# Supplementary material for: Identification of Cell Cycle Dependent Interaction Partners of the Septins by Quantitative Mass Spectrometry
Source: PLoS One. 2016 Feb 12;11(2):e0148340. doi: 10.1371/journal.pone.0148340 (PMC4752459; doi:10.1371/journal.pone.0148340)
Supplement: S1 Table — Proteins identified in AP-MS analyses of Cdc11-complexes purified from cells arrested woth alpha factor (G1) (A), S1 phase (B) and late anaphase (C). (XLSX) [file pone.0148340.s009.xlsx]

## Sheet: A. G1 phase (alpha factor)
	Systematic Names	Gene Names	Molecular Weight (kDa)	Sequence Coverage (%)	Posterior Error Probability	Mean log10 ratio L/H	t-test p-value	Peptides Replicate 1	Unique Peptides Replicate 1	Ratio L/H Replicate 1	Ratio Variability [%] Replicate 1	Ratio Count Replicate 1	Peptides Replicate 2	Unique Peptides Replicate 2	Ratio L/H Replicate 2	Ratio Variability [%] Replicate 2	Ratio Count Replicate 2	Peptides Replicate 3	Unique Peptides Replicate 3	Ratio L/H Replicate 3	Ratio Variability [%] Replicate 3	Ratio Count Replicate 3
	Candidate proteins (ratio L/H > 4, p-value < 0.05)
	YHR107C	CDC12	46.667	92.9	0	1.9803	0.00156011	46	46	158.995	204.87	168	42	42	76.6871	198.37	306	60	60	71.582	185.88	243
	YLR314C	CDC3	60.054	93.1	0	1.94188	0.00110528	49	49	113.318	177.24	202	54	54	102.477	187.1	325	58	58	57.6402	168.73	232
	YCR002C	CDC10	37.024	95	0	1.93866	0.00126489	30	30	56.0318	201.31	70	40	40	98.8826	185.83	178	42	42	118.146	206.03	93
	YJR076C	CDC11	47.648	90.6	0	1.91746	0.00128596	36	36	82.3181	183.43	125	45	45	122.234	197.78	278	38	38	56.1956	182	178
	YDL225W	SHS1	62.629	85.7	0	1.8015	0.000533437	48	48	83.0013	187.9	125	42	42	54.5554	175.13	216	55	55	56.0507	170.78	130
	YNL233W	BNI4	100.59	30.3	1.43e-128	1.33809	0.00674377	10	10	10.5713	190.72	9	16	16	31.5	106.57	8	8	8	31.0337	80.983	4
	YKR001C	VPS1	78.736	24.7	1.77e-112	1.25217	0.0379048	4	4	68.5307	334.98	7	13	13	3.78487	224.12	19	1	1	22.007	171.29	9
	YLR079W	SIC1	32.223	20.8	3.05e-55	1.00277	0.0234088	0	0		n. def.	0	5	5	11.9302	51.191	5	1	1	8.48969	n. def.	1
	YMR309C	NIP1	93.203	34.7	2.46e-188	0.920958	0.0241607	1	1	21.5248	n. def.	1	15	15	6.12257	70.179	18	15	15	4.39541	22.184	15
	YER133W	GLC7	35.907	59.6	8.51e-134	0.919655	0.000191835	13	13	7.70475	24.321	21	9	9	8.38223	28.689	11	6	6	8.88889	13.337	8
	YDR436W;YML016C	PPZ2; PPZ1	78.491	1.5	8.79e-07	0.919008	0.00110825	2	2	9.48407	12.146	3	2	2	8.8269	12.558	2	1	1	6.82687	n. def.	1
	YML021C	UNG1	40.471	2.5	0.0068717	0.835053	0.0335501	0	0		n. def.	0	1	1	8.38293	n. def.	1	1	1	5.58098	n. def.	1
	YOR145C	PNO1	30.331	18.2	1.06e-24	0.786681	0.0028313	4	4	4.79042	141.38	4	1	1	7.69053	n. def.	1	1	1	6.21891	n. def.	1
	YDR060W	MAK21	116.68	8	1.83e-13	0.771604	0.00323885	4	4	6.15801	54.868	6	3	3	7.40741	68.505	4	5	5	4.52591	32.171	5
	YOR206W	NOC2	81.6	6.2	3.98e-08	0.769292	0.0182352	2	2	5.31096	36.839	2	3	3	6.50745	9.8711	3	0	0		n. def.	0
	YNL166C	BNI5	49.694	8.3	1.69e-12	0.745345	0.012691	1	1	4.95393	2.3757	2	1	1	9.45448	n. def.	1	1	1	3.67661	n. def.	1
	YPL043W	NOP4	77.824	7.9	2.36e-10	0.743731	0.0436518	0	0		n. def.	0	3	3	7.0205	43.544	4	2	2	4.37618	77.352	2
	YGL238W	CSE1	109.35	2.1	0.0043381	0.739615	0.0386338	0	0		n. def.	0	1	1	6.75813	n. def.	1	1	1	4.4607	n. def.	1
	YPL226W	NEW1	134.33	10.1	1.83e-55	0.737408	0.00613203	3	3	3.73734	40.389	6	5	5	6.60851	19.413	8	3	3	6.60022	52.956	3
	YNL002C	RLP7	36.559	12.7	6.41e-17	0.737357	0.0245949	0	0		n. def.	0	1	1	4.78927	43.335	3	3	3	6.22937	14.663	5
	YNL132W	KRE33	119.35	18.7	1.44e-89	0.718087	0.00230491	2	2	4.50857	19.658	3	10	10	6.5189	36.335	11	12	12	4.85343	30.46	14
	YHR098C	SFB3	103.95	5.7	8.02e-11	0.71239	0.0115762	0	0		n. def.	0	2	2	5.47405	3.7569	2	3	3	4.85814	33.655	2
	YJL159W	HSP150	41.059	15.7	4.03e-74	0.712317	0.0349451	1	0		n. def.	0	2	1	4.3033	49.366	3	2	1	6.1778	n. def.	1
	YIL116W	HIS5	42.646	36.1	3.96e-97	0.706101	0.020212	0	0		n. def.	0	2	2	5.63634	22.704	2	13	13	4.58358	16.1	22
	YDR365C	ESF1	72.409	4	4.25e-12	0.703207	0.0290045	0	0		n. def.	0	1	1	5.85412	n. def.	1	1	1	4.35464	n. def.	1
	YML093W	UTP14	103.02	8.7	1.73e-17	0.700366	0.014201	0	0		n. def.	0	1	1	4.66766	n. def.	1	6	6	5.39054	33.041	7
	YGR090W	UTP22	140.48	4.1	6.66e-19	0.692214	0.00938265	0	0		n. def.	0	3	3	5.15969	29.906	4	2	2	4.69682	20.849	2
	YJL109C	UTP10	200.08	4.4	4.67e-38	0.687394	0.00367312	2	2	5.37866	12.737	2	5	5	5.77134	27.542	5	1	1	3.71733	n. def.	1
	YGR162W	TIF4631	107.1	13.2	2.79e-50	0.686977	0.00342964	2	1	3.77031	n. def.	1	8	7	5.85514	12.383	7	4	4	5.21213	28.575	4
	YDR496C	PUF6	75.105	14.3	4.26e-29	0.685348	0.0481613	0	0		n. def.	0	6	6	3.80938	14.671	6	2	2	6.16371	13.735	2
	YGL120C	PRP43	87.561	3.3	1.48e-24	0.680319	0.00235526	1	1	4.73462	n. def.	1	2	2	4.84567	4.1844	2	0	0		n. def.	0
	YOL041C	NOP12	51.941	8.1	7.54e-21	0.675989	0.00533137	2	2	3.55935	13.216	3	1	1	4.80469	34.97	2	1	1	6.23636	n. def.	1
	YGR130C	YGR130C	92.697	13.6	4.74e-29	0.654186	0.039456	5	5	11.0296	278.09	9	9	9	3.16036	235.66	26	3	3	2.63186	36.466	3
	YPL126W	NAN1	101.24	15.6	9.53e-64	0.652582	0.00140876	0	0		n. def.	0	5	5	4.52345	41.52	6	8	8	4.46369	16.448	9
	YPL217C	BMS1	135.57	4.7	1.75e-14	0.647569	0.0339292	1	1	3.78687	n. def.	1	4	4	5.21023	131.77	5	0	0		n. def.	0
	YJL154C	VPS35	109.14	5.2	6.47e-10	0.643576	0.044365	2	2	2.43742	30.203	2	2	2	11.2266	124.81	2	1	1	3.11565	21.691	2
	YNL061W	NOP2	69.811	23.8	1.72e-107	0.63464	0.0021124	5	5	3.87522	12.172	5	10	10	3.96668	26.789	14	7	7	5.21431	44.502	7
	YCL031C	RRP7	34.47	6.1	0.0011678	0.63299	0.0128837	0	0		n. def.	0	1	1	4.04907	n. def.	1	1	1	4.55643	n. def.	1
	YMR229C	RRP5	193.13	17.6	5.11e-115	0.616777	0.00134019	1	1	3.61037	n. def.	1	13	13	4.22083	30.68	23	17	17	4.64922	22.959	18
	YOL010W	RCL1	40.17	25.9	8.18e-48	0.606002	0.0340052	0	0		n. def.	0	7	7	4.68801	20.462	7	4	4	3.47548	69.234	5
	Further proteins identified
	YOR204W	DED1	65.552	16.2	1.12e-36	0.601191	0.00254846	4	4	3.32745	33.938	10	3	3	4.68143	46.128	4	3	3	4.08397	19.557	3
	YLR248W	RCK2	68.061	18.5	3.81e-78	0.598395	0.0260089	5	5	2.09407	53.229	5	7	7	4.82765	15.875	7	1	1	6.17246	n. def.	1
	YMR109W	MYO5	136.9	6.2	2.44e-33	0.590026	0.0242397	2	2	2.1213	37.22	5	3	3	5.91506	182.7	4	4	3	4.69373	5.6649	2
	YJR002W	MPP10	66.952	11.1	9.86e-32	0.587926	0.000211628	1	1	3.70357	n. def.	1	5	5	4.07581	65.609	4	1	1	3.84541	n. def.	1
	YJL034W	KAR2	74.467	58.8	0	0.587512	0.00461767	28	26	3.95804	46.726	44	37	34	4.79317	34.668	77	45	43	3.05092	31.24	74
	YDL153C	SAS10	70.259	3.6	0.00018165	0.580532	0.00359375	0	0		n. def.	0	2	2	3.74953	7.5116	2	1	1	3.86444	n. def.	1
	YDR293C	SSD1	139.95	4.2	1.19e-14	0.579985	0.00375134	2	2	3.151	51.921	3	3	3	4.70367	7.1095	3	1	1	3.70741	n. def.	1
	YOR176W	HEM15	44.596	22.6	2.45e-47	0.577614	0.0111807	0	0		n. def.	0	7	7	3.96197	32.237	6	2	2	3.60841	10.657	2
	YMR304W	UBP15	143.56	4.6	0.0015436	0.566043	0.0446505	0	0		n. def.	0	1	1	4.42556	n. def.	1	2	2	3.06279	71.401	2
	YBL016W	FUS3	40.772	13.6	5.42e-16	0.563678	0.0263086	0	0		n. def.	0	4	4	4.07731	35.671	7	4	4	3.28839	16.75	4
	YPL093W	NOG1	74.409	6	5e-11	0.555215	0.0192715	1	1	2.22227	n. def.	1	1	1	3.86414	27.441	3	2	2	5.39258	21.611	2
	YOL059W	GPD2	49.421	20.2	2.36e-55	0.549222	0.0489122	2	1	1.67358	n. def.	1	3	2	7.35781	35.945	2	6	5	3.60802	37.06	5
	YDR233C	RTN1	32.916	22.4	6.24e-44	0.548804	0.0161875	0	0		n. def.	0	6	6	3.31796	29.162	11	3	3	3.77344	22.257	5
	YKR081C	RPF2	39.598	17.7	1.51e-15	0.548332	0.000368398	1	1	3.55809	1.2504	2	3	3	3.3206	11.531	3	6	6	3.73734	17.098	8
	YDL084W	SUB2	50.308	27.8	4.14e-39	0.54507	0.0278512	4	4	2.04842	62.741	3	2	2	5.98015	5.9325	3	6	6	3.52435	8.8443	8
	YLR347C	KAP95	94.775	8.7	3.86e-42	0.543738	0.0229405	0	0		n. def.	0	4	4	3.82819	14.762	5	3	3	3.19509	27.226	3
	YDR001C	NTH1	85.878	3.2	0.00035558	0.538046	0.0387903	0	0		n. def.	0	1	1	2.96586	n. def.	1	1	1	4.01735	n. def.	1
	YLR229C	CDC42	21.322	25.7	1.86e-09	0.535326	0.0313945	0	0		n. def.	0	4	4	3.87522	45.786	11	1	1	3.03638	45.61	2
	YIL094C	LYS12	40.068	43.1	8.52e-108	0.531475	0.0206068	1	1	2.03969	n. def.	1	10	10	4.56059	33.03	17	9	9	4.22511	14.984	10
	YLR449W	FPR4	43.903	18.9	2.8e-38	0.524975	0.0180126	6	5	2.14	41.115	7	2	1	4.76213	12.008	2	3	1	3.68732	n. def.	1
	YLR197W	NOP56	56.863	16.5	8.16e-34	0.5238	0.00892696	3	3	4.57834	13.388	5	4	4	2.64901	13.307	11	2	2	3.07333	17.909	2
	YNL175C	NOP13	45.609	14.1	2.31e-09	0.523791	0.00139731	2	2	3.35807	47.106	2	0	0		n. def.	0	5	5	3.3227	27.587	7
	YER127W	LCP5	40.794	7	0.0053283	0.521645	0.00440819	0	0		n. def.	0	2	2	3.37963	34.846	2	2	2	3.26904	5.5885	2
	YLR258W	GSY2	80.078	5	9.53e-05	0.521108	0.0171971	0	0		n. def.	0	3	1	3.11119	n. def.	1	1	1	3.54233	34.672	2
	YML074C	FPR3	46.553	24.1	1.81e-53	0.521057	0.0248489	4	3	2.10389	11.054	3	4	3	5.49089	39.62	8	8	6	3.16596	28.657	7
	YGL195W	GCN1	296.69	14.1	1.14e-185	0.520745	0.0278195	3	3	1.83962	14.964	3	24	24	4.31704	45.73	25	13	13	4.59538	48.114	12
	YDL213C	NOP6	25.216	11.6	1.84e-06	0.520539	0.0349668	0	0		n. def.	0	2	2	2.90487	0.44308	2	1	1	3.78401	n. def.	1
	YLR222C	UTP13	91.031	17.1	2.52e-92	0.515393	0.00112222	1	1	3.10694	n. def.	1	5	5	3.66676	22.072	6	7	7	3.08718	33.881	7
	YPR163C	TIF3	48.521	80	3.29e-299	0.51238	0.00289313	39	39	3.89423	33.586	138	31	31	2.93738	42.971	212	24	24	3.01132	26.36	116
	YDL226C	GCS1	39.296	28.1	1.85e-97	0.507963	0.0454889	0	0		n. def.	0	4	4	3.81112	25.977	5	5	4	2.7219	20.701	5
	YBR118W;YPR080W	TEF2; TEF1	50.032	72.1	0	0.50229	0.036592	23	23	1.67608	22.928	162	28	28	5.07949	61.748	334	38	38	3.77358	26.066	246
	YJR144W	MGM101	30.09	23.4	1.64e-19	0.496465	0.00903563	0	0		n. def.	0	4	4	3.24013	7.6321	4	4	4	3.03647	43.783	4
	YNL287W	SEC21	104.83	15.6	1.25e-64	0.496196	0.0264386	4	4	1.81498	141.21	5	11	11	4.00641	45.827	15	4	4	4.23603	27.375	5
	YFR001W	LOC1	23.59	27.5	1.35e-27	0.495482	0.0302389	0	0		n. def.	0	2	2	3.48894	16.658	3	4	4	2.80718	14.339	5
	YAL025C	MAK16	35.695	32.4	3.94e-22	0.490547	0.0140736	1	1	2.25195	n. def.	1	2	2	4.39329	20.761	2	7	7	2.99428	37.007	8
	YER110C	KAP123	122.6	39.1	0	0.489052	0.0129777	4	4	2.12993	18.621	6	21	21	3.73608	32.82	31	28	28	3.68446	19.736	35
	YOR310C	NOP58	56.956	30.1	1.56e-129	0.488124	0.00924152	4	4	4.10155	30.267	14	5	5	2.41051	41.141	17	6	6	2.94655	24.826	8
	YGL100W	SEH1	39.122	10	2.13e-06	0.487008	0.0160076	0	0		n. def.	0	1	1	3.24728	n. def.	1	2	2	2.90065	29.838	2
	YFR009W	GCN20	85.026	19.1	1.05e-44	0.48515	0.0357176	2	2	1.65901	18.196	3	11	11	4.76417	6.9544	11	1	1	3.61089	n. def.	1
	YGL043W	DST1	34.843	36.6	2.13e-59	0.480895	0.0237134	1	1	1.87077	n. def.	1	8	8	4.33614	19.242	13	5	5	3.41635	25.199	8
	YPL237W	SUI3	31.574	58.2	2.06e-71	0.478462	0.0379076	11	11	1.67766	12.599	18	11	11	5.0945	71.549	16	6	6	3.18847	12.946	6
	YPR169W	JIP5	55.263	3.7	4.24e-26	0.478318	0.0150102	1	1	2.85592	113.99	2	1	1	3.16877	33.577	3	0	0		n. def.	0
	YLR175W	CBF5	54.704	30.6	1.91e-44	0.475799	0.0037112	5	5	2.68327	20.219	11	8	8	3.61363	19.858	18	5	5	2.75923	5.0056	6
	YNL307C	MCK1	43.135	24.3	1.34e-34	0.475441	0.00652411	0	0		n. def.	0	5	5	2.9221	164.71	5	6	6	3.05623	51.251	8
	YER025W	GCD11	57.865	32.6	2.44e-50	0.474043	0.0309529	9	9	1.72655	33.703	12	8	8	4.5159	44.625	16	10	10	3.39006	14.482	11
	YAL035W	FUN12	112.27	34.4	1.51e-180	0.471929	0.0267539	3	3	1.83922	183.42	6	19	19	4.53823	33.717	24	27	27	3.12081	20.251	28
	YDL143W	CCT4	57.603	8.9	7.44e-14	0.471806	0.000937775	0	0		n. def.	0	2	2	2.95404	13.817	4	2	2	2.97301	3.7655	2
	YGL173C	XRN1	175.46	26.3	2.64e-241	0.471339	0.00994954	15	15	2.17047	16.503	27	21	21	3.51025	19.656	25	18	18	3.40507	22.127	19
	YNL059C	ARP5	87.559	20.5	2.19e-47	0.47099	0.0106016	1	1	2.23554	n. def.	1	6	6	3.89757	18.983	7	7	7	2.97027	42.65	7
	YJR007W	SUI2	34.717	37.5	1.05e-92	0.46862	0.0183798	4	4	1.94397	22.935	10	8	8	3.93732	10.637	10	3	3	3.32635	18.707	3
	YDL066W;YNL009W;YLR174W	IDP1; IDP3; IDP2	48.19	35.5	6.41e-71	0.464993	0.0304451	8	8	1.93892	12.377	8	8	8	4.94829	23.265	8	1	1	2.58799	n. def.	1
	YPR004C	AIM45	36.802	18.9	1.31e-20	0.464969	0.0413778	0	0		n. def.	0	4	4	3.35548	9.886	5	1	1	2.5362	n. def.	1
	YGR009C	SEC9	73.623	1.5	0.01264	0.464618	0.0171459	0	0		n. def.	0	1	1	2.75149	n. def.	1	1	1	3.08794	n. def.	1
	YKR026C	GCN3	34.025	14.1	1.82e-09	0.464564	0.0395492	1	1	1.59558	n. def.	1	1	1	4.75308	n. def.	1	4	4	3.26435	12.941	4
	YML100W	TSL1	123.02	28.5	6.64e-220	0.463731	0.0384018	0	0		n. def.	0	16	16	3.31093	58.247	26	11	11	2.55571	23.713	11
	YPR060C	ARO7	29.747	22.3	2.09e-14	0.460488	0.045429	0	0		n. def.	0	3	3	3.36247	20.867	3	4	4	2.47924	18.327	5
	YOR078W	BUD21	24.385	27.1	8.67e-16	0.451146	0.0373142	3	3	2.50044	2.4919	3	0	0		n. def.	0	2	2	3.19356	6.7439	3
	YLR337C	VRP1	82.593	8.1	3.47e-43	0.449981	0.0226297	0	0		n. def.	0	2	2	2.6178	10.701	2	1	1	3.03407	n. def.	1
	YDR171W	HSP42	42.816	2.9	0.014498	0.44751	0.0114709	0	0		n. def.	0	1	1	2.90833	37.092	3	1	1	2.70008	n. def.	1
	YDR322W	MRPL35	42.825	12	1.55e-05	0.447027	0.00319777	1	1	2.60817	n. def.	1	2	2	2.54751	20.986	3	2	2	3.30087	6.1101	2
	YAL036C	RBG1	40.701	40.7	2.24e-300	0.445868	0.0122514	0	0		n. def.	0	7	7	2.90428	18.466	7	4	4	2.68348	21.579	6
	YJR064W	CCT5	61.913	6.8	0.0046633	0.445763	0.0180432	2	2	2.6331	132.68	2	2	2	2.9584	12.22	3	0	0		n. def.	0
	YKL091C	YKL091C	36.073	17.7	7.74e-29	0.445207	0.0251156	3	1	3.02279	1.0007	2	5	3	2.57043	4.1589	3	2	0		n. def.	0
	YCL009C	ILV6	33.986	38.2	4.89e-61	0.444395	0.0492299	7	7	1.49799	42.696	8	7	7	4.97983	28.769	8	3	3	2.88709	16.421	8
	YJL138C;YKR059W	TIF2; TIF1	44.697	80.5	0	0.442901	0.0316356	21	21	1.61749	13.171	23	26	26	3.61337	22.494	44	33	33	3.64711	20.253	90
	YER122C	GLO3	55.093	15.4	3.4e-17	0.442855	0.0232872	1	1	1.76916	n. def.	1	5	5	3.71858	24.406	7	3	3	3.23908	28.016	6
	YPR160W	GPH1	103.27	54.4	0	0.440178	0.0250734	8	8	1.71942	24.745	10	28	28	3.43631	31.259	42	25	25	3.54045	26.571	39
	YNL110C	NOP15	25.447	11.4	2.19e-17	0.439028	0.00455105	0	0		n. def.	0	1	1	2.70863	n. def.	1	3	3	2.78808	3.5462	3
	YOR294W	RRS1	22.963	12.8	5.04e-08	0.437568	0.00456388	0	0		n. def.	0	2	2	2.7787	46.546	3	1	1	2.69957	n. def.	1
	YOL077C	BRX1	33.531	28.9	2.17e-43	0.433581	0.000952607	4	4	2.60573	16.039	5	5	5	2.96112	40.316	6	3	3	2.59034	30.182	3
	YNR021W	YNR021W	47.093	9.7	2.06e-08	0.433168	0.00611228	1	1	2.21695	n. def.	1	1	1	3.25563	n. def.	1	3	3	2.76129	11.524	3
	YIR003W	AIM21	74.762	21.2	8.87e-94	0.430997	0.0246662	6	6	1.71565	32.81	6	9	9	3.59363	27.541	12	1	1	3.18441	n. def.	1
	YML010W	SPT5	115.65	26.4	7.11e-180	0.430963	0.00578213	3	3	3.21823	19.517	5	19	19	2.74793	110.53	36	16	16	2.21956	20.653	19
	YKR062W	TFA2	36.985	18.3	1.02e-11	0.430438	0.0398744	0	0		n. def.	0	1	1	3.05241	n. def.	1	5	5	2.37812	19.885	5
	YDR192C	NUP42	42.778	24.4	7.97e-55	0.426227	0.0243125	4	4	2.47519	28.98	3	7	7	2.87637	60.29	9	0	0		n. def.	0
	YDR394W	RPT3	47.893	30.4	8.15e-26	0.425256	0.0340037	2	2	1.59673	30.964	2	2	1	3.98105	n. def.	1	11	10	2.9685	20.663	10
	YGR103W	NOP7	69.876	12.9	2.23e-59	0.424733	0.011892	0	0		n. def.	0	5	5	2.75809	17.711	5	1	1	2.56364	28.106	2
	YNL098C	RAS2	34.705	14.9	8.41e-23	0.423584	0.0386273	0	0		n. def.	0	3	3	2.98704	31.62	5	3	3	2.35466	26.502	3
	YIR036C	IRC24	28.804	19.8	8.28e-16	0.423513	0.0238184	0	0		n. def.	0	2	2	2.46469	13.328	2	3	3	2.85274	19.715	4
	YBL030C;YMR056C;YBR085W	PET9; AAC1; AAC3	34.426	26.1	7.44e-20	0.421511	0.0484106	3	3	1.50469	2.9857	3	4	4	2.62385	25.1	6	3	3	4.65744	8.3535	3
	YDL014W	NOP1	34.465	22.6	6.12e-23	0.420359	0.0156293	0	0		n. def.	0	6	6	2.51017	24.626	11	7	7	2.76068	17.358	11
	YLR203C	MSS51	50.88	5.7	0.0051652	0.420293	0.0318741	0	0		n. def.	0	2	2	2.90082	7.4574	3	1	1	2.38817	1.2518	2
	YCL011C	GBP2	48.728	2.8	9.67e-10	0.41749	0.000318498	1	1	2.54395	n. def.	1	1	1	2.74476	3.8075	2	1	1	2.56128	8.993	2
	YML008C	ERG6	43.43	35	7.59e-116	0.416836	0.0182482	3	3	1.7995	27.177	4	5	5	3.31367	26.39	5	9	9	2.9857	22.96	10
	YLL026W	HSP104	102.03	53.3	0	0.415018	0.0373408	29	29	1.49804	23.913	33	46	46	3.27772	31.79	93	6	6	3.58064	71.087	9
	YCR016W	YCR016W	33.593	30.3	1.94e-30	0.413851	0.00232148	0	0		n. def.	0	8	8	2.61138	13.328	8	1	1	2.57533	n. def.	1
	YDL145C	COP1	135.61	26.3	2.5e-199	0.411829	0.0267921	7	7	1.6391	19.796	16	16	16	3.40148	20.314	29	10	10	3.08471	12.378	13
	YGR159C	NSR1	44.535	10.9	2.98e-05	0.411471	0.0203785	4	4	2.42713	38.69	7	2	2	2.74063	55.436	4	1	1		n. def.	0
	YBL007C	SLA1	135.85	14.1	2.59e-49	0.408561	0.00854825	7	7	2.13411	23.548	9	8	8	3.25076	34.051	13	8	8	2.42371	15.326	10
	YGL048C	RPT6	45.271	20.7	1.2e-61	0.406765	0.0238173	1	1	1.67283	n. def.	1	5	5	3.26648	46.992	5	2	2	3.03924	12.654	4
	YMR261C	TPS3	118.83	8.5	2.17e-75	0.405632	0.0373495	2	2	1.51662	16.815	4	4	4	2.87241	24.502	5	4	4	3.78243	34.976	3
	YER052C	HOM3	58.109	16.9	1.22e-45	0.404577	0.0290511	5	5	1.66251	14.124	5	4	4	3.7428	27.895	7	2	2	2.62888	22.344	2
	YPR041W	TIF5	45.261	23.7	4.08e-28	0.400488	0.0459554	5	5	1.68364	16.779	7	1	1	4.53022	n. def.	1	7	7	2.08494	19.448	7
	YDR429C	TIF35	30.501	46	6.99e-117	0.399793	0.0235288	6	6	1.70619	11.081	7	4	4	3.46608	21.018	5	8	8	2.67616	12.802	8
	YCR077C	PAT1	88.51	5.5	2.55e-59	0.398358	0.0321585	1	1	2.74952	n. def.	1	3	3	1.57532	30.194	9	3	3	3.61781	58.502	3
	YMR146C	TIF34	38.755	72	2.24e-184	0.397525	0.0270892	6	6	1.60398	8.2962	6	19	19	3.21761	26.814	38	12	12	3.01887	29.841	12
	YIL109C	SEC24	103.63	25.2	3.4e-225	0.397444	0.032153	9	9	1.58723	11.811	9	15	15	2.67759	46.174	18	2	2	3.66394	22.581	2
	YFR004W	RPN11	34.398	38.6	1.22e-68	0.397387	0.0333014	0	0		n. def.	0	10	10	2.26809	13.931	12	2	2	2.74861	40.785	2
	YCL030C	HIS4	87.72	46.6	1e-230	0.395612	0.0449529	11	11	1.54832	26.769	17	23	23	4.25188	23.116	26	24	24	2.33558	24.509	30
	YNL055C	POR1	30.428	49.1	5.05e-92	0.391756	0.00535023	1	1	2.17841	14.726	8	8	8	2.96454	16.153	12	8	8	2.3183	18.041	15
	YNL007C	SIS1	37.59	67	0	0.391491	0.0137126	19	19	1.81951	22.352	42	26	26	2.95369	36.589	114	35	35	2.78071	18.634	79
	YKL068W	NUP100	99.987	2.7	1.59e-08	0.391298	0.00384725	1	1	2.17666	27.437	6	2	2	2.85657	33.548	10	2	2	2.40027	16.109	11
	YAR002W	NUP60	59.039	22.8	9.14e-87	0.390844	0.00725764	0	0		n. def.	0	10	10	2.51048	18.671	23	8	8	2.40952	19.466	13
	YOL111C	MDY2	23.732	53.8	2.89e-43	0.390489	0.0455755	0	0		n. def.	0	7	7	2.79759	31.026	17	6	6	2.15871	15.955	10
	YNL209W	SSB2	66.594	93.1	0	0.389726	0.00693344	48	3	2.05423	28.177	26	58	3	2.97133	25.533	41	83	3	2.41867	15.748	21
	YCR012W	PGK1	44.738	87.7	0	0.389716	0.0491885	35	35	1.44409	19.988	125	34	34	4.14491	27.544	217	30	30	2.46627	23.785	75
	YDR494W	RSM28	41.215	14.1	7.15e-10	0.389164	0.026247	0	0		n. def.	0	1	1	2.63831	n. def.	1	5	5	2.27511	9.8419	5
	YKL080W	VMA5	44.188	67.3	4.33e-282	0.38865	0.0243267	7	7	1.62686	15.615	7	8	8	3.09828	14.2	9	22	22	2.90723	12.235	23
	YLR335W	NUP2	77.88	63.9	0	0.38111	0.0319342	8	8	1.7441	60.109	12	28	28	3.78372	38.356	77	13	13	2.10784	13.351	20
	YGR061C	ADE6	148.9	7.8	2.54e-26	0.381002	0.0182895	1	1	2.24906	6.318	2	5	5	3.33311	12.268	5	3	3	1.85419	30.731	3
	YNL071W	LAT1	51.817	28.8	1.87e-63	0.379845	0.00614262	11	11	2.17547	30.31	20	6	6	2.17344	19.944	10	6	6	2.9163	14.281	5
	YML070W	DAK1	62.206	22.1	6.45e-29	0.379228	0.0462814	5	5	1.40436	8.3247	5	4	4	3.7358	25.156	6	10	10	2.61712	20.632	11
	YOL139C	CDC33	24.254	40.8	2.12e-38	0.378529	0.0169379	0	0		n. def.	0	5	5	2.28227	28.485	6	8	8	2.50432	16.355	9
	YOR117W	RPT5	48.255	21.7	1.53e-69	0.378167	0.0336975	6	6	1.50358	9.9055	6	2	2	3.32082	12.516	4	6	6	2.72978	44.587	7
	YDR035W	ARO3	41.069	19.5	5.66e-21	0.377121	0.00810693	2	1	1.90829	n. def.	1	4	3	2.5997	8.0679	3	3	2	2.72769	11.358	2
	YOR046C	DBP5	53.873	10.4	1.06e-10	0.376678	0.0259438	1	1	1.91828	n. def.	1	2	2	1.95833	62.155	3	3	3	3.59118	26.611	3
	YMR214W	SCJ1	41.543	38.2	1.59e-87	0.376081	0.0150665	3	3	1.81941	25.161	3	7	7	3.09981	11.937	7	8	8	2.3822	15.537	12
	YPL004C	LSP1	38.071	56.3	5.8e-173	0.375557	0.0163509	8	6	1.73298	15.495	6	11	9	2.92894	10.358	9	25	23	2.63734	35.547	30
	YOR220W	RCN2	29.255	30.2	8.82e-48	0.372001	0.0441884	2	2	1.36891	16.427	2	1	1	3.26158	47.009	2	4	4	2.92552	40.059	5
	YIL075C	RPN2	104.23	49.4	0	0.371598	0.0291313	11	11	1.54107	28.429	15	31	30	3.13706	17.39	34	23	22	2.69433	17.4	25
	YFL037W	TUB2	50.922	20.4	1.44e-36	0.369583	0.0475499	7	7	1.43517	21.139	7	2	2	3.8257	21.903	4	6	6	2.33956	21.907	21
	YAL005C	SSA1	69.656	86.8	0	0.367609	0.00757572	50	11	1.9933	21.896	47	55	13	2.84884	32.435	81	73	18	2.23145	26.822	86
	YER002W	NOP16	26.901	26	1.7e-11	0.364521	0.0237142	1	1	1.83328	n. def.	1	1	1	2.00775	n. def.	1	3	3	3.36995	6.2795	3
	YBR169C	SSE2	77.62	45	0	0.36274	0.0123081	16	7	1.76988	15.06	8	23	15	2.71916	19.348	17	21	10	2.54589	21.263	10
	YDL229W	SSB1	66.601	93.1	0	0.360592	0.00713158	48	3	2.00272	84.68	19	60	5	2.78963	32.299	49	82	2	2.16076	20.614	19
	YNL264C	PDR17	40.677	47.1	9.38e-67	0.358326	0.0261699	5	5	1.60387	16.865	5	13	13	3.16406	21.35	16	10	10	2.34187	23.952	11
	YGR119C	NUP57	57.498	2.2	1.76e-09	0.358224	0.046668	1	1	2.01988	n. def.	1	1	1	2.57705	19.523	3	0	0		n. def.	0
	YKL002W	DID4	26.29	35.8	3.15e-32	0.354813	0.0485742	3	3	1.38737	49.916	3	4	4	3.59389	79.669	7	10	10	2.32639	12.88	17
	YPL048W	CAM1	47.087	38.3	3.11e-45	0.354644	0.047437	10	9	1.48666	16.02	16	5	4	3.75784	132.61	6	4	2	2.07387	11.623	2
	YFR053C	HXK1	53.738	23.5	9.58e-131	0.354016	0.0271649	5	4	1.62146	8.7856	4	6	5	3.21802	34.039	9	7	5	2.21082	24.308	6
	YKL211C	TRP3	53.489	18.2	2.86e-23	0.353999	0.0377917	5	5	1.50898	10.002	5	2	2	3.43737	4.1104	3	4	4	2.22375	20.306	5
	YNL134C;YLR460C;YCR102C	YNL134C; YLR460C; YCR102C	41.164	25.3	4.26e-45	0.35323	0.0416006	0	0		n. def.	0	3	3	2.50991	18.59	7	4	4	2.02675	39.557	4
	YCL040W;YDR516C	GLK1; EMI2	55.377	36.6	3.59e-126	0.352697	0.040934	10	10	1.46944	16.832	10	9	9	3.46753	22.404	22	4	4	2.24346	22.81	7
	YDR127W	ARO1	174.75	32	1.34e-247	0.352548	0.0369198	13	13	1.48021	28.837	22	29	29	3.32027	44.139	41	17	17	2.32353	16.878	20
	YMR031C	EIS1	93.344	4.9	0.0044869	0.351938	0.0107028	1	1	2.76312	n. def.	1	2	2	1.82033	0.14523	2	1	1	2.26081	n. def.	1
	YJL008C	CCT8	61.662	25.4	2.29e-73	0.3505	0.0457257	2	2	1.32621	2.3943	2	7	7	2.9391	13.14	10	5	5	2.8885	20.225	8
	YJR016C	ILV3	62.86	41	8.05e-256	0.348329	0.0141566	7	7	1.70175	7.3259	6	13	13	2.43558	39.663	29	18	18	2.67601	29.459	28
	YDL195W	SEC31	138.72	29.5	0	0.347967	0.00927224	8	8	1.79125	20.815	27	24	24	2.56463	31.244	72	16	16	2.40836	26.654	39
	YNL312W	RFA2	29.936	12.5	0.0003007	0.347654	0.0115258	1	1	2.05918	n. def.	1	1	1	2.83728	n. def.	1	1	1	1.88957	n. def.	1
	YKL082C	RRP14	50.481	9.7	0.00084856	0.347001	0.00676365	1	1	1.85223	n. def.	1	1	1	2.52985	3.5949	2	3	3	2.34538	22.399	3
	YPL240C	HSP82	81.405	64.7	0	0.345673	0.0405377	35	6	1.37035	7.5314	9	42	7	2.93591	31.84	20	42	2	2.70673	5.3385	2
	YJL130C	URA2	245.04	58.7	0	0.345381	0.0330104	30	28	1.44288	27.542	66	81	79	2.65625	30.204	175	99	96	2.83559	20.158	158
	YNR016C	ACC1	250.35	41.9	0	0.34532	0.0451308	27	26	1.32696	23.199	52	60	57	2.93962	28.37	101	53	52	2.78489	31.711	92
	YKL172W	EBP2	49.734	8.7	1.2e-05	0.344058	0.00706905	1	1	2.27474	n. def.	1	1	1	1.84874	n. def.	1	2	2	2.56075	6.239	2
	YER103W	SSA4	69.65	29.8	0	0.34274	0.0370394	19	1	1.76159	n. def.	1	21	2	3.47102	24.799	2	19	1	1.74526	1.9436	2
	YJR125C	ENT3	45.091	25	5.57e-24	0.342246	0.022196	7	7	1.56836	16.79	10	4	4	2.74718	24.774	10	6	6	2.46834	130.36	17
	YDR432W	NPL3	45.407	11.1	6.74e-24	0.341705	0.00242127	2	2	2.18326	n. def.	1	2	2	2.20955	40.474	2	0	0		n. def.	0
	YHR201C	PPX1	45.051	31.2	6.77e-73	0.341372	0.0327311	1	1	1.58373	n. def.	1	3	3	3.26328	27.027	3	12	12	2.04541	12.362	14
	YPL263C	KEL3	75.432	14.6	6.52e-41	0.339374	0.00991396	3	3	1.75871	7.4101	3	5	5	2.5507	6.0806	5	3	3	2.32418	10.59	3
	YDL208W	NHP2	17.122	32.7	3.81e-25	0.339014	0.00406739	0	0		n. def.	0	5	5	2.20468	35.986	17	2	2	2.16113	10.253	5
	YPL106C	SSE1	77.365	85.7	0	0.338913	0.0102957	48	39	1.89609	19.305	119	47	39	2.73344	52.043	171	70	59	2.00525	19.446	132
	YMR196W	YMR196W	126.62	17.6	1.15e-80	0.338727	0.00021366	0	0		n. def.	0	11	11	2.1825	22.631	15	6	6	2.18022	32.776	6
	YBR218C	PYC2	130.17	48.1	0	0.338459	0.0158503	14	2	1.67188	17.36	2	37	10	2.71931	21.61	14	44	11	2.27884	23.47	12
	YML105C	SEC65	31.169	30.8	3.87e-40	0.337946	0.0229474	4	4	1.62327	5.8515	4	3	3	2.95186	7.4807	3	5	5	2.15452	58.223	5
	YER090W	TRP2	56.767	40	2.89e-134	0.337936	0.0236559	7	7	1.58562	18.448	11	14	14	2.90698	18.18	29	7	7	2.23959	16.455	9
	YER073W	ALD5	56.692	6	0.00062411	0.337932	0.0345334	1	1	2.00044	n. def.	1	0	0		n. def.	0	2	2	2.36995	27.469	2
	YBR052C	RFS1	22.921	13.8	2.56e-07	0.337665	0.0175314	0	0		n. def.	0	1	1	2.27133	n. def.	1	1	1	2.08472	n. def.	1
	YPR191W	QCR2	40.478	75.5	3.65e-270	0.336658	0.0413969	5	5	1.36859	9.4137	4	20	20	3.02792	10.774	22	23	23	2.4692	17.693	24
	YGR186W	TFG1	82.193	8.3	3.81e-09	0.336647	0.0473807	1	1	1.62636	n. def.	1	6	6	3.62687	31.874	7	1	1	1.73458	n. def.	1
	YER175C	TMT1	34.768	18.1	2.85e-31	0.336532	0.00388232	4	4	2.39332	12.713	4	2	2	2.24689	2.8466	2	4	4	1.90114	16.385	4
	YDL097C	RPN6	49.773	10.1	3.96e-07	0.334692	0.0184966	2	2	1.61337	2.9017	2	1	1	2.69687	17.994	3	2	2	2.31997	23.402	2
	YNL121C	TOM70	70.122	9.2	6.43e-12	0.333698	0.0224928	0	0		n. def.	0	1	1	2.27676	n. def.	1	5	5	2.04211	17.88	8
	YLR225C;YDR222W	YLR225C; YDR222W	46.422	44	4.28e-86	0.33306	0.00173814	0	0		n. def.	0	12	12	2.14408	36.898	12	8	8	2.16212	14.83	10
	YNL308C	KRI1	68.653	17.8	7.59e-80	0.33154	0.00653209	2	2	2.21401	12.41	2	6	6	2.45441	12.893	6	1	1	1.81759	n. def.	1
	YGR086C	PIL1	38.349	62.8	7.57e-257	0.330536	0.00997827	12	10	1.77236	15.181	12	13	11	2.58685	28.669	14	23	21	2.13936	14.259	26
	YIL035C	CKA1	44.667	15.3	2.41e-40	0.330464	0.0291121	1	1	1.46972	n. def.	1	5	5	2.76725	29.875	5	2	2	2.41051	7.0643	2
	YOR109W;YNL106C	INP53; INP52	124.58	24	1.73e-167	0.329783	0.00862878	1	1	1.82862	8.5151	3	16	16	2.58258	42.991	34	9	9	2.0662	30.28	9
	YDR531W	CAB1	40.903	30.5	3.66e-115	0.329386	0.0343331	2	2	1.55027	4.9441	3	8	8	3.16837	24.989	18	7	7	1.98114	14.697	8
	YJL041W	NSP1	86.515	62.1	0	0.328998	0.00526842	19	19	1.85426	30.777	46	33	33	2.43161	33.263	146	28	28	2.15244	18.071	60
	YFL038C	YPT1	23.214	74.3	1.93e-167	0.328729	0.0210405	0	0		n. def.	0	13	13	2.02753	19.172	41	1	1	2.24125	n. def.	1
	YHL004W	MRP4	44.151	16.5	2.6e-20	0.3286	0.0467254	0	0		n. def.	0	1	1	2.38334	n. def.	1	6	6	1.90552	12.103	7
	YHR216W;YAR073W	IMD2; IMD1	56.529	45.9	0	0.327518	0.0204363	14	4	1.85553	33.986	6	12	1	1.77958	1.8006	2	21	6	2.90918	41.924	7
	YOR091W	TMA46	39.514	17.1	1.06e-23	0.325458	0.0118279	1	1	1.72509	n. def.	1	6	6	2.11936	73.932	9	2	2	2.59034	17.761	4
	YLL024C	SSA2	69.469	92.8	0	0.325295	0.0131579	54	13	1.77538	27	55	56	12	2.68752	26.093	77	74	16	1.98263	26.996	83
	YLR025W	SNF7	26.987	56.7	1.88e-132	0.322945	0.0210022	11	11	1.55075	8.8319	14	10	10	2.62219	34.795	15	5	5	2.28891	13.504	7
	YMR186W	HSC82	80.899	67.4	0	0.322318	0.0424607	41	12	1.32284	30.95	26	47	12	2.67537	43.13	37	50	10	2.61856	38.596	25
	YDR486C	VPS60	25.861	27.9	6.84e-139	0.32225	0.00608947	1	1	1.80989	n. def.	1	4	4	2.40801	91.399	7	6	6	2.1254	29.34	9
	YGR205W	TDA10	33.336	14.8	0.0079368	0.321111	0.0185135	2	2	2.1868	n. def.	1	0	0		n. def.	0	1	1	2.00638	n. def.	1
	YHR020W	YHR020W	77.385	58.6	0	0.320708	0.0418069	9	9	1.36603	24.416	12	27	27	2.97965	41.67	72	23	23	2.25164	24.931	45
	YOR261C	RPN8	38.312	53.3	1.09e-190	0.320077	0.0200169	3	3	1.55282	25.186	5	10	10	2.56627	18.418	15	12	12	2.28985	16.075	12
	YIL076W	SEC28	33.829	31.1	1.8e-80	0.319746	0.0215582	6	6	1.53388	15.62	7	2	2	2.29489	19.887	3	4	4	2.58632	15.467	5
	YNL064C	YDJ1	44.67	36.9	2.62e-92	0.31966	0.00765051	6	6	1.74911	21.439	11	11	11	2.3843	34.816	25	5	5	2.18174	16.266	15
	YDL185W	VMA1	118.64	61.8	0	0.318443	0.0396116	27	27	1.43043	33.392	49	40	40	3.06082	53.447	110	64	64	2.06075	38.136	152
	YAR015W	ADE1	34.603	50.3	1.77e-96	0.318359	0.0275611	1	1	1.56524	n. def.	1	12	12	2.90065	10.476	13	3	3	1.9861	3.4586	3
	YFL010C	WWM1	22.655	48.8	1.45e-104	0.317117	0.00731538	1	1	1.76298	n. def.	1	6	6	2.11466	28.35	14	4	4	2.39808	8.5064	5
	YKL035W	UGP1	55.987	8.8	9.39e-18	0.316649	0.0237718	1	1	1.49394	n. def.	1	2	2	2.36418	30.889	3	2	2	2.52309	19.54	2
	YBR249C	ARO4	39.749	55.7	1.26e-232	0.316506	0.00839613	12	11	1.80326	22.152	28	15	14	2.48936	19.479	35	11	10	1.98322	17.721	35
	YHR075C	PPE1	44.887	8.2	3.29e-11	0.315499	0.013616	0	0		n. def.	0	2	2	2.00445	15.346	2	2	2	2.13306	21.729	2
	YBL002W;YDR224C	HTB2; HTB1	14.237	48.1	2.61e-51	0.315148	0.0470076	0	0		n. def.	0	6	6	1.85467	36.607	32	2	2	2.3016	101.46	5
	YGL207W	SPT16	118.63	26.9	1.56e-184	0.314756	0.0419338	5	5	1.35735	14.06	7	18	18	2.92235	27.016	23	7	7	2.21739	11.984	7
	YMR049C	ERB1	91.704	20.6	1.12e-89	0.314657	0.00906808	9	9	1.77727	19.81	11	9	9	2.48812	39.849	15	2	2	1.98768	1.3978	2
	YLR270W	DCS1	40.769	31.1	1.25e-66	0.314649	0.0328491	3	3	1.40256	11.291	4	8	8	2.63831	35.729	13	4	4	2.37518	27.568	6
	YOR272W	YTM1	51.358	11.7	3.06e-08	0.313355	0.00425537	3	3	1.80255	28.1	3	1	1	2.23869	25.824	2	4	4	2.15866	8.1944	4
	YPR145W	ASN1	64.47	14.7	3.03e-22	0.313303	0.048329	2	2	1.48743	32.955	3	4	4	3.30415	16.212	8	1	1	1.77179	n. def.	1
	YDR427W	RPN9	45.782	56	1.45e-80	0.313293	0.0173436	2	2	1.56157	0.94769	2	5	5	2.38544	23.947	5	22	22	2.33749	24.44	44
	YJR134C	SGM1	81.17	41.9	6.84e-213	0.311229	0.0158408	6	6	1.5934	10.765	6	15	15	2.47396	41.959	20	13	13	2.17756	18.495	13
	YBR127C	VMA2	57.749	84.1	0	0.310157	0.0397002	17	17	1.33735	35.799	34	29	29	2.67008	27.433	103	15	15	2.38618	17.246	25
	YGR048W	UFD1	39.81	37.7	7.12e-106	0.309166	0.0104244	2	2	1.68415	6.8424	5	8	8	2.41359	12.923	13	11	11	2.08186	19.972	12
	YGR264C	MES1	85.677	17.4	6.27e-114	0.30909	0.0387072	6	6	1.42647	102.02	7	12	12	2.95561	59.972	13	3	3	2.00614	122.98	3
	YLR354C	TAL1	37.036	65.4	2.54e-197	0.307036	0.0209975	5	5	1.68893	20.392	7	19	19	2.72799	23.783	23	16	16	1.80989	14.588	18
	YNL104C;YOR108W	LEU4; LEU9	68.408	13.9	6.59e-63	0.306538	0.0382724	2	2	1.35444	14.643	3	5	5	2.7019	37.927	5	1	1	2.27082	n. def.	1
	YLR399C	BDF1	76.977	10.3	4.75e-11	0.305501	0.0215108	0	0		n. def.	0	2	2	2.11923	9.933	3	5	5	1.92675	18.572	7
	YHR029C	YHI9	32.563	11.6	6.93e-10	0.30532	0.0132726	1	1	1.63942	n. def.	1	1	1	2.45616	n. def.	1	3	3	2.0465	12.575	3
	YMR079W	SEC14	34.9	83.6	0	0.30462	0.0263532	25	23	1.50367	14.52	56	25	23	2.68817	24.474	62	18	16	2.02885	18.2	52
	YGL202W	ARO8	56.177	29.8	8.6e-162	0.30457	0.0165718	9	9	1.57769	20.367	16	8	8	2.46786	32.505	16	6	6	2.10557	28.86	5
	YGL137W	SEC27	99.444	20.4	1.06e-106	0.302881	0.0420265	2	2	1.30758	117.67	7	7	7	2.59923	35.857	23	13	13	2.38413	29.817	16
	YER107C	GLE2	40.522	46	1.27e-217	0.302256	0.00774041	7	7	1.97266	23.901	13	12	12	2.35217	20.903	38	3	3	1.7388	1.2792	4
	YKL104C	GFA1	80.046	53.1	0	0.300935	0.0438375	8	8	1.33686	22.426	10	25	25	2.85071	31.209	63	13	13	2.0978	18.705	26
	YPL218W	SAR1	21.45	49.5	1.04e-122	0.30051	0.016069	0	0		n. def.	0	7	7	2.06868	38.38	16	3	3	1.92898	10.683	5
	YNL220W	ADE12	48.279	47.3	5.94e-157	0.300135	0.0490681	12	12	1.30078	18.862	13	18	18	2.91316	18.431	17	3	3	2.09815	24.311	3
	YGL099W	LSG1	72.727	5.2	5.68e-15	0.299944	0.0289626	1	1	1.43688	n. def.	1	1	1	2.59693	n. def.	1	3	3	2.12789	37.036	3
	YER165W	PAB1	64.343	72.6	0	0.299896	0.00595584	27	27	1.72351	27.54	92	33	33	2.22559	33.83	161	36	36	2.06932	24.024	100
	YGR136W	LSB1	26.139	49	4.84e-133	0.299352	0.0294564	4	4	1.54381	7.9976	4	9	9	2.78637	28.688	9	4	4	1.83834	35.671	9
	YNL229C	URE2	40.27	35	3.5e-47	0.298901	0.0426213	1	1	1.44737	n. def.	1	6	6	2.9967	21.035	8	7	7	1.81752	25.616	10
	YBL039C	URA7	64.71	6.6	0.00051485	0.298338	0.0383002	0	0		n. def.	0	1	1	2.15978	15.812	2	3	3	1.82922	34.274	4
	YJR105W	ADO1	36.372	58.2	8.59e-202	0.298233	0.0197891	1	1	2.58973	73.598	2	12	12	1.89136	19.344	17	8	8	1.60202	17.244	10
	YDR385W;YOR133W	EFT2; EFT1	93.288	87.9	0	0.296938	0.0328732	53	53	1.55642	50.55	237	61	61	2.84689	71.799	346	79	79	1.75516	26.543	416
	YPR165W	RHO1	23.152	36.8	8.14e-75	0.295315	0.0189786	0	0		n. def.	0	6	6	1.89534	34.451	24	2	2	2.05563	30.818	5
	YFL039C	ACT1	41.689	81.1	0	0.295053	0.0436545	19	10	1.36522	14.691	30	21	11	2.87563	30.137	36	32	19	1.95534	19.674	88
	YJR025C	BNA1	20.235	76.3	3.28e-104	0.29368	0.0226541	0	0		n. def.	0	10	10	1.87389	31.443	38	3	3	2.06356	23.083	5
	YML025C	YML6	31.969	9.1	0.0048411	0.293512	0.00991759	1	1	2.23659	n. def.	1	1	1	1.62702	n. def.	1	1	1	2.08716	n. def.	1
	YER070W;YIL066C	RNR1; RNR3	99.56	23.2	8.64e-201	0.292491	0.0254988	4	4	1.52721	5.0339	4	10	10	2.62854	20.7	13	11	11	1.87871	24.268	13
	YNL016W	PUB1	50.762	13.2	1.22e-29	0.292435	0.0238581	3	3	1.45176	17.631	7	5	5	2.17666	28.772	14	2	2	2.38572	16.484	2
	YNL141W	AAH1	39.635	3.2	0.00084724	0.291457	0.000876895	0	0		n. def.	0	1	1	1.95278	n. def.	1	1	1	1.96002	n. def.	1
	YHR200W	RPN10	29.747	38.8	2.07e-129	0.29005	0.0292894	4	4	1.39096	10.704	4	6	6	2.27381	20.482	9	6	6	2.34467	38.838	6
	YOR020C	HSP10	11.372	84.9	5.44e-174	0.288699	0.00468651	3	3	1.92508	32.77	5	14	14	1.96313	17.654	35	0	0		n. def.	0
	YFL018C	LPD1	54.009	34.3	3.55e-114	0.288088	0.0205527	13	13	1.47252	10.325	14	6	6	2.17898	21.06	10	4	4	2.28009	6.6241	4
	YDL040C	NAT1	98.904	24.5	1.65e-154	0.287124	0.018907	1	1	1.49649	n. def.	1	10	10	2.31943	25.071	10	10	10	2.09371	7.8227	11
	YER063W	THO1	24.137	53.7	4.84e-139	0.286562	0.020598	12	12	1.52239	17.685	20	11	11	2.45749	13.38	15	9	9	1.93495	9.5682	18
	YOR298C-A	MBF1	16.403	86.8	9.63e-107	0.285958	0.0242258	1	1	1.55101	n. def.	1	18	18	1.80395	49.039	123	18	18	2.57652	23.985	32
	YNL005C	MRP7	43.226	10.2	6.59e-06	0.285093	0.0414307	0	0		n. def.	0	1	1	1.76919	n. def.	1	4	4	2.10093	10.224	4
	YBR151W	APD1	35.758	27.8	5.79e-20	0.285039	0.0340099	3	3	1.54328	11.209	4	2	2	2.75611	n. def.	1	1	1	1.68413	n. def.	1
	YPR016C	TIF6	26.457	37.6	1.77e-74	0.28429	0.0351779	0	0		n. def.	0	6	6	1.78955	22.634	13	1	1	2.06937	n. def.	1
	YBR080C	SEC18	84.055	16.8	3.79e-34	0.284258	0.0477092	1	1	1.24437	26.641	2	9	9	2.42807	24.324	8	3	3	2.3581	28.219	3
	YFR010W	UBP6	57.11	18.2	1.04e-36	0.2836	0.0338683	5	5	1.55729	17.597	9	6	6	2.74424	20.409	12	2	2	1.65961	31.032	2
	YLR259C	HSP60	60.751	59.4	0	0.282913	0.0339444	25	25	1.40144	25.551	44	29	29	2.60478	22.874	132	14	14	1.93371	23.014	37
	YPR148C	YPR148C	49.279	14.3	3.16e-36	0.282735	0.0385965	1	1	1.36308	n. def.	1	4	4	2.65069	13.733	7	2	2	1.9513	36.209	3
	YLR257W;YPL058C	YLR257W; PDR12	35.998	85	0	0.282448	0.0246006	16	16	1.42058	26.686	36	17	17	2.19616	103.49	48	21	21	2.25535	30.785	59
	YLR058C	SHM2	52.218	51.4	4.44e-109	0.281509	0.00496215	14	14	1.74737	10.055	13	9	8	2.16962	18.673	19	20	19	1.844	20.568	32
	YPL145C	KES1	49.491	46.1	3.24e-121	0.280571	0.00293398	12	12	1.74259	11.049	15	13	13	2.06821	23.322	34	17	17	1.92719	26.668	31
	YKR095W	MLP1	218.45	18.2	2.92e-132	0.278279	0.0388553	1	1		n. def.	0	22	22	2.05314	92.398	36	13	13	1.75445	36.281	13
	YMR125W	STO1	100.02	41.3	6.18e-221	0.277885	0.0025659	6	6	1.79485	30.293	8	22	22	2.07771	19.476	28	16	16	1.82829	17.101	19
	YJR065C	ARP3	49.541	33.9	1.1e-67	0.277745	0.0249453	0	0		n. def.	0	3	3	1.99322	30.301	4	8	8	1.80274	12.963	11
	YDL126C	CDC48	91.995	58.1	0	0.277397	0.0469189	27	27	1.24468	26.662	58	37	37	2.41528	34.653	110	21	21	2.2603	18.445	59
	YPR143W	RRP15	28.212	12.8	1.54e-27	0.275349	0.0417051	2	2	2.04943	45.576	4	2	2	1.73406	35.041	5	0	0		n. def.	0
	YFR052W	RPN12	31.919	51.5	1.43e-115	0.274669	0.0432308	0	0		n. def.	0	4	4	1.72637	8.5784	9	12	12	2.05212	17.317	15
	YHR208W	BAT1	43.596	62.1	0	0.274565	0.0473421	13	11	1.29226	35.528	21	19	16	2.66837	19.514	47	22	18	1.9324	31.371	44
	YBR221C	PDB1	40.053	40.7	1.73e-201	0.274563	0.000804916	4	4	1.81196	20.73	6	10	10	1.86213	10.848	13	10	10	1.97484	15.641	9
	YLR208W	SEC13	33.043	47.1	2.78e-78	0.274062	0.00544595	1	1	1.7695	n. def.	1	7	7	2.14615	11.985	10	13	13	1.74853	30.211	23
	YBL076C	ILS1	122.98	47.4	0	0.272788	0.040856	8	8	1.49486	20.166	16	31	31	2.74251	18.158	43	35	35	1.60552	17.872	40
	YOR168W	GLN4	93.132	37.5	2.34e-170	0.272403	0.0259573	3	3	1.52272	35.899	3	16	16	2.49906	13.126	19	22	22	1.72509	17.339	24
	YPL050C	MNN9	45.954	5.6	9.94e-06	0.271689	0.0126876	1	1	1.75365	45.895	2	1	1	1.63311	n. def.	1	1	1	2.28092	12.026	2
	YGL008C;YPL036W	PMA1; PMA2	99.618	36.8	0	0.270942	0.00741489	14	14	1.60038	60.098	32	22	22	2.00928	27.721	44	10	10	2.02098	18.114	26
	YDR175C	RSM24	37.393	7.8	0.00052934	0.270143	0.0402575	2	2	1.72105	17.073	2	1	1	2.01601	n. def.	1	0	0		n. def.	0
	YIL125W	KGD1	114.41	44.1	0	0.26979	0.022485	23	23	1.43666	22.031	41	34	34	1.96661	23.571	86	4	4	2.28191	13.945	10
	YOR197W	MCA1	47.982	19.4	5.1e-86	0.269523	0.0250337	3	3	1.43933	15.76	13	5	5	2.3718	37.673	17	3	3	1.88509	19.743	12
	YER089C	PTC2	50.388	15.3	3.6e-102	0.269006	0.0053714	6	4	1.66522	23.295	7	4	3	2.08338	29.775	9	4	3	1.84833	13.932	7
	YDR148C	KGD2	50.43	15.1	3.18e-83	0.267328	0.0398572	4	4	1.36953	34.133	5	2	2	1.78552	25.342	6	6	6	2.59208	21.191	6
	YJL167W	ERG20	40.483	52.8	1.52e-200	0.265758	0.040488	9	9	1.33413	52.722	10	14	14	2.53749	18.657	25	15	15	1.85213	20.605	27
	YKR100C	SKG1	39.829	11.5	2.16e-21	0.265555	0.00864521	4	4	1.64306	5.3196	4	2	2	1.76629	45.115	3	5	5	2.1575	20.679	6
	YOR128C	ADE2	62.339	9.8	1.05e-08	0.265431	0.04208	1	1	1.74146	n. def.	1	1	1	2.62199	16.008	2	2	2	1.37009	0.20024	2
	YDR142C	PEX7	42.322	9.3	6.95e-06	0.265361	0.0370528	0	0		n. def.	0	2	2	1.71527	25.608	3	1	1	1.97875	n. def.	1
	YBR261C	TAE1	26.067	11.2	2.42e-07	0.265072	0.00211711	0	0		n. def.	0	1	1	1.83362	n. def.	1	3	3	1.84857	3.6143	3
	YNR001C	CIT1	53.359	5.8	5.43e-29	0.261986	0.0164862	1	1	1.49236	n. def.	1	2	2	2.19959	18.837	6	1	1	1.86098	n. def.	1
	YMR072W	ABF2	21.561	48.1	6.8e-37	0.261828	0.0380064	0	0		n. def.	0	6	6	1.69987	21.006	30	7	7	1.96444	21.484	14
	YJL145W	SFH5	34.388	44.9	7.34e-42	0.26152	0.0316303	11	11	1.48551	14.255	13	5	5	2.49707	47.225	8	9	9	1.64155	10.372	11
	YKL143W	LTV1	53.39	6.3	2.2e-05	0.260233	0.0175894	2	2	2.19188	38.453	4	1	1	1.86912	n. def.	1	1	1	1.47314	25.784	2
	YNL037C	IDH1	39.324	48.9	2.04e-136	0.25937	0.0143156	2	2	1.51556	18.817	2	15	15	2.16727	23.979	17	11	11	1.82652	18.794	15
	YJR045C	SSC1	70.627	71.6	0	0.258841	0.0114947	33	26	1.58173	38.877	117	46	39	2.16095	30.405	180	71	60	1.74883	24.91	260
	YMR173W	DDR48	46.233	61.9	0	0.25864	0.00901539	8	8	1.85134	22.095	40	19	19	1.56213	29.996	111	13	13	2.06403	21.802	58
	YIR001C	SGN1	28.954	20.8	7.05e-08	0.257974	0.0316115	1	1	1.54626	n. def.	1	1	1	1.5502	38.448	2	4	4	2.47887	19.731	4
	YOR007C	SGT2	37.218	97.7	0	0.257779	0.00711562	18	18	1.57798	22.724	53	28	28	1.87294	25.279	84	30	30	2.00775	17.301	73
	YOL086C	ADH1	36.849	64.1	1.93e-204	0.257636	0.00813383	11	8	1.55277	12.743	16	19	13	1.95038	35.068	50	18	12	1.95741	24.988	41
	YML094W	GIM5	18.356	66.9	6.26e-63	0.25692	0.0219841	0	0		n. def.	0	8	8	1.88232	17.592	44	7	7	1.73439	18.841	13
	YHR076W	PTC7	37.782	14.6	1.38e-19	0.256774	0.00137473	4	4	1.91362	18.905	6	2	2	1.72034	1.7181	2	1	1	1.79	n. def.	1
	YER178W	PDA1	46.343	46.7	1.22e-112	0.256692	0.00665559	12	12	1.6164	11.116	12	11	11	1.77828	37.274	13	20	20	2.04893	23.567	33
	YMR183C;YPL232W	SSO2; SSO1	33.733	3.1	0.0036213	0.256129	0.00952294	1	1	1.67791	22.575	2	1	1	1.64417	n. def.	1	1	1	2.12653	n. def.	1
	YPR010C	RPA135	135.74	25.9	6.91e-195	0.255783	0.00719406	8	8	1.56409	17.711	15	14	14	1.90393	22.87	21	17	17	1.96533	24.825	21
	YKL210W	UBA1	114.26	65	0	0.255429	0.0390787	9	9	1.29116	18.173	20	48	48	2.33487	30.256	104	25	25	1.93663	22.047	62
	YGR184C	UBR1	224.84	3	3.29e-07	0.255198	0.0381069	1	1	1.36547	n. def.	1	1	1	2.4695	n. def.	1	4	4	1.72864	15.94	5
	YHR013C	ARD1	27.603	27.3	2.34e-36	0.25314	0.0114872	2	2	1.50353	2.4749	2	3	3	1.88672	7.3424	3	5	5	2.02581	91.994	9
	YPR033C	HTS1	59.952	35.5	1.11e-156	0.252923	0.0325254	6	6	1.31543	29.761	7	12	12	2.18431	13.302	23	5	5	1.99704	11.239	6
	YDL099W	BUG1	38.294	22.6	1.76e-19	0.25259	0.0079595	9	9	1.59441	22.149	14	5	5	2.05541	20.951	7	2	2	1.74691	1.0309	2
	YMR083W	ADH3	40.369	19.7	1.55e-24	0.252411	0.0223498	0	0		n. def.	0	5	4	1.71656	49.012	5	2	2	1.86279	52.395	2
	YMR012W	CLU1	145.16	49.8	0	0.251579	0.0486456	23	23	1.20897	19.67	49	48	48	2.22025	23.104	87	31	31	2.11797	18.375	42
	YMR315W	YMR315W	38.215	63.9	9.45e-303	0.251175	0.0181086	6	6	1.4347	38.935	15	13	13	2.09921	21.446	23	18	18	1.88239	19.539	40
	YGL105W	ARC1	42.083	58.2	1.53e-123	0.250088	0.0299885	11	11	1.34993	17.952	16	10	10	2.23819	17.587	24	8	8	1.86234	29.012	9
	YBR126C	TPS1	56.147	22.6	1.21e-51	0.249721	0.0236166	6	6	1.37374	8.578	6	4	4	2.07447	12.692	8	6	6	1.96947	14.886	8
	YFR016C	YFR016C	137.7	18.8	1.02e-192	0.249497	0.00365538	4	4	1.60932	26.895	9	15	15	1.8586	28.455	36	10	10	1.87354	13.189	10
	YDR063W	AIM7	17.13	14.8	1.79e-08	0.248918	0.022648	0	0		n. def.	0	2	2	1.84781	24.153	5	1	1	1.70285	8.4053	2
	YIR006C	PAN1	160.27	24.7	2.75e-244	0.247073	0.0258596	12	12	1.96672	34.104	27	23	23	2.0731	55.825	59	13	13	1.35163	24.695	21
	YLR355C	ILV5	44.368	60.3	0	0.244982	0.0430919	16	16	1.39418	25.097	24	22	22	2.4901	23.174	54	22	22	1.56463	17.432	41
	YDL029W	ARP2	44.073	50.1	8.18e-166	0.2449	0.00143134	10	10	1.6544	15.19	17	13	13	1.81012	28.979	14	19	19	1.81281	22.37	58
	YLR447C	VMA6	39.79	10.7	1.52e-07	0.243	0.0323625	1	1	1.65276	15.086	2	2	2	1.85264	23.509	2	0	0		n. def.	0
	YLR286C	CTS1	59.014	5.9	5.92e-30	0.241631	0.00742423	2	2	1.7347	18.548	4	2	2	1.55347	4.354	4	2	2	1.96955	40.569	3
	YIL034C	CAP2	32.629	24	1.25e-39	0.241541	0.0396689	4	4	1.25516	18.635	5	4	4	1.95986	23.055	4	5	5	2.15624	10.889	7
	YGR155W	CYS4	56.021	90.1	0	0.241529	0.0336049	32	32	1.45235	60.943	66	30	30	2.35788	21.908	70	33	33	1.5488	38.641	49
	YOR374W	ALD4	56.723	48.2	3.04e-142	0.24033	0.00436222	5	5	1.59775	30.795	11	14	14	1.91175	16.751	33	8	8	1.72206	27.185	9
	YHL034C	SBP1	32.989	78.9	0	0.239228	0.00274962	17	17	1.64166	23.859	32	19	19	1.69182	22.498	58	17	17	1.87952	18.359	36
	YLR206W	ENT2	71.806	24.6	3.04e-71	0.238028	0.0031891	5	5	1.5876	17.896	5	11	10	1.7761	14.707	14	4	2	1.83601	2.3072	2
	YLL018C	DPS1	63.515	58.5	4.99e-269	0.237759	0.0319657	26	26	1.33763	27.749	58	24	24	2.21366	34.993	38	7	7	1.74514	14.048	8
	YGL206C	CHC1	187.23	58	0	0.236095	0.0164608	52	52	1.42537	48.623	143	66	66	1.77923	31.654	186	39	39	2.0143	18.465	67
	YCR088W	ABP1	65.575	68.9	0	0.236093	0.0147102	19	19	1.43283	32.873	39	31	31	1.8077	33.42	85	20	20	1.97223	22.051	36
	YLR370C	ARC18	20.578	24.7	6.19e-18	0.234526	0.00980808	0	0		n. def.	0	4	4	1.68771	24.655	6	1	1	1.74484	n. def.	1
	YLR192C	HCR1	29.564	58.5	2.15e-149	0.234507	0.00876927	16	16	1.945	27.271	30	15	15	1.71674	26.905	27	6	6	1.5132	10.38	13
	YPR110C	RPC40	37.686	53.7	9.8e-205	0.233065	0.0264319	6	6	1.32284	17.883	7	15	15	1.92719	25.213	24	9	9	1.96228	10.754	17
	YOL123W	HRP1	59.649	9.2	2.13e-12	0.232123	0.0152673	0	0		n. def.	0	2	2	1.66334	43.112	12	3	3	1.75091	33.441	4
	YER112W	LSM4	21.276	10.2	9.85e-06	0.231277	0.0115544	0	0		n. def.	0	2	2	1.67062	20.806	3	1	1	1.7365	n. def.	1
	YFL045C	SEC53	29.063	77.6	8.56e-69	0.23115	0.0126054	2	2	1.98232	32.369	2	16	16	1.69291	26.402	24	9	9	1.47111	25.749	16
	YBR244W	GPX2	18.406	59.9	3.68e-61	0.231143	0.0132298	1	0		n. def.	0	9	6	1.74083	23.583	29	5	2	1.66545	8.8491	2
	YBR058C	UBP14	88.629	8.3	3.45e-13	0.230943	0.0339919	1	1	1.31957	n. def.	1	1	1	2.18977	n. def.	1	5	5	1.70608	8.4223	5
	YOR195W	SLK19	95.379	11.9	5.32e-107	0.230728	0.026358	1	1	2.19101	n. def.	1	7	7	1.46955	7.6821	7	3	3	1.52882	9.9823	3
	YEL011W	GLC3	81.115	15.2	7.69e-21	0.229912	0.022052	0	0		n. def.	0	6	6	1.76143	58.56	11	8	8	1.63666	18.582	8
	YLR221C	RSA3	24.656	12.3	4.74e-08	0.229694	0.00814463	1	1	1.51828	n. def.	1	2	2	1.92175	28.685	2	3	3	1.67507	28.742	4
	YOR332W	VMA4	26.471	90.6	0	0.229283	0.0430508	0	0		n. def.	0	34	34	1.82173	28.769	183	35	35	1.57791	18.312	108
	YEL071W	DLD3	55.224	25.2	6.27e-90	0.229051	0.0287469	7	7	1.49171	21.084	9	3	3	2.20741	31.289	6	2	2	1.47769	37.836	2
	YDR381W	YRA1	24.955	65.5	1.85e-113	0.227692	0.00712252	1	1	1.63495	n. def.	1	16	16	1.54462	37.89	23	14	14	1.90876	27.103	34
	YOL038W	PRE6	28.439	31.9	3.32e-68	0.227332	0.00192442	0	0		n. def.	0	5	5	1.69319	26.87	5	3	3	1.68251	11.838	4
	YNL113W	RPC19	16.151	39.4	3.89e-32	0.226726	0.00261539	0	0		n. def.	0	4	4	1.67827	7.8711	4	1	1	1.69273	n. def.	1
	YNL084C	END3	40.297	58.7	1.84e-159	0.226558	0.0363554	5	5	2.14523	9.583	4	18	18	1.73626	35.173	27	9	9	1.28406	10.022	9
	YBR256C	RIB5	26.195	57.6	1.17e-208	0.226292	0.0258106	0	0		n. def.	0	12	12	1.75664	20.532	48	2	2	1.614	14.725	3
	YJR148W	BAT2	41.624	39.9	3.97e-133	0.225086	0.0409171	3	1	1.73992	n. def.	1	8	5	2.16553	11.306	4	8	4	1.2565	18.013	5
	YCL034W	LSB5	39.872	29.9	1.82e-99	0.22468	0.0254045	2	2	1.32607	5.2406	2	3	3	1.98685	14.394	4	4	4	1.79189	37.513	4
	YKR035W-A	DID2	23.091	49.5	5.76e-73	0.224629	0.0278577	0	0		n. def.	0	11	11	1.60295	14.008	21	8	8	1.75525	30.244	15
	YJL080C	SCP160	134.81	59.3	0	0.224628	0.0212617	36	36	1.36329	14.795	76	54	54	1.98511	22.798	101	55	55	1.74386	22.147	78
	YLR196W	PWP1	63.803	9.4	2.68e-17	0.222266	0.0186171	2	2	1.62694	47.601	4	4	4	1.4186	16.063	5	3	3	2.01171	51.79	5
	YBR281C	DUG2	98.07	13.7	2.34e-31	0.221343	0.0327239	0	0		n. def.	0	4	4	1.7546	38.403	5	10	10	1.57945	16.067	11
	YDR226W	ADK1	24.254	89.6	3.01e-243	0.221139	0.0264312	1	1	2.12287	n. def.	1	25	25	1.48985	28.368	93	17	17	1.45664	25.887	40
	YDR158W	HOM2	39.543	57	5.87e-191	0.22042	0.00697766	7	7	1.51798	10.821	9	12	12	1.86404	28.465	22	11	11	1.62009	17.659	20
	YGR080W	TWF1	37.07	39.8	8.83e-99	0.219953	0.0159797	1	1	1.5309	n. def.	1	9	9	1.49484	28.789	18	3	3	1.99673	9.7893	6
	YNR043W	MVD1	44.115	33.3	5.64e-72	0.219591	0.0203236	2	2	1.5333	5.8985	2	3	3	2.04182	12.166	3	7	7	1.4559	17.02	8
	YDL065C	PEX19	38.706	47.7	1.9e-125	0.219194	0.0173403	7	7	1.36577	10.084	8	9	9	1.81795	15.052	12	9	9	1.83073	12.971	9
	YDL192W	ARF1	20.529	87.8	4.4e-212	0.21892	0.00276492	0	0		n. def.	0	11	3	1.66273	39.703	11	10	2	1.64823	16.373	3
	YGR204W	ADE3	102.2	66	0	0.218313	0.00959648	28	26	1.49207	28.337	38	46	42	1.59951	21.638	122	9	8	1.89304	15.075	23
	YPL154C	PEP4	44.498	37.5	0	0.218276	0.00521571	9	9	1.78594	30.73	26	12	12	1.4984	18.317	35	14	14	1.68785	33.671	29
	YBR078W	ECM33	43.768	7.5	9.24e-56	0.218188	0.0165537	3	3	1.44626	14.24	12	3	3	1.57617	26.619	15	2	2	1.98024	29.012	13
	YKL007W	CAP1	30.699	37.7	6.87e-47	0.218182	0.0472203	6	6	1.19038	17.292	7	3	3	2.04378	13.324	3	8	8	1.85536	19.634	9
	YNR035C	ARC35	39.566	72.8	1.19e-304	0.217016	0.00663801	6	6	1.48914	8.0862	7	22	22	1.82146	26.86	35	14	14	1.65079	22.387	18
	YOR151C	RPB2	138.75	32.8	5.19e-241	0.216835	0.00168854	9	9	1.64566	15.4	15	27	27	1.73364	23.091	49	30	30	1.5675	15.905	36
	YKL013C	ARC19	19.916	55.6	2.69e-145	0.2149	0.00177257	0	0		n. def.	0	8	8	1.64474	13.496	48	3	3	1.6357	18.172	7
	YBL099W	ATP1	58.607	40	2.84e-169	0.214448	0.0470587	14	14	1.19171	45.148	21	14	14	2.04528	19.351	25	17	17	1.80476	15.571	21
	YOR096W	RPS7A	21.622	81.1	1.4e-97	0.212779	0.0327831	5	4	1.44766	38.224	6	17	7	2.12477	31.079	47	11	5	1.41371	17.948	17
	YPL131W	RPL5	33.714	67.7	5.74e-129	0.210466	0.00198742	10	10	1.53582	12.979	33	11	11	1.70713	24.835	46	12	12	1.63228	22.716	39
	YAL038W;YOR347C	CDC19; PYK2	54.544	76.4	0	0.207336	0.0114397	33	33	1.48324	21.561	141	36	36	1.86623	40.774	255	28	28	1.51297	26.551	142
	YJR123W	RPS5	25.038	57.8	2.25e-169	0.20688	0.0372763	2	2	1.66373	26.394	3	17	17	2.00807	21.317	63	13	13	1.24963	9.578	20
	YDL051W	LHP1	32.104	46.2	9.97e-123	0.206583	0.00553459	9	9	1.46589	57.753	16	10	10	1.74334	17.655	11	6	6	1.63028	19.333	9
	YKL060C	FBA1	39.62	69.4	0	0.206418	0.0401146	23	23	1.36664	25.893	104	25	25	2.14078	37.355	208	25	25	1.42241	26.955	130
	YHR064C	SSZ1	58.237	78.3	0	0.206403	0.0302211	25	25	1.27455	22.235	63	27	27	1.93069	31.441	113	8	8	1.69099	44.721	12
	YBL058W	SHP1	46.987	69.5	0	0.206364	0.0112743	30	30	1.39152	23.537	60	15	15	1.71306	38.131	51	14	14	1.74514	26.511	36
	YPR180W	AOS1	39.273	31.7	7.31e-116	0.20474	0.0483132	3	3	1.23651	10.668	3	8	8	2.13479	17.177	12	4	4	1.55836	23.281	5
	YBL050W	SEC17	32.802	50	1.9e-120	0.204552	0.0261058	9	9	1.3002	3.3671	9	6	6	1.9088	32.895	10	7	7	1.65533	24.028	13
	YLR432W;YAR075W	IMD3; YAR075W	56.584	61.8	0	0.204343	0.00864174	21	8	1.45391	15.488	15	22	8	1.56693	24.453	32	30	11	1.8007	19.601	29
	YBL047C	EDE1	150.78	39.8	0	0.202663	0.020129	24	24	1.33179	21.055	59	35	35	1.64271	42.493	95	12	12	1.8535	26.426	22
	YIL021W	RPB3	35.297	11.6	3.94e-09	0.202153	0.0125419	1	1	1.55207	1.707	2	2	2	1.83422	1.712	2	3	3	1.41937	9.7999	3
	YOR341W	RPA190	186.43	20.2	1.1e-121	0.200782	0.00866334	15	14	1.40574	19.546	30	22	21	1.71627	20.411	32	19	18	1.65904	20.93	21
	YIL062C	ARC15	17.134	83.1	1.86e-84	0.199889	0.0103732	0	0		n. def.	0	10	10	1.60844	17.761	33	3	3	1.56089	7.4581	3
	YOR340C	RPA43	36.224	13.2	3.21e-17	0.199696	0.00420735	1	1	1.5901	n. def.	1	1	1	1.46871	n. def.	1	5	5	1.70109	27.682	7
	YLR109W	AHP1	19.114	95.5	0	0.199416	0.0188367	1	1		n. def.	0	13	13	1.62641	18.282	63	6	6	1.54029	95.024	15
	YCR084C	TUP1	78.307	51.9	0	0.198875	0.00728021	17	17	1.47403	25.946	24	27	27	1.51803	15.906	51	7	7	1.76538	17.878	10
	YNL123W	NMA111	110.88	38.7	1.67e-290	0.198744	0.0139818	23	23	1.43456	22.534	42	28	28	1.84478	39.855	46	1	1	1.49131	38.696	2
	YBR035C	PDX3	26.908	66.2	4.32e-57	0.198448	0.00607716	2	2	1.71271	4.0699	2	18	18	1.43806	23.82	25	9	9	1.59913	21.102	15
	YDL140C	RPO21	191.61	29.8	0	0.197121	0.0125875	8	7	1.4108	61.844	15	25	24	1.80982	23.924	45	35	34	1.52849	22.788	57
	YKL085W	MDH1	35.65	26.9	4.41e-31	0.196329	0.0051893	0	0		n. def.	0	5	5	1.56001	19.253	5	1	1	1.58318	n. def.	1
	YER136W	GDI1	51.206	40.8	3.23e-52	0.195204	0.0157637	7	7	1.34005	21.692	9	4	4	1.76491	24.39	9	17	17	1.62843	24.24	22
	YMR099C	YMR099C	33.955	40.4	6.65e-79	0.194263	0.0298413	10	10	1.35573	12.719	13	9	9	1.96136	12.942	10	3	3	1.43899	13.728	4
	YMR260C	TIF11	17.435	47.7	1.65e-106	0.194136	0.00286144	0	0		n. def.	0	8	8	1.56993	18.714	32	4	4	1.55737	5.8474	4
	YDR454C	GUK1	20.637	85	5.71e-263	0.192612	0.0273357	0	0		n. def.	0	17	17	1.6188	24.065	71	7	7	1.49979	9.8526	16
	YLR351C	NIT3	32.549	19.9	3.23e-35	0.192005	0.0216757	2	2	1.31558	4.0779	2	1	1	1.82906	14.584	2	4	4	1.56556	18.361	4
	YGR185C	TYS1	44.019	64	1.56e-231	0.191682	0.0433032	11	11	1.22582	19.744	14	17	17	1.9844	53.194	17	26	26	1.54521	20.351	44
	YBR101C	FES1	32.604	47.2	4.19e-97	0.191348	0.0495632	8	8	1.16023	11.561	7	5	5	1.91007	17.465	9	8	8	1.69219	11.361	9
	YBL056W	PTC3	51.331	12.4	7.19e-19	0.190941	0.0301398	3	1	1.27418	n. def.	1	2	1	1.55664	2.5125	2	3	2	1.88541	25.242	2
	YDR380W	ARO10	71.384	11.5	4.92e-11	0.190664	0.0128811	2	2	1.52386	23.226	2	0	0		n. def.	0	5	5	1.57901	20.624	12
	YGL103W	RPL28	16.721	59.1	3.16e-71	0.190094	0.0076028	0	0		n. def.	0	10	10	1.53304	20.963	33	7	7	1.56544	16.345	11
	YEL047C	YEL047C	50.843	45.3	1.63e-152	0.187767	0.025785	16	16	1.3747	18.299	18	5	5	1.88932	15	10	5	5	1.40859	26.334	8
	YGR285C	ZUO1	49.019	58.2	1.01e-234	0.187625	0.0247123	12	12	1.28569	28.874	19	19	19	1.81429	17.354	42	6	6	1.56686	44.177	9
	YDR346C	SVF1	54.367	12.7	1.5e-32	0.18755	0.033676	1	1	1.21606	n. def.	1	3	3	1.73768	6.0976	5	6	6	1.72873	8.8078	10
	YIL015W	BAR1	63.729	8	9.34e-23	0.187468	0.0120791	2	2	1.43035	19.013	2	1	1	1.44611	6.9333	2	2	2	1.76507	17.38	3
	YER177W	BMH1	30.091	91	0	0.187404	0.0337059	19	5	1.22439	15.73	8	21	6	1.81465	14.997	12	20	5	1.64247	57.815	14
	YLR216C	CPR6	42.071	45.3	8.24e-170	0.187381	0.00969482	15	15	1.3871	18.237	59	17	17	1.71321	20.57	61	17	17	1.53541	22.879	47
	YMR297W	PRC1	59.801	6.8	1.58e-16	0.186521	0.00537528	1	1	1.47421	n. def.	1	3	3	1.46396	4.0162	4	1	1	1.68064	n. def.	1
	YGL221C	NIF3	31.888	62.5	3.73e-150	0.185482	0.0138117	3	3	1.34217	14.661	3	11	11	1.72268	18.381	30	13	13	1.55751	15.451	31
	YDR099W	BMH2	31.061	73.3	1.56e-299	0.185031	0.0246656	20	6	1.26358	132.24	10	19	4	1.74779	5.836	5	19	4	1.62554	17.213	13
	YKL216W	URA1	34.801	24.5	2.09e-09	0.184198	0.0326094	5	5	1.38158	9.2489	5	1	1	1.91858	n. def.	1	3	3	1.3466	12.153	4
	YLR180W	SAM1	41.818	50.3	3.82e-285	0.183652	0.0290268	5	2	1.46195	4.7991	2	11	4	1.30164	4.9933	4	20	8	1.86867	9.9042	11
	YHR019C	DED81	62.206	48.6	5.53e-195	0.181772	0.00608864	17	17	1.39866	26.754	20	17	17	1.64341	20.952	58	11	11	1.52707	14.665	20
	YML092C	PRE8	27.162	29.2	1.58e-33	0.181755	0.00123676	0	0		n. def.	0	3	3	1.51722	10.064	5	5	5	1.52216	9.9071	6
	YDR168W	CDC37	58.384	25.5	9.18e-91	0.180332	0.0148694	2	2	1.32076	18.467	5	6	6	1.69661	28.565	26	6	6	1.55092	27.248	9
	YDR328C	SKP1	22.33	24.2	2.41e-32	0.17761	0.0135815	0	0		n. def.	0	6	6	1.4792	98.389	9	2	2	1.53177	26.838	5
	YNL096C	RPS7B	21.634	73.2	8.51e-114	0.177441	0.00322731	3	2	1.60717	17.763	2	16	6	1.4596	30.505	27	9	3	1.4522	25.511	10
	YDR071C	PAA1	21.947	69.1	1.43e-129	0.176454	0.00850128	0	0		n. def.	0	13	13	1.51763	39.172	47	5	5	1.48505	141.85	6
	YJR014W	TMA22	22.495	27.8	1.28e-38	0.176369	0.0367632	0	0		n. def.	0	3	3	1.43189	24.818	15	4	4	1.57337	7.315	5
	YGR085C;YPR102C	RPL11B; RPL11A	19.749	74.1	1.61e-111	0.176064	0.000966938	2	2	1.45943	24.442	2	12	12	1.49065	25.157	100	18	18	1.55108	21.933	55
	YBR149W	ARA1	38.883	55.8	1.87e-184	0.175978	0.0208405	5	5	1.28329	3.9834	5	15	15	1.72259	17.648	27	11	11	1.52555	12.79	19
	YJL046W	AIM22	47.003	7.3	4.37e-08	0.17508	0.0451734	1	1	1.41275	n. def.	1	0	0		n. def.	0	2	2	1.58524	20.615	3
	YLR028C	ADE16	65.282	30.5	3.39e-215	0.175037	0.0130042	5	4	1.32104	24.832	8	9	8	1.65629	14.497	11	2	1	1.5313	n. def.	1
	YKL182W	FAS1	228.69	67.9	0	0.174941	0.0297031	44	44	1.21944	20.287	175	102	102	1.62536	26.923	384	121	121	1.68933	28.311	316
	YML056C	IMD4	56.393	50.4	0	0.174549	0.0239384	15	8	1.29309	14.911	15	15	7	1.4597	23.55	30	19	7	1.7691	18.738	13
	YOL040C	RPS15	16.002	66.9	7.67e-107	0.174149	0.0463481	1	1	1.42929	33.042	3	6	6	1.9104	18.931	46	6	6	1.21956	24.629	18
	YNL069C	RPL16B	22.249	47	3.55e-135	0.172899	0.0433325	2	1	1.85742	n. def.	1	14	7	1.20275	28.161	35	6	4	1.47778	13.42	8
	YEL037C	RAD23	42.366	30.9	2.05e-116	0.172076	0.00893846	10	10	1.35184	9.6123	14	4	4	1.49154	20.267	11	3	3	1.62805	17.995	4
	YDR023W	SES1	53.309	38.7	2.85e-128	0.17166	6.39635e-05	8	8	1.47848	18.569	9	6	6	1.4981	18.494	15	8	8	1.47783	37.246	13
	YOR375C;YAL062W	GDH1; GDH3	49.569	66.5	0	0.171026	0.0212437	23	23	1.26518	13.39	30	9	9	1.68274	24.093	31	18	18	1.53076	20.557	46
	YLR340W	RPP0	33.717	55.8	1.09e-199	0.170874	0.0455124	13	13	1.14836	12.712	21	15	15	1.6913	35.543	63	19	19	1.67619	18.693	79
	YPL231W	FAS2	206.94	78.2	0	0.170748	0.0243493	57	57	1.23827	22.716	203	111	111	1.59826	25.831	448	134	134	1.64355	19.191	351
	YGR135W	PRE9	28.714	38.4	4.11e-18	0.170064	0.00191797	0	0		n. def.	0	8	8	1.47584	21.888	10	6	6	1.48282	24.193	9
	YJR139C	HOM6	38.502	76.6	5.34e-226	0.169398	0.027074	2	2	1.25872	20.049	2	22	22	1.74666	25.408	28	19	19	1.46574	18.885	21
	YML028W;YDR453C	TSA1; TSA2	21.589	99.5	1.52e-267	0.168884	0.0111609	3	3	1.32406	17.211	10	15	15	1.62288	36.096	175	14	14	1.49437	21.28	47
	YGL011C	SCL1	28.001	29.8	4.91e-47	0.168459	0.00295104	0	0		n. def.	0	5	5	1.46858	7.6758	11	3	3	1.47918	32.678	3
	YDL136W;YDL191W	RPL35B; RPL35A	13.909	57.5	1.11e-124	0.168357	0.0237037	0	0		n. def.	0	13	13	1.43152	38.977	40	1	1	1.51676	27.198	2
	YHR193C	EGD2	18.709	74.7	4.37e-277	0.166874	0.0216756	3	3	1.73229	16.286	5	19	19	1.36234	19.767	124	17	17	1.34189	15.95	50
	YMR311C	GLC8	26.649	14.4	1.38e-15	0.166745	0.000307352	2	2	1.45362	10.202	3	2	2	1.45469	9.4956	6	1	1	1.49629	12.07	2
	YHL011C	PRS3	35.123	53.1	1.13e-115	0.165633	0.0488228	14	13	1.27003	16.562	20	7	7	1.89365	112.85	9	7	7	1.30552	19.422	13
	YCL050C	APA1	36.492	65.4	8.67e-199	0.164413	0.0333233	14	14	1.33463	10.458	19	16	16	1.79311	36.924	33	9	9	1.30098	33.467	17
	YCR053W	THR4	57.474	58.4	0	0.163035	0.0486233	23	23	1.3913	17.398	62	18	18	1.84696	22.946	54	12	12	1.20012	24.254	28
	YMR226C	YMR226C	29.158	20.2	1.91e-65	0.15927	0.0138854	1	1	1.31688	n. def.	1	3	3	1.40337	18.575	4	1	1	1.62588	n. def.	1
	YBR181C;YPL090C	RPS6B; RPS6A	26.996	67.4	8.2e-191	0.157947	0.0193891	4	4	1.31404	15.759	12	17	17	1.66506	24.154	50	15	15	1.36082	17.621	28
	YDR450W;YML026C	RPS18A; RPS18B	17.037	79.5	2.71e-110	0.157733	0.030861	1	1	1.20741	12.272	3	18	18	1.67154	20.099	89	4	4	1.47308	54.949	12
	YPL160W	CDC60	124.14	60	0	0.157491	0.0218001	31	31	1.24253	18.024	86	41	41	1.62512	27.204	110	55	55	1.46987	13.97	90
	YPL037C	EGD1	17.02	96.2	0	0.156702	0.0188514	0	0		n. def.	0	17	17	1.46552	21.311	73	13	13	1.40414	18.794	22
	YLR244C	MAP1	43.373	24	7.97e-56	0.155262	0.0114009	3	3	1.54926	13.255	4	4	4	1.46567	12.221	5	6	6	1.28713	18.988	8
	YNL153C	GIM3	15.18	69.8	3.33e-123	0.154655	0.0176246	0	0		n. def.	0	10	10	1.39985	21.02	31	7	7	1.45622	14.823	7
	YDL083C;YMR143W	RPS18A; RPS18B	15.847	74.8	5.03e-91	0.154642	0.0303351	0	0		n. def.	0	16	16	1.37994	22.619	85	4	4	1.47715	24.39	6
	YBL092W	RPL32	14.771	74.6	4.34e-54	0.154493	0.0179228	0	0		n. def.	0	13	13	1.45613	11.845	52	9	9	1.39889	166.11	10
	YPL081W	RPS9A	22.443	51.3	1.85e-131	0.154141	0.0281801	0	0		n. def.	0	15	1	1.38185	13.102	4	8	1	1.47171	n. def.	1
	YKL006W;YHL001W	RPL14A; RPL14B	15.167	51.4	5.66e-80	0.15133	0.0179644	1	1	1.36911	n. def.	1	11	11	1.28636	22.477	97	2	2	1.61507	20.805	7
	YIR010W	DSN1	65.691	3.5	0.0092543	0.150449	0.00392353	1	1	1.40797	n. def.	1	1	1	1.42005	3.7079	2	0	0		n. def.	0
	YBR234C	ARC40	42.474	15.1	9.68e-10	0.149679	0.00665978	4	4	1.51759	34.637	13	3	3	1.4028	26.558	23	4	4	1.32095	25.207	13
	YHR010W;YDR471W	RPL27A; RPL27B	15.531	79.4	1.7e-73	0.149509	0.0258942	0	0		n. def.	0	11	11	1.37189	23.685	93	14	14	1.45111	18.714	23
	YDR162C	NBP2	26.57	23.3	4.92e-51	0.146969	0.0424385	3	3	1.22511	16.356	3	3	3	1.30487	8.8415	3	2	2	1.72649	24.719	4
	YDR452W	PPN1	78.343	5	1.2e-22	0.146787	0.0259592	1	1	1.36392	21.918	2	3	3	1.4414	12.624	4	0	0		n. def.	0
	YOR362C	PRE10	31.536	33.7	9.34e-93	0.145535	0.0198083	9	9	1.21872	18.553	12	3	3	1.50748	6.2165	3	4	4	1.48748	9.1366	5
	YHL033C	RPL8A	28.124	84.4	2.5e-249	0.142851	0.0327271	6	0		n. def.	0	29	5	1.34311	10.307	7	30	7	1.43744	14.647	9
	YLR448W	RPL6B	19.986	89.2	2.84e-120	0.142758	0.0282945	8	3	1.45575	30.549	4	16	7	1.18497	20.544	68	21	11	1.5541	22.153	21
	YGL123W	RPS2	27.449	46.5	2.6e-44	0.141849	0.00290324	1	1	1.33786	n. def.	1	9	9	1.45476	17.29	23	9	9	1.36881	25.108	15
	YML073C	RPL6A	19.961	75.6	4.14e-118	0.140611	0.023693	6	1	1.29535	n. def.	1	15	6	1.27486	17.749	39	17	7	1.59949	19.789	16
	YMR038C	CCS1	27.33	25.7	2.17e-32	0.140484	0.000693525	0	0		n. def.	0	6	6	1.38095	11.516	11	3	3	1.3829	9.6986	4
	YCL043C	PDI1	58.226	51.1	0	0.138751	0.00431969	22	22	1.37071	40.093	99	22	22	1.45239	55.579	123	22	22	1.30986	27.548	72
	YNL247W	YNL247W	87.529	44.2	5.09e-189	0.135775	0.0199077	16	16	1.23723	19.981	20	26	26	1.54164	31.331	38	1	1	1.33935	n. def.	1
	YGR167W	CLC1	26.531	67	4.5e-176	0.135662	0.00807882	18	18	1.26113	12.616	19	15	15	1.42023	43.847	21	11	11	1.42517	18.87	13
	YBL027W;YBR084C-A	RPL19B; RPL19A	21.704	49.2	1.12e-133	0.13506	0.0224305	4	4	1.19339	16.469	37	15	15	1.49049	19.503	122	12	12	1.42912	18.498	48
	YKL054C	DEF1	83.972	16.9	5.76e-86	0.134247	0.035798	1	1	1.30659	26.795	2	8	8	1.61142	42.677	17	4	4	1.20058	31.598	5
	YLR060W	FRS1	67.364	50.9	2.31e-165	0.134149	0.00485664	10	10	1.29906	21.431	14	11	11	1.4425	32.295	22	20	20	1.34804	20.807	39
	YHR068W	DYS1	42.892	65.4	7.69e-258	0.13054	0.0070406	13	13	1.43567	17.403	19	19	19	1.35428	10.305	27	19	19	1.26723	22.43	46
	YHR203C;YJR145C	RPS4B; RPS4A	29.41	69	6.51e-102	0.127141	0.0373259	5	5	1.15999	29.247	10	18	18	1.55594	23.21	43	19	19	1.33346	17.211	38
	YLR075W	RPL10	25.361	80.5	1.96e-140	0.127093	0.0211956	3	3	1.21459	18.383	14	24	24	1.31721	28.271	129	14	14	1.5038	18.345	59
	YOR184W	SER1	43.415	51.1	2.25e-153	0.126733	0.00491202	5	5	1.35748	13.874	7	13	13	1.39645	17.721	16	16	16	1.26602	33.442	17
	YPR069C	SPE3	33.324	50.5	3.14e-108	0.126098	0.0333469	8	8	1.34203	76.64	10	4	4	1.52992	8.9395	4	10	10	1.16377	21.114	17
	YKL142W	MRP8	25.097	87.2	0	0.125963	0.0141224	0	0		n. def.	0	24	24	1.3538	28.443	57	15	15	1.31938	23.466	15
	YOR063W	RPL3	43.757	74.4	0	0.124877	0.0350219	22	22	1.13547	42.693	70	27	27	1.45647	45.063	152	44	44	1.43269	50.321	178
	YDR155C	CPR1	17.39	69.8	1.34e-173	0.124759	0.0361994	1	1	1.17209	6.8864	2	13	13	1.55152	28.144	97	12	12	1.30185	15.255	20
	YDR012W	RPL4B	39.062	88.1	0	0.124661	0.0204818	19	2	1.20421	1.4437	2	24	4	1.32575	23.324	9	38	2	1.4819	9.7334	3
	YKL152C	GPM1	27.608	98	8.96e-234	0.121679	0.048948	5	5	1.44942	101.53	5	33	33	1.46034	19.751	93	26	26	1.09493	22.099	64
	YBR031W	RPL4A	39.092	88.1	0	0.11878	0.0194429	19	2	1.18855	8.7653	3	24	4	1.32749	18.074	12	38	2	1.43976	25.038	10
	YOR027W	STI1	66.264	73	0	0.115265	0.0286747	30	30	1.15419	28.406	108	41	41	1.45071	30.242	183	53	53	1.32415	19.824	116
	YPR103W	PRE2	31.636	29.6	3.51e-45	0.113679	0.0315019	1	1	1.13368	n. def.	1	7	7	1.36483	15.142	23	1	1	1.41731	2.7127	2
	YFR031C-A;YIL018W	RPL2A; RPL2B	27.408	87	1.03e-151	0.110904	0.00892938	4	4	1.24275	21.553	7	24	24	1.2515	22.553	76	30	30	1.38324	15.343	56
	YLR029C;YMR121C	RPL15A; RPL15B	24.422	59.3	1.09e-134	0.110635	0.0293815	5	5	1.14176	32.697	13	13	13	1.32212	28.15	67	8	8	1.42252	10.622	8
	YIR037W	HYR1	18.641	68.7	1.82e-102	0.108656	0.0159417	1	0		n. def.	0	16	13	1.26826	21.151	62	13	10	1.30047	23.758	13
	YKL056C	TMA19	18.741	61.7	4.73e-153	0.106973	0.0315033	0	0		n. def.	0	14	14	1.31098	55.078	75	9	9	1.24839	36.62	23
	YOL127W	RPL25	15.757	70.4	4.09e-155	0.106806	0.0372324	2	2	1.14294	10.503	2	12	12	1.25414	22.482	138	14	14	1.45898	16.189	42
	YOR198C	BFR1	54.639	61.3	0	0.103374	0.039808	14	14	1.11559	31.895	15	22	22	1.28179	18.345	55	19	19	1.42824	24.386	24
	YAL003W	EFB1	22.627	54.4	3.29e-204	0.100834	0.0209545	7	7	1.37321	30.337	8	11	11	1.26146	45.366	69	11	11	1.15848	24.125	46
	YGR148C	RPL24B	17.547	60.6	4.45e-82	0.0978123	0.040135	1	0		n. def.	0	13	2	1.21734	29.768	7	15	1	1.28888	9.589	4
	YML063W	RPS1B	28.812	80	5.95e-105	0.097126	0.0376708	2	0		n. def.	0	17	6	1.2178	27.368	11	21	6	1.28432	13.196	8
	YFL022C	FRS2	57.511	40.6	6.87e-188	0.0970985	0.0324483	13	13	1.25133	10.894	13	14	14	1.38685	10.037	33	6	6	1.12693	18.2	6
	YAL012W	CYS3	42.542	67	1.29e-160	0.0968792	0.0297894	9	9	1.24895	12.78	18	13	13	1.38021	15.617	22	17	17	1.13279	13.895	34
	YER056C-A;YIL052C	RPL34A; RPL34B	13.639	32.2	6.44e-24	0.0945898	0.029254	1	1	1.1446	37.265	2	5	5	1.2166	15.409	22	1	1	1.38028	n. def.	1
	YNL079C	TPM1	23.54	92.5	6.64e-271	0.0943672	0.0209473	16	16	1.20283	37.254	16	29	29	1.17259	27.357	73	26	26	1.36066	20.564	49
	YLR150W	STM1	29.995	70.3	0	0.0841538	0.0147693	11	11	1.14328	15.474	27	22	22	1.216	44.936	117	23	23	1.28641	25.099	56
	YDR513W	GRX2	15.861	44.1	2.57e-31	0.0838817	0.0134063	1	1	1.22297	5.3282	2	5	5	1.20322	14.938	7	0	0		n. def.	0
	YDR502C	SAM2	42.255	57.3	0	0.0607389	0.0364351	4	1	1.09296	n. def.	1	11	4	1.11852	11.432	4	20	8	1.24443	18.375	14
	YEL034W;YJR047C	HYP2; ANB1	17.114	40.1	2.31e-82	0.0323298	0.0477738	0	0		n. def.	0	4	4	1.08948	28.405	26	3	3	1.06522	4.2404	4
	YDR363W-A	SEM1	10.386	19.1	1.16e-17	-0.0555275	0.0254677	0	0		n. def.	0	1	1	0.889047	32.748	3	2	2	0.871004	0.090491	2
	YBR025C	OLA1	44.174	67.8	3.1e-242	0.298574	0.0502886	5	5	1.26381	22.883	7	17	17	2.79932	34.584	25	19	19	2.22326	36.629	41
	YKR071C	DRE2	38.542	46.3	8.58e-117	0.306884	0.0503557	7	7	1.30293	18.625	7	9	9	3.01205	21.379	9	11	11	2.1226	22.05	20
	YCR051W	YCR051W	24.694	41	1.19e-213	0.155035	0.0505618	0	0		n. def.	0	6	6	1.51311	22.673	10	1	1	1.34958	n. def.	1
	YPL028W	ERG10	41.728	68.1	2.17e-210	0.0939662	0.0506603	12	12	1.20421	16.781	21	14	14	1.4308	15.35	18	18	18	1.11075	31.55	39
	YGL115W	SNF4	36.401	18.3	3.3e-16	0.396136	0.0508276	3	3	1.36405	2.294	3	1	1	3.96306	n. def.	1	5	5	2.85461	25.352	5
	YNL014W	HEF3	115.87	18.8	1.39e-216	0.379962	0.0508896	12	1	1.72182	9.7945	2	14	1	4.39039	n. def.	1	12	1	1.82555	n. def.	1
	YLR384C	IKI3	152.99	13.9	1.69e-75	0.356418	0.0510101	4	4	1.28863	17.056	10	12	12	2.90647	24.866	15	4	4	3.13156	5.0345	2
	YDR129C	SAC6	71.772	18.5	1.22e-52	0.494568	0.0510438	0	0		n. def.	0	2	2	2.59761	59.43	4	9	9	3.7546	28.13	14
	YLR420W	URA4	40.313	26.4	4.03e-43	-0.0324885	0.0512966	3	3	0.898553	3.9096	3	7	7	0.976944	29.454	9	3	3	0.910167	14.906	3
	YER091C	MET6	85.859	68.2	0	0.203138	0.0514106	35	35	1.20712	43.223	77	39	39	2.12166	40.722	149	28	28	1.58851	19.094	60
	YDR212W	TCP1	60.48	21.6	5.93e-100	0.317587	0.0514414	2	2	1.37255	21.986	3	5	5	3.30262	22.556	11	2	2	1.97867	6.434	2
	YIL053W	RHR2	27.947	76.8	9.72e-208	0.225318	0.0514499	22	15	1.2744	9.0347	22	20	13	2.35994	27.64	57	22	17	1.57669	15.284	37
	YHL015W	RPS20	13.907	76	1.27e-137	0.126612	0.0514514	0	0		n. def.	0	11	11	1.40365	20.917	38	4	4	1.27634	9.1554	4
	YGL135W;YPL220W	RPL1B; RPL1A	24.485	70.5	3.28e-236	0.100938	0.0516568	3	3	1.12382	21.188	7	21	21	1.21133	28.25	139	15	15	1.47521	17.395	52
	YBR048W;YDR025W	RPS11B; RPS11A	17.749	69.2	5.48e-82	0.131973	0.0518226	0	0		n. def.	0	9	9	1.28912	13.472	46	10	10	1.42446	12.842	21
	YJL115W	ASF1	31.603	11.5	1.74e-10	0.276715	0.0518445	1	1	1.25601	n. def.	1	1	1	1.991	n. def.	1	3	3	2.70446	36.299	3
	YGL148W	ARO2	40.838	42	5.68e-117	0.220535	0.0520066	7	7	1.40625	5.5947	9	7	7	1.37571	12.135	12	10	10	2.37147	12.975	24
	YHR025W	THR1	38.712	41.7	3.96e-100	0.346007	0.0520634	5	5	1.38633	6.6905	7	9	9	3.64524	20.104	18	10	10	2.15987	16.739	17
	YML001W	YPT7	23.042	27.9	2.07e-29	0.244404	0.0524469	0	0		n. def.	0	5	5	1.92771	25.242	21	3	3	1.5987	24.088	4
	YGR282C	BGL2	34.118	22.7	1.8e-66	0.261473	0.0526321	2	2	1.47031	2.9567	2	2	2	1.48245	12.048	3	3	3	2.79275	27.582	3
	YDR188W	CCT6	59.923	17.9	1.42e-92	0.316277	0.0531755	2	2	1.25875	16.509	2	6	6	2.99751	12.571	11	1	1	2.35577	n. def.	1
	YPL091W	GLR1	53.44	3.9	0.0040992	0.144416	0.0531924	1	1	1.31843	n. def.	1	0	0		n. def.	0	1	1	1.47495	30.341	2
	YDR064W	RPS13	17.029	66.2	8.57e-88	0.134584	0.053218	0	0		n. def.	0	11	11	1.43647	12.414	38	9	9	1.29381	8.6387	11
	YFL005W;YLR262C	SEC4; YPT6	23.505	68.8	7.76e-155	0.249863	0.0533428	0	0		n. def.	0	14	14	1.95944	44.005	44	5	5	1.61285	28.358	8
	YML078W	CPR3	19.919	42.9	6.29e-20	0.134488	0.0534286	1	1	1.54157	n. def.	1	6	6	1.50164	36.383	17	4	4	1.09379	13.939	3
	YPL273W;YMR321C	SAM4; YMR321C	36.668	13.8	1.75e-36	0.174671	0.0539411	3	3	1.14991	35.551	7	3	3	1.88922	2.5873	3	2	2	1.53839	14.456	2
	YJR070C	LIA1	36.164	60.9	2.63e-214	0.141993	0.0539634	10	10	1.13336	26.931	25	10	10	1.70039	14.931	13	8	8	1.38376	16.281	11
	YGR250C	YGR250C	89.512	1.9	0.0083972	0.864828	0.0540534	0	0		n. def.	0	1	1	10.3066	n. def.	1	1	1	5.20644	n. def.	1
	YNL112W	DBP2	60.999	18.1	2.87e-27	0.286237	0.0545557	0	0		n. def.	0	4	4	1.72461	124.54	6	4	4	2.16661	73.421	6
	YER086W	ILV1	63.83	15.3	1.46e-43	0.640872	0.0545703	0	0		n. def.	0	4	4	5.64717	10.1	7	1	1	3.38776	n. def.	1
	YJL001W	PRE3	23.547	42.8	4.07e-78	0.167057	0.055016	0	0		n. def.	0	8	8	1.3737	39.59	17	1	1	1.57117	26.917	2
	YPL235W	RVB2	51.611	8.9	4.01e-28	0.201378	0.0554061	1	1	1.46544	n. def.	1	2	2	1.725	67.394	6	0	0		n. def.	0
	YGR210C	YGR210C	45.213	6.8	2.66e-09	0.238287	0.0554883	1	1	1.20097	n. def.	1	1	1	2.39	n. def.	1	2	2	1.80688	10.232	2
	YGL234W	ADE5,7	86.067	26.8	4.01e-130	0.499035	0.055664	0	0		n. def.	0	13	13	3.86548	21.423	14	5	5	2.57553	14.906	5
	YDL078C	MDH3	37.186	68.2	2.45e-194	0.30844	0.0556941	4	4	1.26269	21.673	6	15	15	3.07901	59.555	32	19	19	2.16577	27.475	36
	YIL091C	UTP25	83.99	8.6	3.14e-12	0.637016	0.0558024	0	0		n. def.	0	3	3	5.62145	105.04	3	4	4	3.34336	9.252	4
	YDR279W	RNH202	39.483	6.3	0.00028952	0.697606	0.0559028	0	0		n. def.	0	2	2	6.62822	9.6381	2	1	1	3.74813	n. def.	1
	YMR314W	PRE5	25.604	84.6	1.9e-134	0.164575	0.0560933	0	0		n. def.	0	18	18	1.36543	15.95	45	1	1	1.56272	n. def.	1
	YJL066C	MPM1	28.47	19.4	7.95e-14	0.405799	0.0563356	0	0		n. def.	0	2	2	3.0087	11.401	3	2	2	2.15387	21.263	2
	YHR183W;YGR256W	GND1; GND2	53.543	39.3	7.41e-121	0.27161	0.056662	9	9	1.45129	20.427	19	6	6	2.96209	30.046	17	15	15	1.51872	25.404	19
	YOR317W	FAA1	77.865	12.4	8.67e-36	0.457951	0.0567289	0	0		n. def.	0	3	3	3.4709	75.605	3	8	8	2.37389	7.9172	8
	YLR249W	YEF3	115.94	71.8	0	0.408233	0.0567988	42	31	1.34964	16.916	137	57	44	4.44919	24.782	156	34	23	2.79384	29.081	78
	YPR028W	YOP1	20.269	17.8	2.05e-10	0.328118	0.0573105	0	0		n. def.	0	3	3	1.85522	25.203	8	3	3	2.44254	21.223	3
	YDR298C	ATP5	22.814	44.3	3.64e-101	0.515871	0.0580316	0	0		n. def.	0	7	7	4.08297	20.968	10	1	1	2.63491	n. def.	1
	YIL041W	GVP36	36.67	78.2	1.85e-222	0.30493	0.0581145	5	5	1.28238	7.8574	5	17	17	3.18766	23.705	31	18	18	2.01049	15.856	30
	YDL007W	RPT2	48.828	20.4	2.28e-39	0.344187	0.0581165	2	2	1.23003	5.5732	2	3	3	3.21895	52.826	4	5	5	2.72227	16.942	8
	YBL075C	SSA3	70.546	23.3	5.72e-242	0.300626	0.05837	16	1	1.75741	8.1595	2	16	0		n. def.	0	14	1	2.27185	n. def.	1
	YKL009W	MRT4	27.058	18.6	5.31e-06	0.38202	0.0586061	0	0		n. def.	0	3	3	2.04587	12.019	4	3	3	2.83897	2.144	3
	YHR128W	FUR1	24.594	76.9	2.82e-195	0.168409	0.0587702	0	0		n. def.	0	14	14	1.37075	21.36	49	5	5	1.58438	16.995	13
	YLR172C	DPH5	33.847	11	2.67e-16	0.136159	0.0588244	2	2	1.11245	11.302	2	2	2	1.67543	21.416	2	1	1	1.37427	n. def.	1
	YMR108W	ILV2	74.936	38	7.85e-213	0.411523	0.0588517	1	1	1.43308	10.235	2	7	7	4.92296	34.017	8	24	24	2.43262	22.346	48
	YER062C	HOR2	27.813	59.2	2.53e-74	0.43458	0.0589746	9	2	5.62272	182.96	2	11	4	2.26922	23.638	3	9	4	1.57731	14.857	10
	YGL245W	GUS1	80.842	53.5	5.3e-232	0.309068	0.0590248	19	19	1.27363	17.44	28	27	27	3.2329	25.318	43	19	19	2.05385	13.827	20
	YBR011C	IPP1	32.299	40.8	3.2e-106	0.12722	0.0599318	7	7	1.08838	11.881	8	6	6	1.59553	9.4165	6	2	2	1.38667	27.538	2
	YDR138W	HPR1	87.828	3.6	1.65e-08	0.502372	0.0599677	0	0		n. def.	0	1	1	2.5503	n. def.	1	1	1	3.96416	n. def.	1
	YLL045C	RPL8B	28.111	85.2	8.12e-265	0.137247	0.0600444	6	0		n. def.	0	30	6	1.29136	10.25	13	31	8	1.45696	35.876	15
	YBR121C;YPR081C	GRS1; GRS2	75.338	71.8	0	0.300572	0.0600533	28	28	1.3464	40.481	78	33	33	3.3	38.836	79	37	37	1.79485	20.389	81
	YMR205C	PFK2	104.62	44.7	0	0.273885	0.060236	20	19	1.16587	15.114	25	29	28	2.53768	25.482	68	4	3	2.24165	28.557	7
	YOR187W	TUF1	47.972	24.5	2.13e-102	0.369828	0.0602656	3	3	1.23963	5.9681	3	6	6	3.63399	11.461	6	4	4	2.85633	26.774	6
	YDR074W	TPS2	102.98	29.7	2.06e-187	0.263174	0.060745	4	4	1.16615	4.87	4	18	18	2.53306	46.727	27	15	15	2.08507	16.048	18
	YIL033C	BCY1	47.218	16.1	2.78e-08	0.357669	0.0607859	1	1	1.35097	n. def.	1	1	1	4.03502	11.113	2	6	6	2.17028	29.113	6
	YDR418W;YEL054C	RPL12B; RPL12A	17.822	78.2	8.54e-203	0.294729	0.0608989	1	1	3.32292	n. def.	1	13	13	1.48876	25.202	111	12	12	1.54825	18.216	36
	YCL042W	YCL042W	13.36	7.6	0.0048171	0.320256	0.0609874	1	1	1.18509	22.025	5	1	1	2.85315	26.921	3	1	1	2.70205	13.306	5
	YOR323C	PRO2	49.74	9.4	2.4e-05	0.264374	0.0613321	0	0		n. def.	0	1	1	2.06992	17.692	2	2	2	1.63228	46.378	2
	YDR120C	TRM1	64.052	8.1	3.7e-56	0.288829	0.0615568	2	2	1.18367	187.35	3	3	3	2.81183	18.683	7	3	3	2.20936	12.434	3
	YGL009C	LEU1	85.793	42.5	3.23e-245	0.400541	0.0621124	2	2	1.31303	11.406	3	22	22	4.54194	45.169	47	20	20	2.66752	43.273	46
	YGL147C	RPL9A	21.569	74.3	2.59e-271	0.149699	0.0621669	6	0		n. def.	0	12	1	1.51117	10.064	10	9	2	1.31851	11.07	4
	YDR321W	ASP1	41.395	19.7	3.28e-87	0.239026	0.062187	1	1	1.26384	n. def.	1	5	5	2.61165	9.5969	9	8	8	1.57933	22.104	14
	YOL006C	TOP1	89.994	3.1	0.00069252	0.079603	0.0626205	1	1	1.15808	25.732	3	2	2	1.24586	41.294	2	0	0		n. def.	0
	YGR193C	PDX1	45.361	7.3	2.74e-07	0.356389	0.0631587	1	1	1.92634	n. def.	1	1	1	2.67946	16.185	2	0	0		n. def.	0
	YIL142W	CCT2	57.203	17.8	3.8e-132	0.304276	0.0635653	2	2	1.18699	26.533	3	7	7	3.0248	22.286	14	2	2	2.27868	12.971	2
	YMR276W	DSK2	39.345	51.2	3.62e-124	0.171238	0.0636607	7	7	1.09073	40.284	7	12	12	1.81127	62.721	29	12	12	1.65202	15.796	22
	YDR341C;YHR091C	YDR341C; MSR1	69.524	29.8	6.11e-108	0.302577	0.0640326	7	7	1.25312	49.515	13	15	15	3.26595	37.184	27	7	7	1.97574	18.429	9
	YGL067W	NPY1	43.516	8.3	9.53e-24	0.194186	0.0640659	1	1	1.27434	14.418	2	2	2	2.22747	4.8678	3	1	1	1.34729	n. def.	1
	YPL198W	RPL7B	27.696	89.8	0	0.160726	0.0641353	4	0		n. def.	0	23	2	1.34244	15.833	6	26	4	1.56155	23.99	6
	YKL081W	TEF4	46.52	52.2	1.92e-250	0.375778	0.0642003	15	14	1.28381	20.967	47	17	16	4.21977	25.756	65	19	17	2.47482	20.839	57
	YOR158W	PET123	35.998	34.9	2.43e-52	0.291785	0.064331	0	0		n. def.	0	8	8	2.24684	14.182	8	6	6	1.70608	17.225	6
	YNL208W	YNL208W	20.151	28.6	1.67e-99	0.10448	0.0645907	0	0		n. def.	0	3	3	1.21055	32.8	26	2	2	1.33652	2.1786	2
	YOR230W	WTM1	48.382	56.8	4.05e-248	0.171912	0.0647619	11	11	1.09409	29.294	24	14	14	1.85749	23.519	28	6	6	1.61345	16.027	8
	YPL061W	ALD6	54.414	51.6	0	0.129938	0.0649001	20	20	1.27872	21.186	53	20	20	1.69575	17.729	58	14	14	1.13155	16.149	20
	YGL153W	PEX14	38.42	59.2	5.41e-58	2.24035	0.0649105	3	3	505.408	n. def.	1	0	0		n. def.	0	14	14	59.848	126.28	23
	YOR173W	DCS2	40.94	15.3	6.92e-12	0.450811	0.0649772	0	0		n. def.	0	3	3	3.50054	9.6111	3	1	1	2.27764	n. def.	1
	YDL055C	PSA1	39.565	85.6	0	0.194446	0.0652965	23	23	1.14604	17.695	58	28	28	2.13739	26.446	103	27	27	1.56406	19.523	76
	YBL036C	YBL036C	29.123	11.7	0.0017107	0.405767	0.0659031	0	0		n. def.	0	1	1	2.09188	n. def.	1	2	2	3.09741	45.216	2
	YHR062C	RPP1	32.224	13	1.33e-05	0.325811	0.065959	1	1	2.47917	n. def.	1	0	0		n. def.	0	3	3	1.80848	38.618	3
	YDR028C	REG1	112.61	5.2	9.91e-06	0.349125	0.0659925	1	1	1.2148	9.2788	2	2	2	3.68922	36.024	2	1	1	2.48849	12.835	2
	YOR099W	KTR1	46.022	7.4	3.54e-09	0.282696	0.0667036	0	0		n. def.	0	1	1	1.66945	n. def.	1	3	3	2.20201	20.699	3
	YMR303C;YBR145W	ADH2; ADH5	36.731	21.8	3.55e-61	0.272518	0.0672155	3	0		n. def.	0	7	1	2.14257	23.951	4	7	1	1.6372	n. def.	1
	YNL232W	CSL4	31.583	13.4	4.6e-23	0.301889	0.0679599	0	0		n. def.	0	2	2	2.32992	13.18	2	1	1	1.7236	n. def.	1
	YGL253W	HXK2	53.942	71.4	0	0.232265	0.0682509	19	18	1.36879	26.528	30	13	12	2.65534	26.863	27	13	11	1.36879	12.003	16
	YML035C	AMD1	93.3	17.9	1.33e-26	0.356583	0.0682514	0	0		n. def.	0	7	7	2.71791	47.119	9	10	10	1.90078	29.891	10
	YMR142C	RPL13B	22.525	69.3	2.71e-210	0.246308	0.0682627	6	0		n. def.	0	23	1	1.55834	10.601	7	17	1	1.99505	29.897	2
	YIL078W	THS1	84.519	58.2	0	0.179968	0.0682734	25	25	1.13542	33.539	34	29	29	2.05284	25.663	67	31	31	1.48728	17.813	43
	YMR217W	GUA1	58.482	25.3	1.05e-68	0.311943	0.0683731	4	4	1.19232	33.942	6	7	7	3.3173	24.509	11	8	8	2.18098	17.078	9
	YER125W	RSP5	91.815	17.1	9.05e-70	0.765844	0.0684927	0	0		n. def.	0	3	3	8.57486	43.827	3	10	10	3.96699	43.493	10
	YBR154C	RPB5	25.079	21.9	1.27e-59	0.199004	0.0685387	0	0		n. def.	0	4	4	1.74795	10.786	9	2	2	1.43047	30.95	2
	YKR025W	RPC37	32.142	25.2	1.9e-39	0.231958	0.0693748	0	0		n. def.	0	5	5	1.92012	24.349	5	1	1	1.51561	n. def.	1
	YEL030W	ECM10	70.084	15.2	1.55e-84	0.102308	0.0695539	8	1	1.3336	n. def.	1	8	1	1.20113	n. def.	1	11	0		n. def.	0
	YPL019C	VTC3	96.552	10.2	4.72e-12	0.470713	0.0701193	0	0		n. def.	0	4	4	3.76804	24.986	4	7	6	2.31906	17.893	6
	YNL223W	ATG4	55.142	6.5	0.0010662	0.247792	0.0702566	1	1	2.0109	n. def.	1	1	1	1.55666	n. def.	1	0	0		n. def.	0
	YER007C-A	TMA20	20.277	44.8	6.36e-37	0.17	0.0702901	0	0		n. def.	0	8	8	1.35468	15.474	21	2	2	1.61496	6.0436	2
	YDL022W	GPD1	42.868	49.1	0	0.274937	0.0704075	9	8	1.14611	15.641	11	12	11	2.85551	16.877	18	9	8	2.04127	19.878	23
	YMR318C	ADH6	39.617	33.9	3.32e-129	0.085534	0.0706032	3	3	1.03385	7.7507	3	8	8	1.35477	20.419	15	7	7	1.28908	7.0934	12
	YLR421C	RPN13	17.902	22.4	6.67e-21	0.287001	0.0708951	0	0		n. def.	0	3	3	1.66725	24.568	10	1	1	2.24906	n. def.	1
	YLR153C	ACS2	75.491	23	1.62e-72	0.421517	0.0710205	1	1	1.29114	49.712	3	10	10	5.36021	55.309	17	13	13	2.65703	21.779	19
	YLL050C	COF1	15.901	81.1	2.17e-276	0.0876554	0.0711153	0	0		n. def.	0	10	10	1.1688	55.011	64	8	8	1.28107	9.2495	8
	YER036C	ARB1	68.376	27.4	6.34e-89	0.554116	0.0711611	1	1	1.48741	n. def.	1	1	1	9.59785	n. def.	1	13	13	3.21916	36.57	23
	YOR164C	GET4	36.28	25	1.21e-18	0.30303	0.0711934	3	3	1.71435	14.944	3	0	0		n. def.	0	5	5	2.35483	19.845	5
	YDR409W	SIZ1	100.79	2.8	0.011446	0.251735	0.0711956	2	2	1.56485	31.271	9	1	1	2.03703	12.134	2	0	0		n. def.	0
	YGR180C	RNR4	40.054	82	0	0.238251	0.0717423	15	15	1.10861	14.992	16	25	25	2.44517	24.86	62	27	27	1.91278	16.965	44
	YBL087C;YER117W	RPL23A; RPL23B	14.473	65	6.79e-160	0.292863	0.0719741	0	0		n. def.	0	11	11	1.6807	51.027	61	1	1	2.29211	39.983	2
	YBR017C	KAP104	103.68	2.4	0.00023617	0.644241	0.0726064	0	0		n. def.	0	1	1	6.22007	n. def.	1	1	1	3.12383	n. def.	1
	YPR172W	YPR172W	22.507	53	5.42e-55	0.24771	0.0727317	0	0		n. def.	0	9	9	1.54919	15.218	15	1	1	2.01983	53.47	2
	YGR094W	VAS1	125.77	42.9	0	0.299701	0.0729039	16	16	1.33742	24.06	29	32	32	3.56316	26.952	56	31	31	1.66342	14.559	56
	YDR037W	KRS1	67.958	39.3	6.13e-193	0.187557	0.0730762	11	11	1.14569	44.744	27	12	12	2.17179	31.933	36	28	28	1.46821	40.605	66
	YML110C	COQ5	34.684	6.8	0.0076417	1.68415	0.073218	1	1	1.72622	n. def.	1	1	1	193.66	103.23	3	1	1	337.53	181.85	4
	YJL111W	CCT7	59.735	12.4	1.02e-25	0.347112	0.0733753	1	1	1.11741	n. def.	1	2	2	3.30437	17.009	4	3	3	2.97876	16.562	3
	YBR222C	PCS60	60.488	31.1	5.01e-93	0.158951	0.0734051	5	5	1.05821	30.614	7	6	6	1.58932	32.594	14	6	6	1.78266	27.327	6
	YOR243C	PUS7	77.001	22	3.3e-106	0.259023	0.0735518	1	1	1.57791	n. def.	1	10	10	2.08912	10.458	10	0	0		n. def.	0
	YBR155W	CNS1	44.112	15.3	5.2e-18	0.256574	0.0746943	5	5	1.34457	10.969	5	1	1	3.02051	n. def.	1	1	1	1.44896	n. def.	1
	YJL200C	ACO2	86.582	9.6	1.53e-20	0.33308	0.074709	4	2	1.10167	24.74	2	6	4	3.07239	21.257	5	2	1	2.94924	n. def.	1
	YDL060W	TSR1	90.746	2.4	3.91e-06	0.187235	0.0749843	0	0		n. def.	0	1	1	1.70678	n. def.	1	1	1	1.38769	n. def.	1
	YIL149C	MLP2	195.14	0.7	0.0095625	0.325761	0.0754829	1	1	1.76616	12.553	12	1	1	2.53801	23.798	11	0	0		n. def.	0
	YKL041W	VPS24	26.242	44.2	4.53e-26	0.298327	0.0757813	2	2	1.35739	27.18	3	3	3	3.61651	41.796	4	13	13	1.59951	14.225	18
	YPL117C	IDI1	33.351	14.9	5.57e-07	0.110114	0.076094	1	1	1.1506	18.422	2	1	1	1.61257	n. def.	1	1	1	1.15319	n. def.	1
	YHR069C	RRP4	39.427	21.7	1.52e-33	0.277214	0.0762395	0	0		n. def.	0	1	1	2.21263	n. def.	1	7	7	1.62001	23.306	9
	YBL033C	RIB1	38.332	8.7	5.94e-47	0.417876	0.0762601	0	0		n. def.	0	2	2	3.31093	14.009	3	1	1	2.06919	n. def.	1
	YKL024C	URA6	22.933	68.1	2.55e-73	0.250546	0.0763906	0	0		n. def.	0	11	11	1.5461	25.888	41	2	2	2.05048	22.877	2
	YDR068W	DOS2	35.964	8.7	0.00019516	0.252307	0.0764605	1	1	1.55063	n. def.	1	0	0		n. def.	0	2	2	2.06113	18.311	2
	YOL109W	ZEO1	12.589	90.3	0	0.124277	0.0766677	0	0		n. def.	0	25	25	1.42824	17.849	115	3	3	1.24094	21.489	3
	YMR039C	SUB1	33.102	24.3	1.69e-40	0.381748	0.076708	3	3	1.17507	34.077	6	5	5	4.50796	24.701	11	7	7	2.63755	18.13	16
	YDR372C	VPS74	39.286	23.8	4.44e-25	0.252722	0.0767612	0	0		n. def.	0	6	5	1.55084	16.732	9	7	6	2.06479	18.705	7
	YJL020C	BBC1	128.29	3	2.79e-07	0.340792	0.0769836	0	0		n. def.	0	3	3	2.65986	47.465	6	1	1	1.80603	0.70474	2
	YDR172W	SUP35	76.55	8.8	3.5e-11	0.491232	0.0771194	2	2	5.16022	41.763	2	4	4	5.10569	66.594	5	1	1	1.12973	4.4493	2
	YHR039C-A	VMA10	12.713	75.4	5e-179	0.20414	0.0774055	0	0		n. def.	0	15	15	1.79798	57.136	73	1	1	1.42395	n. def.	1
	YBL064C	PRX1	29.495	35.2	6.58e-77	0.302309	0.077448	0	0		n. def.	0	9	9	1.68759	16.352	19	3	3	2.38424	3.9848	4
	YKL157W;YHR047C	APE2; AAP1	107.75	11.8	3.09e-39	0.474375	0.0775264	0	0		n. def.	0	6	6	3.91068	37.795	6	4	4	2.27247	33.382	4
	YGR078C	PAC10	23.115	24.6	1.33e-33	0.236857	0.0778394	0	0		n. def.	0	4	4	1.50575	17.071	6	1	1	1.97679	n. def.	1
	YDL124W	YDL124W	35.56	58.7	2.92e-162	0.0957406	0.0779131	12	12	1.45431	16.721	19	4	4	1.2854	33.333	5	1	1	1.0364	n. def.	1
	YDL173W	PAR32	31.886	3.4	0.0023122	0.514676	0.0782229	0	0		n. def.	0	1	1	2.4299	19.504	2	1	1	4.40315	n. def.	1
	YGL076C	RPL7A	27.638	91.8	0	0.101731	0.0782482	4	0		n. def.	0	27	6	1.19181	14.013	11	30	8	1.34046	9.0025	14
	YGL062W	PYC1	130.1	40.2	0	0.192019	0.0785083	13	1	1.1111	31.974	2	32	5	2.21631	28.554	8	38	5	1.52994	37.512	6
	YLR179C	YLR179C	22.151	41.8	3.56e-67	0.169248	0.0788344	0	0		n. def.	0	7	7	1.62946	12.198	22	2	2	1.33799	51.221	3
	YHR179W;YPL171C	OYE2; OYE3	45.01	27.5	4.95e-44	0.112684	0.078881	4	4	1.44741	13.265	5	7	7	1.46798	11.562	8	8	8	1.02504	15.463	10
	YIL083C	CAB2	41.866	18.1	5.41e-24	0.395658	0.0792585	0	0		n. def.	0	4	4	3.13519	15.775	9	4	4	1.97266	30.749	4
	YJR121W	ATP2	54.793	53.8	2.86e-201	0.186215	0.0798512	17	17	1.03882	39.009	27	8	8	1.89955	12.686	14	15	15	1.83422	18.852	21
	YOL097C	WRS1	49.35	28.9	2.68e-17	0.311921	0.0811322	1	1	1.28161	n. def.	1	1	1	3.8847	31.689	2	12	12	1.73241	53.601	13
	YDR517W	GRH1	41.118	9.4	3.18e-27	0.373351	0.0812086	2	2	1.8879	4.4359	2	3	3	2.95613	2.3978	3	0	0		n. def.	0
	YGR118W;YPR132W	RPS23A; RPS23B	16.038	61.4	7.23e-59	0.111454	0.0814247	0	0		n. def.	0	8	8	1.3823	8.5669	28	5	5	1.20866	25.471	6
	YGL212W	VAM7	36.711	15.2	1.53e-52	0.368341	0.0817169	0	0		n. def.	0	3	3	2.91766	24.098	3	1	1	1.86916	n. def.	1
	YOR123C	LEO1	53.919	6	4.31e-15	0.651401	0.0819825	1	1	6.65247	n. def.	1	1	1	3.01869	2.7351	2	0	0		n. def.	0
	YBR139W	YBR139W	57.638	5.1	6.66e-05	0.249921	0.0819984	3	3	1.52784	7.1272	4	0	0		n. def.	0	1	1	2.06902	2.7234	2
	YDL137W	ARF2	20.657	71.8	6.54e-175	0.293289	0.0821446	0	0		n. def.	0	10	2	1.6439	49.884	7	10	2	2.34802	17.675	2
	YKL117W	SBA1	24.081	26.9	9.46e-52	0.088262	0.0826668	0	0		n. def.	0	7	7	1.29334	20.814	20	7	7	1.16094	20.126	16
	YOR136W	IDH2	39.739	23	2.15e-68	0.296479	0.0828735	1	1	1.09102	n. def.	1	5	5	3.25055	23.107	8	5	5	2.18598	20.651	7
	YGL068W	MNP1	20.65	37.1	9.1e-102	0.220174	0.082912	0	0		n. def.	0	7	7	1.45041	31.543	22	4	4	1.90045	14.455	7
	YIL110W	HPM1	42.514	5.3	1.82e-05	0.332023	0.0832567	1	1	1.75042	30.449	2	2	2	2.63574	48.824	2	0	0		n. def.	0
	YDR237W	MRPL7	33.099	5.1	2.67e-17	0.368377	0.0835358	1	1	1.8596	n. def.	1	1	1	2.93315	n. def.	1	0	0		n. def.	0
	YNL180C	RHO5	36.818	6	0.0020767	0.397536	0.0841609	0	0		n. def.	0	1	1	3.2001	n. def.	1	1	1	1.94943	n. def.	1
	YEL046C	GLY1	42.815	48.6	2.64e-143	0.277193	0.0843291	8	8	1.22264	13.137	10	11	11	3.37712	22.407	16	13	13	1.64336	25.719	30
	YML036W	CGI121	20.662	17.1	0.0016313	0.377745	0.0844284	0	0		n. def.	0	2	2	1.88423	42.58	4	1	1	3.02243	n. def.	1
	YJR137C	MET5	161.22	15	8.43e-150	0.360383	0.0845952	1	1	1.04973	0.49774	2	12	11	3.65484	28.875	12	6	5	3.14199	70.136	6
	YIL138C	TPM2	19.093	75.8	2.08e-141	0.134985	0.0846777	0	0		n. def.	0	14	14	1.25373	23.607	34	2	2	1.48513	8.4409	2
	YOR232W	MGE1	26.066	51.3	3.96e-43	0.26386	0.0848957	0	0		n. def.	0	11	11	2.16746	34.168	30	3	3	1.55514	3.9265	4
	YOR021C	YOR021C	24.743	48.4	3.38e-34	0.125324	0.0852434	0	0		n. def.	0	7	7	1.44448	13.043	12	2	2	1.23292	n. def.	1
	YML126C	ERG13	55.013	16.5	4.14e-49	0.111586	0.0857702	5	5	1.53384	33.474	10	1	1	1.38316	15.924	2	6	6	1.01884	17.736	7
	YER055C	HIS1	32.266	10.1	2.93e-30	0.153195	0.0858421	1	1	1.5687	6.2412	2	0	0		n. def.	0	1	1	1.29077	n. def.	1
	YDL209C	CWC2	38.43	14.5	4.12e-37	0.639138	0.0860461	0	0		n. def.	0	4	4	6.55008	22.652	4	1	1	2.89754	n. def.	1
	YLR304C	ACO1	85.367	46.5	0	0.167676	0.086964	22	20	1.06986	30.134	30	28	26	2.03923	29.181	64	9	8	1.4596	19.736	12
	YDR320C	SWA2	75.019	1.8	1.21e-06	0.274115	0.0874386	1	1	2.24578	n. def.	1	1	1	1.57349	8.8227	2	0	0		n. def.	0
	YER043C	SAH1	49.125	32.3	1.99e-50	0.0713794	0.0874497	11	11	1.19772	26.467	21	3	3	1.34106	15.915	7	14	14	1.01938	16.989	23
	YPL111W	CAR1	35.662	42.9	9.3e-67	0.108016	0.0875206	5	5	1.1148	25.28	9	11	11	1.62999	11.568	21	11	11	1.16055	18.245	22
	YPL239W	YAR1	22.355	19	8.08e-20	0.279187	0.0878298	0	0		n. def.	0	4	4	1.58539	22.105	9	1	1	2.28159	n. def.	1
	YDR382W	RPP2B	11.05	97.3	8.89e-163	0.092327	0.0884781	1	1	1.16408	n. def.	1	9	8	1.31423	25.238	29	0	0		n. def.	0
	YLR429W	CRN1	72.552	59.3	2.88e-265	0.075158	0.0893591	19	19	1.2182	14.418	21	31	31	1.01529	27.178	61	16	16	1.35882	17.195	19
	YLR044C;YGR087C;YLR134W;YDL080C	PDC1; PDC6; PDC5; THI3	61.495	72.1	0	0.161092	0.0897206	28	28	1.27413	22.522	87	25	25	2.07805	29.995	169	25	25	1.14923	28.183	133
	YDL100C	GET3	39.353	33.9	5.11e-34	0.246566	0.090659	1	1	1.03725	n. def.	1	11	11	2.70585	23.779	15	6	6	1.95664	21.435	7
	YMR242C;YOR312C	RPL20A; RPL20B	20.437	76.2	1.45e-187	0.150048	0.0922727	0	0		n. def.	0	14	14	1.27436	31.876	61	15	15	1.56605	16.042	34
	YBR084W	MIS1	106.22	39.6	1.85e-245	0.196373	0.0934702	17	15	1.37086	26.519	17	26	22	1.802	40.737	50	1	0		n. def.	0
	YDL148C	NOP14	94.301	8.5	1.6e-14	0.452761	0.0941008	1	1	1.13631	n. def.	1	4	4	2.81555	38.553	7	2	2	7.13216	6.4595	2
	YDR510W	SMT3	11.597	47.5	1.34e-32	0.179912	0.0943184	0	0		n. def.	0	5	5	1.33348	51.582	10	1	1	1.71727	26.966	2
	YKL073W	LHS1	99.57	10.1	2.91e-40	0.353202	0.0945589	3	3	1.75824	26.958	5	7	7	2.89285	19.716	8	0	0		n. def.	0
	YDR098C;YER174C	GRX3; GRX4	32.481	16.8	1.39e-08	0.246411	0.0956056	0	0		n. def.	0	4	4	1.47942	34.106	7	1	1	2.10247	15.62	2
	YML022W	APT1	20.587	46.5	9.53e-116	0.260111	0.0956268	0	0		n. def.	0	8	8	1.51192	31.607	18	3	3	2.19125	18.64	6
	YGR116W	SPT6	168.29	3.9	1.75e-26	0.348338	0.0958061	1	1	1.29121	8.2466	3	2	2	5.01128	35.266	2	3	3	1.71424	40.587	4
	YMR235C	RNA1	45.815	6.9	1.45e-21	0.427384	0.0958818	0	0		n. def.	0	1	1	3.63214	n. def.	1	1	1	1.97064	n. def.	1
	YBR143C	SUP45	49.005	8.5	1.03e-18	0.504607	0.0962305	1	1	2.2245	n. def.	1	0	0		n. def.	0	3	3	4.59179	14.396	4
	YKL016C	ATP7	19.809	42	2.77e-39	0.556982	0.0965254	0	0		n. def.	0	5	5	5.3859	50.408	5	1	1	2.41383	n. def.	1
	YOR361C	PRT1	88.129	16.9	1.93e-37	0.444285	0.0968375	2	2	0.964413	105.36	2	8	8	4.46429	34.477	10	3	3	4.9985	9.6677	3
	YGL026C	TRP5	76.625	42.7	3.44e-263	0.317753	0.0968484	1	1	0.9993	n. def.	1	11	11	3.56328	28.013	17	20	20	2.52181	19.334	28
	YNL281W	HCH1	17.246	30.1	4.46e-54	0.329182	0.0975648	0	0		n. def.	0	5	5	1.67881	70.286	9	2	2	2.71245	4.1009	2
	YGR054W	YGR054W	71.304	25.2	1.04e-63	0.441897	0.0977052	0	0		n. def.	0	7	7	3.81913	38.62	8	10	10	2.00369	24.233	19
	YDR368W	YPR1	34.755	19.6	2.01e-13	0.144751	0.0977935	4	4	1.25552	11.702	7	2	2	1.55123	9.6406	2	0	0		n. def.	0
	YJL026W	RNR2	46.147	46.9	3.88e-244	0.224778	0.0983774	12	12	0.999101	9.6936	11	14	14	2.49906	53.006	20	13	13	1.89211	19.014	25
	YMR295C	YMR295C	22.178	35	6.74e-25	0.208862	0.0985949	0	0		n. def.	0	4	4	1.38681	19.396	5	1	1	1.88672	n. def.	1
	YOR143C	THI80	36.616	4.7	0.00041558	0.392274	0.100942	1	1	1.83456	n. def.	1	1	1	3.31906	n. def.	1	0	0		n. def.	0
	YIL063C	YRB2	36.054	11.3	2.05e-12	0.382721	0.101028	3	3	1.80717	24.94	3	2	2	3.22435	22.603	2	0	0		n. def.	0
	YCR073W-A;YNR034W	SOL2; SOL1	34.501	21.6	1.61e-28	0.36721	0.101781	0	0		n. def.	0	5	5	3.08176	28.861	7	1	1	1.76044	n. def.	1
	YDL135C	RDI1	23.138	76.7	1.78e-140	0.18717	0.101792	0	0		n. def.	0	16	16	1.3341	28.001	41	3	3	1.77481	9.4921	3
	YKR048C	NAP1	47.884	7.2	0.0035765	0.451619	0.102585	1	1	1.999	n. def.	1	1	1	4.00336	14.4	2	0	0		n. def.	0
	YDL082W	RPL13A	22.554	69.3	2.09e-199	0.177945	0.10289	6	0		n. def.	0	23	1	1.31321	12.027	2	17	1	1.72804	n. def.	1
	YOL058W	ARG1	46.927	23.3	4.44e-23	0.236352	0.105083	7	7	1.01068	22.608	15	3	3	2.84091	17.621	5	2	2	1.78231	24.901	5
	YOL076W	MDM20	92.808	6.8	8.09e-47	0.381995	0.105313	1	1	1.78152	n. def.	1	4	4	3.25988	16.226	5	0	0		n. def.	0
	YOR157C	PUP1	28.268	22.6	9.81e-17	0.173104	0.10629	0	0		n. def.	0	4	4	1.29734	11.64	6	2	2	1.71063	10.553	2
	YGR234W	YHB1	44.646	49.1	1.49e-185	0.263894	0.107104	2	2	1.05158	3.0561	2	8	8	3.38101	12.384	9	13	13	1.74098	49.125	23
	YIR038C	GTT1	26.794	14.1	3.73e-12	0.436007	0.108103	0	0		n. def.	0	3	3	3.8909	27.4	3	1	1	1.9141	n. def.	1
	YMR307W	GAS1	59.582	11.3	3.16e-89	0.31639	0.10818	2	2	1.06818	7.8471	3	3	3	1.90829	21.32	10	1	1	4.36395	n. def.	1
	YBR248C	HIS7	61.067	2	0.02584	0.255199	0.109041	1	1	1.45945	1.6863	2	1	1	2.21926	16.103	2	0	0		n. def.	0
	YGL031C	RPL24A	17.613	70.3	1.27e-88	0.140813	0.10971	1	0		n. def.	0	14	3	1.23101	24.416	11	16	2	1.55369	16.88	10
	YOR239W	ABP140	71.485	14	2.74e-17	0.235735	0.109747	2	2	0.971157	0.87051	2	7	7	2.7842	17.439	7	3	3	1.88459	10.691	3
	YML069W	POB3	62.993	10.3	8.37e-12	0.194474	0.110311	3	3	1.3312	1.7306	3	0	0		n. def.	0	2	2	1.83952	3.2493	2
	YDL188C;YDL134C	PPH22; PPH21	43.046	10.9	2.52e-08	0.220916	0.11054	0	0		n. def.	0	1	1	1.99928	n. def.	1	3	3	1.38343	17.438	3
	YDR507C	GIN4	129.86	5.1	0.0026735	1.0297	0.110633	0	0		n. def.	0	2	2	4.53597	122.1	2	4	4	25.2774	n. def.	1
	YOR074C	CDC21	35.047	6.9	0.0099129	0.396553	0.111191	0	0		n. def.	0	1	1	3.47536	n. def.	1	2	2	1.78693	12.841	2
	YIL074C	SER33	51.188	35.2	1.35e-78	0.306572	0.111795	8	2	1.24626	10.183	2	8	1	4.52899	2.1327	2	12	3	1.47267	20.823	3
	YIL133C	RPL16A	22.201	58.8	7.34e-183	0.133755	0.112201	1	0		n. def.	0	16	9	1.21493	27.055	34	7	5	1.5239	21.264	6
	YJL117W	PHO86	34.881	3.9	8.17e-06	0.345846	0.112568	1	1	1.65262	n. def.	1	1	1	2.97522	n. def.	1	0	0		n. def.	0
	YOR267C	HRK1	85.695	3.3	2.38e-05	0.418149	0.113939	0	0		n. def.	0	1	1	3.7546	n. def.	1	2	2	1.82698	29.651	2
	YDR264C	AKR1	85.839	3.9	1.34e-18	0.144965	0.114167	0	0		n. def.	0	1	1	1.23203	n. def.	1	1	1	1.58238	n. def.	1
	YDL004W	ATP16	17.02	32.5	2.31e-11	0.18287	0.114983	0	0		n. def.	0	2	2	1.78632	3.3647	2	1	1	1.29951	n. def.	1
	YOL021C	DIS3	113.71	16.7	3.25e-126	0.230403	0.115143	8	8	1.39067	17.223	20	9	9	2.07771	9.0768	9	0	0		n. def.	0
	YDR002W	YRB1	22.953	34.8	2.83e-37	0.12558	0.115371	0	0		n. def.	0	6	6	1.49005	24.232	10	8	8	1.19663	16.453	11
	YDR252W	BTT1	16.62	6	0.0015397	0.351018	0.115971	0	0		n. def.	0	1	1	3.05409	n. def.	1	1	1	1.64875	n. def.	1
	YIR034C	LYS1	41.464	2.9	0.016936	0.168498	0.116116	0	0		n. def.	0	1	1	1.27102	15.726	4	1	1	1.7094	4.6126	2
	YDR353W;YHR106W	TRR1; TRR2	34.238	57.4	1.66e-126	0.0747644	0.116299	10	10	1.333	13.265	20	10	10	1.29648	9.1585	10	3	3	0.969838	11.168	5
	YDR533C	HSP31	25.67	29.1	1.66e-77	0.0591027	0.117066	0	0		n. def.	0	4	4	1.20747	9.2233	7	1	1	1.08725	n. def.	1
	YBR196C	PGI1	61.298	50.2	1.17e-174	0.047754	0.117548	10	10	1.24466	17.332	15	16	16	1.12578	17.469	43	11	11	0.992556	36.789	13
	YDR258C	HSP78	91.335	19.1	6.95e-86	0.391422	0.118192	1	1	1.73385	n. def.	1	12	12	3.49809	27.889	14	0	0		n. def.	0
	YER031C;YGL210W	YPT31; YPT32	24.469	37.2	8.93e-27	0.330253	0.118684	0	0		n. def.	0	7	7	2.88027	28.097	9	3	3	1.58881	22.575	3
	YKR014C	YPT52	26.132	10.7	2.14e-23	0.420777	0.119405	0	0		n. def.	0	2	2	3.85892	22.917	4	1	1	1.79924	n. def.	1
	YOR251C	TUM1	34.219	11.5	1.9e-07	0.401669	0.119523	1	1	1.75119	n. def.	1	2	2	3.63082	20.368	3	0	0		n. def.	0
	YER048C	CAJ1	44.854	10	1.99e-22	0.326771	0.119933	2	2	1.5757	1.6656	2	2	2	2.85804	30.767	5	0	0		n. def.	0
	YOR270C	VPH1	95.528	6.1	6.13e-17	0.25133	0.122986	2	2	1.40956	11.413	2	2	2	2.25723	20.896	2	0	0		n. def.	0
	YMR237W	BCH1	82.048	2.3	3.17e-25	0.599743	0.126211	1	1	2.23174	n. def.	1	1	1	7.0932	n. def.	1	0	0		n. def.	0
	YKL029C	MAE1	74.375	5.4	4.65e-20	0.630205	0.126338	0	0		n. def.	0	2	2	7.84068	38.802	2	2	2	2.32304	3.6043	2
	YNL138W	SRV2	57.521	10.1	1.67e-21	0.512479	0.126653	3	3	1.98189	37.93	4	1	1	5.34416	30.506	3	1	1	#VALUE!	n. def.	0
	YHR146W	CRP1	51.115	9.7	3.52e-29	0.250794	0.126703	3	3	1.39745	11.943	4	1	1	2.27118	10.601	3	0	0		n. def.	0
	YIL010W	DOT5	24.119	11.2	1.67e-08	0.440934	0.126979	0	0		n. def.	0	1	1	1.79918	n. def.	1	1	1	4.23442	n. def.	1
	YLR048W	RPS0B	27.962	52.4	2.32e-54	0.142529	0.127453	2	0		n. def.	0	10	2	1.20837	11.052	3	8	1	1.59535	n. def.	1
	YOR142W	LSC1	35.032	29.5	4.27e-63	0.219893	0.127524	6	6	1.33894	13.45	7	3	3	2.05601	12.909	3	0	0		n. def.	0
	YPL190C	NAB3	90.438	5.2	1.08e-31	0.441962	0.1279	1	1	1.7954	n. def.	1	3	3	4.26348	19.527	3	0	0		n. def.	0
	YDR101C	ARX1	65.212	5.4	3.14e-87	0.186479	0.128134	1	1	1.27961	25.516	3	1	1	1.84451	n. def.	1	0	0		n. def.	0
	YOR061W	CKA2	39.403	17.1	1.67e-24	0.344559	0.128753	1	1	1.57418	17.261	3	3	3	3.10501	9.0563	3	0	0		n. def.	0
	YAL016W	TPD3	70.907	3.8	6.99e-21	0.479627	0.129178	1	1	1.87733	n. def.	1	2	2	4.84966	9.1834	4	0	0		n. def.	0
	YNL301C;YOL120C	RPL18B; RPL18A	20.563	56.5	1.88e-67	0.174665	0.129689	0	0		n. def.	0	11	11	1.25685	28.071	70	8	8	1.77847	25.063	14
	YMR308C	PSE1	121.03	6.1	1.74e-29	0.446233	0.130805	0	0		n. def.	0	3	3	4.37197	27.556	3	2	2	1.78562	n. def.	1
	YDR190C	RVB1	50.452	17.9	1.69e-41	0.349411	0.132228	4	4	1.56782	3.4441	4	0	0		n. def.	0	4	4	3.18806	91.246	7
	YER120W	SCS2	26.925	17.2	7.78e-09	0.368569	0.132336	2	2	1.6064	6.523	4	2	2	3.39847	14.258	2	0	0		n. def.	0
	YGR207C	CIR1	28.758	43.7	1.2e-71	0.434954	0.132415	0	0		n. def.	0	5	5	4.23747	19.032	7	9	9	1.74905	25.526	13
	YGR192C	TDH3	35.746	72.3	0	0.147075	0.133722	5	1	1.02948	17.618	2	22	7	2.16043	22.307	21	21	2	1.24183	25.391	9
	YHR197W	RIX1	86.738	3.1	5.49e-09	0.24078	0.134309	2	2	1.35735	6.6251	2	2	2	2.23289	1.7155	2	0	0		n. def.	0
	YPR035W	GLN1	41.766	25.4	3.6e-70	0.158996	0.13548	1	1		n. def.	0	5	5	1.70245	17.544	7	9	9	1.22157	9.7976	19
	YPL249C-A;YMR194W	RPL36B; RPL36A	11.135	50	3.61e-34	0.280942	0.13599	0	0		n. def.	0	6	6	1.42245	35.444	15	1	1	2.56358	36.164	2
	YNL241C	ZWF1	57.521	9.1	1.53e-12	1.082	0.136247	2	2	37.6407	216.29	3	2	2	3.87567	26.315	2	0	0		n. def.	0
	YDL103C	QRI1	53.475	8	2.08e-07	0.228204	0.136713	1	1	1.32949	n. def.	1	2	2	2.15142	17.285	2	0	0		n. def.	0
	YPR187W	RPO26	17.91	33.5	1.47e-32	0.156597	0.137509	0	0		n. def.	0	2	2	1.69354	19.903	6	1	1	1.21451	n. def.	1
	YLL029W	FRA1	84.923	11.6	2.03e-55	0.412284	0.137703	1	1	1.66686	n. def.	1	7	7	4.00561	11.751	7	0	0		n. def.	0
	YPR112C	MRD1	101.12	5.5	1.32e-14	0.50272	0.138398	0	0		n. def.	0	4	4	5.44751	45.027	3	1	1	1.85884	n. def.	1
	YDL131W	LYS21	48.594	38.6	2.14e-152	0.46226	0.139103	2	0		n. def.	0	7	1	4.76644	n. def.	1	11	3	1.7633	11.593	4
	YBL004W	UTP20	287.56	1	7.58e-09	0.503117	0.140997	1	1	1.8384	21.998	8	1	1	5.51815	n. def.	1	0	0		n. def.	0
	YJL123C	MTC1	53.477	17.8	5.48e-31	0.343297	0.141068	2	2	1.51476	4.1717	2	5	5	3.20811	18.381	6	0	0		n. def.	0
	YJL014W	CCT3	58.814	12.5	5.46e-21	0.975195	0.142102	0	0		n. def.	0	4	4	3.22414	249.9	6	4	4	27.6679	209.19	8
	YBL072C;YER102W	RPS8A; RPS8B	22.489	62.5	2.62e-120	0.0765674	0.143121	3	3	0.939938	20.44	5	12	12	1.28046	27.406	53	8	8	1.41006	24.283	24
	YHR163W	SOL3	27.784	13.7	2.88e-06	0.129964	0.143345	0	0		n. def.	0	3	3	1.55882	28.585	4	2	2	1.16716	14.553	2
	YDR238C	SEC26	109.02	15.6	2.25e-69	0.40317	0.143573	5	5	1.61397	52.386	7	12	12	3.96684	25.571	13	0	0		n. def.	0
	YJR092W	BUD4	164.48	6.3	7.35e-29	0.825738	0.144683	0	0		n. def.	0	3	3	16.9529	100.88	2	6	6	2.64382	203.67	4
	YGR279C	SCW4	40.173	11.9	3.03e-45	0.229101	0.145837	1	1	2.19829	17.078	3	3	3	1.30652	35.435	11	0	0		n. def.	0
	YKR079C	TRZ1	96.815	5.4	1.95e-05	0.441228	0.146089	0	0		n. def.	0	1	1	4.56308	15.418	2	3	3	1.67185	37.609	3
	YOR303W	CPA1	45.361	59.4	7.83e-155	-0.152627	0.147094	10	10	0.445474	28.105	11	15	15	1.05123	56.717	17	15	15	0.744048	25.389	33
	YPL009C	TAE2	119.07	3.1	1.21e-12	0.295443	0.147721	1	1	1.40463	6.0092	2	3	3	2.77539	28.599	5	0	0		n. def.	0
	YLR293C;YOR185C	GSP1; GSP2	24.81	40.6	1.01e-43	0.235131	0.148842	0	0		n. def.	0	12	12	1.30738	36.534	20	10	10	2.25871	32.579	27
	YDR395W	SXM1	108.4	10.5	1.14e-50	0.429352	0.151768	4	4	1.61277	25.105	3	8	8	4.47848	32.41	7	0	0		n. def.	0
	YOL061W	PRS5	53.504	21.4	9.18e-31	0.780576	0.152605	6	6	1.57062	28.333	6	1	1	83.7872	n. def.	1	3	3	1.66909	10.595	3
	YKL150W	MCR1	34.137	17.9	7.13e-11	0.407807	0.15567	2	2	1.55161	9.592	2	0	0		n. def.	0	2	2	4.21532	41.176	2
	YDR447C;YML024W	RPS17B; RPS17A	15.803	58.1	4.55e-152	0.0853694	0.15636	0	0		n. def.	0	9	9	1.35219	34.274	41	5	5	1.09572	38.396	8
	YHR027C	RPN1	109.49	31.8	9.01e-258	0.285391	0.158724	8	8	1.34891	20.17	14	23	23	2.75931	24.378	49	0	0		n. def.	0
	YLR330W	CHS5	73.638	3.4	8.5e-05	0.452799	0.160819	1	1	1.5935	7.0174	2	2	2	5.04948	97.927	3	0	0		n. def.	0
	YLR027C	AAT2	46.057	34.2	6.24e-88	0.127826	0.162499	5	5	1.01302	8.7796	6	2	2	2.10571	5.8906	2	8	8	1.13361	17.231	15
	YDR050C	TPI1	26.795	84.3	0	0.0771375	0.164747	1	1	1.55171	44.233	2	26	26	1.13621	25.071	102	17	17	0.96637	36.241	38
	YKL127W	PGM1	63.111	6.7	3.03e-25	0.419974	0.166244	2	2	1.50745	15.42	2	3	2	4.58884	9.939	4	0	0		n. def.	0
	YOR335C	ALA1	107.28	25.2	4.47e-147	0.311463	0.172368	14	14	1.33083	15.106	14	14	14	3.15358	36.289	24	0	0		n. def.	0
	YPL129W	TAF14	27.44	9.4	6.58e-30	0.167179	0.172594	0	0		n. def.	0	2	2	1.16537	9.9094	3	1	1	1.85309	31.064	2
	YMR058W	FET3	72.359	6.1	6.45e-21	0.237747	0.176217	2	2	2.42489	1.951	2	2	2	1.23254	35.596	4	0	0		n. def.	0
	YBR079C	RPG1	110.34	33.2	2.08e-185	0.4866	0.176686	2	2	1.53057	45.304	4	30	30	6.14251	27.636	35	0	0		n. def.	0
	YCL028W	RNQ1	42.579	16	4e-38	0.191307	0.177379	2	2	2.19887	6.9762	3	4	4	2.29389	19.427	4	1	1	0.743273	n. def.	1
	YFL007W	BLM10	245.99	6.4	1.03e-27	0.0707076	0.177656	1	1	0.909174	n. def.	1	6	6	1.44642	207.6	6	7	7	1.23931	24.078	7
	YPL079W	RPL21B	18.274	72.5	4.22e-45	0.123548	0.187235	1	0		n. def.	0	12	1	1.09937	13.035	7	11	1	1.60676	n. def.	1
	YJR109C	CPA2	123.91	70.8	0	0.139396	0.187458	37	35	0.799616	24.423	93	55	53	2.07383	34.877	164	81	78	1.57955	21.587	194
	YGL246C	RAI1	44.509	19.9	1.07e-25	0.153484	0.189009	1	1	1.12169	n. def.	1	0	0		n. def.	0	7	7	1.80757	16.91	8
	YKL218C	SRY1	34.899	8.6	9.58e-05	0.390888	0.189165	1	1	1.33887	n. def.	1	1	1	4.51896	n. def.	1	0	0		n. def.	0
	YKL180W	RPL17A	20.549	72.8	9.41e-206	0.101591	0.189295	0	0		n. def.	0	13	1	1.07864	16.508	7	13	2	1.48014	27.105	4
	YLR369W	SSQ1	72.364	4.6	0.0015682	0.224297	0.1898	0	0		n. def.	0	1	1	2.37971	n. def.	1	2	2	1.18051	50.286	2
	YBR208C	DUR1,2	201.83	2.7	2.03e-39	0.328719	0.191402	0	0		n. def.	0	2	2	3.58295	45.922	3	3	3	1.26823	30.302	4
	YNL306W	MRPS18	24.563	7.4	0.002374	0.207621	0.192364	0	0		n. def.	0	1	1	1.15946	n. def.	1	1	1	2.24381	n. def.	1
	YKL204W	EAP1	69.761	5.4	4.77e-07	0.761243	0.192435	0	0		n. def.	0	1	1	1.71928	39.012	4	3	3	19.3705	258.16	4
	YBR072W	HSP26	23.879	20.6	9.32e-09	0.171263	0.194622	0	0		n. def.	0	3	3	1.12513	13.247	5	2	2	1.9558	30.717	2
	YDL171C	GLT1	238.1	29	0	0.139517	0.195097	13	13	0.775555	38.27	34	30	30	2.0619	33.591	63	47	47	1.63934	23.686	76
	YHR196W	UTP9	65.271	4	0.00040402	0.412772	0.197805	1	1	1.30979	7.1321	2	1	1	5.10908	n. def.	1	0	0		n. def.	0
	YOR326W	MYO2	180.68	2.2	3.74e-05	0.817758	0.19862	1	1	1.69443	n. def.	1	1	1	25.4972	n. def.	1	2	2	#VALUE!	n. def.	0
	YPL212C	PUS1	62.142	5	1.64e-09	0.282357	0.198789	1	1	1.19908	n. def.	1	2	2	3.06101	34.551	7	0	0		n. def.	0
	YGR211W	ZPR1	55.071	3.9	3.43e-06	0.263241	0.199028	1	1	1.18361	n. def.	1	2	2	2.8397	13.919	3	0	0		n. def.	0
	YGR240C	PFK1	107.97	47.4	0	0.224683	0.199331	20	19	1.15388	37.237	44	36	35	2.43896	31.749	109	1	0		n. def.	0
	YLR344W	RPL26A	14.234	81.9	3.83e-60	0.176459	0.200623	1	0		n. def.	0	21	2	1.11616	27.754	7	6	1	2.01926	70.422	3
	YLR438W	CAR2	46.085	47.2	4.56e-155	0.10299	0.209106	4	4	1.45391	14.655	5	9	9	1.7452	17.052	11	11	11	0.802761	25.798	16
	YBR191W	RPL21A	18.242	72.5	2.45e-47	0.162836	0.212304	1	0		n. def.	0	12	1	1.083	25.299	8	11	1	1.95454	n. def.	1
	YGL027C	CWH41	96.506	3.1	0.00036572	0.743743	0.213324	0	0		n. def.	0	1	1	21.5373	n. def.	1	1	1	1.42657	n. def.	1
	YHR005C-A	TIM10	10.305	29	9.21e-30	1.13814	0.213334	0	0		n. def.	0	1	1	1.72209	13.257	2	1	1	109.704	n. def.	1
	YPL001W	HAT1	43.872	5.3	0.0030646	1.30638	0.213374	0	0		n. def.	0	1	1	219.824	n. def.	1	2	2	1.86501	28.77	3
	YML085C	TUB1	49.799	14.1	7.99e-23	0.237752	0.217476	4	1	1.10719	n. def.	1	0	0		n. def.	0	3	1	2.69949	0.12794	2
	YOR122C	PFY1	13.677	53.2	1.68e-44	0.849508	0.22319	0	0		n. def.	0	6	6	1.35604	11.316	8	1	1	36.8759	n. def.	1
	YER074W;YIL069C	RPS24A; RPS24B	15.329	65.2	3.92e-61	0.125659	0.224243	1	1	1.04436	n. def.	1	12	12	1.70791	50.491	48	0	0		n. def.	0
	YNL178W	RPS3	26.502	83.3	3.18e-217	0.101998	0.266118	7	7	0.676636	52.822	7	18	18	1.8078	24.213	51	18	18	1.65382	32.033	37
	YNL207W	RIO2	49.124	2.4	0.00097635	0.0765371	0.283563	1	1	1.48317	n. def.	1	0	0		n. def.	0	1	1	0.959141	n. def.	1
	YER081W	SER3	51.193	47.8	8.18e-197	0.0552567	0.283591	11	5	0.861178	20.683	8	10	3	1.62335	9.289	7	17	8	1.04777	22.897	13
	YBR189W	RPS9B	22.298	50.8	4.24e-100	0.0549156	0.291139	0	0		n. def.	0	15	1	0.962927	12.067	6	8	1	1.33733	23.396	2
	YHR174W;YGR254W	ENO2; ENO1	46.914	67.3	9.53e-293	0.0673622	0.305641	17	17	0.900982	25.45	43	16	16	1.9641	48.36	69	15	15	0.899928	36.424	36
	YLR342W	FKS1	214.85	10.6	2.17e-133	0.041235	0.312913	9	2	0.953562	26.934	3	17	6	1.26801	19.811	10	0	0		n. def.	0
	YLR441C	RPS1A	28.743	76.1	3.84e-86	-0.177987	0.321153	3	1	0.146368	n. def.	1	15	4	1.49367	17.328	6	20	5	1.33763	6.2544	6
	YOR207C	RET1	129.46	5	2.44e-06	0.192781	0.342388	0	0		n. def.	0	1	1	0.685166	n. def.	1	4	4	3.54623	51.788	4
	YMR116C	ASC1	34.805	70.8	6.27e-232	0.010009	0.344362	13	13	0.935454	63.624	16	12	12	1.11083	21.17	24	14	14	1.03124	20.834	35
	YNL302C;YOL121C	RPS19B; RPS19A	15.891	68.1	6.85e-102	-0.42242	0.366035	0	0		n. def.	0	11	11	3.32127	66.607	39	1	1	0.0430385	n. def.	1
	YNL160W	YGP1	37.327	11.3	5.25e-12	-0.0274322	0.41208	3	3	0.751258	19.937	6	2	2	1.17313	16.632	4	0	0		n. def.	0
	YPR181C	SEC23	85.384	35.8	1.64e-270	0.0595554	0.428876	4	4	1.68192	77.609	4	19	19	2.90495	16.782	24	4	4	0.308833	246.22	6
	YER069W	ARG5,6	94.868	18.7	4.63e-81	-0.0210949	0.436568	0	0		n. def.	0	7	7	0.748951	18.733	8	6	6	1.21159	25.538	6
	YPR036W	VMA13	54.415	9	0.0028054	-0.104152	0.453745	0	0		n. def.	0	1	1	4.05071	53.988	3	2	2	0.152814	134.34	5
	YKL103C	LAP4	57.092	4.9	0.00032479	0.0171375	0.458261	1	1	0.771248	n. def.	1	1	1	1.40308	n. def.	1	0	0		n. def.	0
	YDR116C	MRPL1	30.996	8.1	0.014684	1.0732		0	0		n. def.	0	1	1		n. def.	0	2	2	11.836	n. def.	1
	YCR057C	PWP2	103.98	2.9	3.6e-06	1.0381		0	0		n. def.	0	2	2	10.917	152.19	2	0	0		n. def.	0
	YPL032C	SVL3	92.143	3.9	2.65e-09	1.01913		0	0		n. def.	0	2	2	10.4503	35.261	2	1	1		n. def.	0
	YPL030W	TRM44	64.854	1.6	0.019229	0.979722		0	0		n. def.	0	1	1	9.54381	n. def.	1	0	0		n. def.	0
	YPL064C	CWC27	35.025	4.7	1.77e-11	0.895957		0	0		n. def.	0	1	1	7.86968	n. def.	1	0	0		n. def.	0
	YMR158W	MRPS8	17.47	9	0.0034544	0.895445		0	0		n. def.	0	1	1	7.8604	n. def.	1	0	0		n. def.	0
	YEL055C	POL5	115.89	2.5	2.7e-25	0.872992		0	0		n. def.	0	2	2	7.46436	26.289	2	0	0		n. def.	0
	YGR271C-A	EFG1	27.121	6.4	2.25e-05	0.860278		0	0		n. def.	0	0	0		n. def.	0	1	1	7.249	n. def.	1
	YIL044C	AGE2	32.638	5	0.0036202	0.838602		0	0		n. def.	0	1	1	6.89608	n. def.	1	0	0		n. def.	0
	YKL110C	KTI12	35.322	3.5	0.00016211	0.832358		0	0		n. def.	0	1	1	6.79763	n. def.	1	0	0		n. def.	0
	YOR278W	HEM4	30.911	6.5	0.0016046	0.810061		0	0		n. def.	0	2	2	6.45745	n. def.	1	0	0		n. def.	0
	YLR452C	SST2	79.715	1.9	5.47e-10	0.77124		0	0		n. def.	0	1	1	5.90528	n. def.	1	0	0		n. def.	0
	YGR178C	PBP1	78.78	2.4	2.27e-07	0.752862		0	0		n. def.	0	1	1	5.66059	3.2629	2	0	0		n. def.	0
	YLR129W	DIP2	106.34	1.4	5.95e-05	0.751929		0	0		n. def.	0	1	1	5.64844	n. def.	1	0	0		n. def.	0
	YLL036C	PRP19	56.569	3.2	8.22e-06	0.749775		0	0		n. def.	0	1	1	5.6205	57.143	2	0	0		n. def.	0
	YLR389C	STE23	117.58	7.2	7.68e-26	0.744535		0	0		n. def.	0	6	6	5.55309	23.712	6	0	0		n. def.	0
	YGR145W	ENP2	81.733	4.1	5.27e-12	0.733181		0	0		n. def.	0	3	3	5.40979	16.11	3	0	0		n. def.	0
	YDR087C	RRP1	33.202	8.6	0.0025169	0.727068		0	0		n. def.	0	2	2	5.33419	5.9102	2	0	0		n. def.	0
	YDL122W	UBP1	92.768	2.2	0.00066596	0.708076		0	0		n. def.	0	2	2	5.10595	8.9776	2	0	0		n. def.	0
	YJR042W	NUP85	84.897	3.6	6.64e-06	0.703708		0	0		n. def.	0	2	2	5.05485	9.6219	2	0	0		n. def.	0
	YDR251W	PAM1	92.871	1.3	9.53e-05	0.689328		0	0		n. def.	0	1	1	4.89021	5.6186	2	0	0		n. def.	0
	YJL101C	GSH1	78.253	2.2	2.72e-11	0.686133		0	0		n. def.	0	1	1	4.85437	n. def.	1	0	0		n. def.	0
	YGR218W	CRM1	124.1	2.7	1.64e-33	0.682522		0	0		n. def.	0	2	2	4.81417	33.701	2	0	0		n. def.	0
	YAL060W	BDH1	41.582	2.4	0.0055239	0.673418		0	0		n. def.	0	1	1	4.71431	n. def.	1	0	0		n. def.	0
	YJL050W	MTR4	122.05	1.7	0.017207	0.672825		0	0		n. def.	0	0	0		n. def.	0	2	2	4.70788	4.8972	2
	YPR137W	RRP9	65.053	4.2	0.00124	0.6716		0	0		n. def.	0	0	0		n. def.	0	2	2	4.69462	15.154	2
	YGR173W	RBG2	41.006	3	0.0021431	0.669667		0	0		n. def.	0	0	0		n. def.	0	1	1	4.67377	11.169	2
	YLR291C	GCD7	42.569	12.9	1.14e-12	0.661484		0	0		n. def.	0	0	0		n. def.	0	3	3	4.58652	10.407	3
	YBR091C	TIM12	12.284	7.3	0.021325	0.660688		0	0		n. def.	0	1	1	4.57813	n. def.	1	0	0		n. def.	0
	YGL254W	FZF1	33.994	2.7	0.016061	0.640943		0	0		n. def.	0	1	1	4.37464	n. def.	1	0	0		n. def.	0
	YBR164C	ARL1	20.434	6	0.00052583	0.639918		0	0		n. def.	0	1	1	4.36433	n. def.	1	0	0		n. def.	0
	YNR003C	RPC34	36.135	4.7	2.49e-14	0.638083		0	0		n. def.	0	1	1	4.34594	n. def.	1	0	0		n. def.	0
	YDR493W	MZM1	13.927	11.4	0.00022273	0.634718		0	0		n. def.	0	1	1	4.31239	n. def.	1	0	0		n. def.	0
	YNL189W	SRP1	60.441	4.8	0.010288	0.628692		0	0		n. def.	0	1	1	4.25297	n. def.	1	0	0		n. def.	0
	YCR009C	RVS161	30.25	4.9	9.7e-05	0.628415		0	0		n. def.	0	1	1	4.25026	n. def.	1	0	0		n. def.	0
	YGL001C	ERG26	38.706	9.5	2.93e-07	0.627419		0	0		n. def.	0	2	2	4.24052	18.304	2	0	0		n. def.	0
	YAL021C	CCR4	94.669	3.3	4.29e-05	0.617047		0	0		n. def.	0	0	0		n. def.	0	3	3	4.14044	29.991	3
	YFR030W	MET10	114.83	21.6	1.04e-181	0.615718		1	1		n. def.	0	14	14	4.1278	60.054	17	0	0		n. def.	0
	YEL051W	VMA8	29.194	14.8	6.94e-05	0.614269		0	0		n. def.	0	0	0		n. def.	0	4	4	4.11404	34.234	4
	YLR089C	ALT1	66.421	2	0.015556	0.609188		0	0		n. def.	0	1	1	4.0662	n. def.	1	0	0		n. def.	0
	YFR011C	AIM13	18.855	5.9	0.005831	0.605864		0	0		n. def.	0	1	1	4.03519	n. def.	1	0	0		n. def.	0
	YDR214W	AHA1	39.435	26.6	3.58e-16	0.60408		0	0		n. def.	0	0	0		n. def.	0	9	9	4.01865	22.19	8
	YIR007W	YIR007W	86.978	2.1	2.59e-05	0.60069		0	0		n. def.	0	1	1	3.9874	n. def.	1	0	0		n. def.	0
	YGL049C	TIF4632	103.9	3.6	3.51e-16	0.597549		1	0		n. def.	0	3	2	3.95867	46.157	2	0	0		n. def.	0
	YGL044C	RNA15	32.79	5.1	6.13e-07	0.592558		0	0		n. def.	0	1	1	3.91343	16.988	3	0	0		n. def.	0
	YOL070C	NBA1	55.923	5.2	8.13e-23	0.59005		0	0		n. def.	0	2	2	3.8909	39.648	7	0	0		n. def.	0
	YJL168C	SET2	84.46	1.6	2.28e-09	0.58593		0	0		n. def.	0	1	1	3.85416	n. def.	1	0	0		n. def.	0
	YGR267C	FOL2	27.769	8.2	1.94e-06	0.579121		0	0		n. def.	0	2	2	3.7942	38.127	3	0	0		n. def.	0
	YJL033W	HCA4	87.192	3.6	0.0070451	0.578067		0	0		n. def.	0	0	0		n. def.	0	2	2	3.78501	12.995	2
	YGR082W	TOM20	20.317	9.3	2.47e-29	0.565527		0	0		n. def.	0	1	1	3.67728	n. def.	1	0	0		n. def.	0
	YDR211W	GCD6	81.16	4.1	2.27e-19	0.56492		0	0		n. def.	0	3	3	3.67215	10.043	3	0	0		n. def.	0
	YCR028C-A	RIM1	15.386	40.7	2.2e-79	0.564283		0	0		n. def.	0	5	5	3.66676	12.014	10	0	0		n. def.	0
	YDR460W	TFB3	38.128	11.2	3.12e-29	0.563344		0	0		n. def.	0	3	3	3.65885	8.6582	3	0	0		n. def.	0
	YGR196C	FYV8	90.797	2.9	7.7e-21	0.56263		0	0		n. def.	0	2	2	3.65283	10.928	2	0	0		n. def.	0
	YMR105C	PGM2	63.088	6.2	1.69e-14	0.561363		0	0		n. def.	0	3	2	3.64219	40.41	3	0	0		n. def.	0
	YLR017W	MEU1	37.856	3.3	0.00066226	0.560131		0	0		n. def.	0	1	1	3.63187	n. def.	1	0	0		n. def.	0
	YPL211W	NIP7	20.38	35.4	1.71e-19	0.549936		0	0		n. def.	0	6	6	3.54761	76.496	13	0	0		n. def.	0
	YMR184W	ADD37	22.109	11.6	3.23e-13	0.547922		0	0		n. def.	0	2	2	3.5312	32.529	4	0	0		n. def.	0
	YNL131W	TOM22	16.79	9.9	0.00044456	0.547064		0	0		n. def.	0	1	1	3.52423	n. def.	1	0	0		n. def.	0
	YMR120C	ADE17	65.262	5.6	2.75e-18	0.5433		1	0		n. def.	0	2	1	3.49382	n. def.	1	1	0		n. def.	0
	YIL022W	TIM44	48.854	10.2	5.07e-05	0.541906		0	0		n. def.	0	0	0		n. def.	0	5	5	3.48262	22.943	5
	YOR360C	PDE2	60.999	2.5	3.23e-10	0.537767		0	0		n. def.	0	1	1	3.44958	16.677	2	0	0		n. def.	0
	YLR114C	AVL9	86.425	1.4	0.018268	0.535525		0	0		n. def.	0	1	1	3.43183	n. def.	1	0	0		n. def.	0
	YGL157W	ARI1	38.083	10.1	7.16e-05	0.533696		0	0		n. def.	0	3	3	3.4174	41.058	3	0	0		n. def.	0
	YER159C	BUR6	15.516	16.2	4.67e-06	0.531151		0	0		n. def.	0	2	2	3.39743	30.917	3	0	0		n. def.	0
	YOL012C	HTZ1	14.282	11.9	0.0027536	0.530325		0	0		n. def.	0	2	1	3.39098	n. def.	1	1	1	#VALUE!	n. def.	0
	YGR117C	YGR117C	53.437	8.2	2.66e-56	0.528738		0	0		n. def.	0	3	3	3.37861	15.584	3	0	0		n. def.	0
	YBR082C;YDR059C	UBC4; UBC5	16.456	19.6	4.57e-06	0.524126		0	0		n. def.	0	2	2	3.34292	33.645	2	0	0		n. def.	0
	YBL022C	PIM1	127.11	2.8	0.00046835	0.523574		0	0		n. def.	0	0	0		n. def.	0	3	3	3.33868	41.232	3
	YHR148W	IMP3	21.885	8.2	0.010079	0.519907		0	0		n. def.	0	1	1	3.3106	n. def.	1	0	0		n. def.	0
	YOR098C	NUP1	113.58	3.6	0.0040352	0.516741		0	0		n. def.	0	3	3	3.28655	29.018	2	0	0		n. def.	0
	YDR324C	UTP4	87.8	14	1.8e-52	0.510506		0	0		n. def.	0	8	8	3.23971	20.472	8	0	0		n. def.	0
	YNR053C	NOG2	55.488	2.3	0.015325	0.508947		0	0		n. def.	0	0	0		n. def.	0	1	1	3.2281	n. def.	1
	YMR047C	NUP116	116.23	2.2	1.46e-48	0.504594		0	0		n. def.	0	2	2	3.19591	0.61873	2	0	0		n. def.	0
	YKR042W	UTH1	36.955	3.3	0.0001396	0.50202		1	1	3.17702	n. def.	1	0	0		n. def.	0	0	0		n. def.	0
	YHR012W	VPS29	31.012	3.9	0.00010378	0.501883		0	0		n. def.	0	1	1	3.17601	8.0849	2	0	0		n. def.	0
	YGR017W	YGR017W	34.679	3.4	0.012864	0.501634		0	0		n. def.	0	1	1	3.1742	n. def.	1	0	0		n. def.	0
	YFR049W	YMR31	13.689	9.8	9.3e-10	0.499352		0	0		n. def.	0	1	1	3.15756	n. def.	1	0	0		n. def.	0
	YMR203W	TOM40	42.038	9.6	5.19e-11	0.490945		0	0		n. def.	0	2	2	3.09703	17.148	2	0	0		n. def.	0
	YIL118W	RHO3	25.312	3.9	0.004486	0.49073		0	0		n. def.	0	1	1	3.0955	n. def.	1	0	0		n. def.	0
	YOL067C	RTG1	19.016	12.4	9.53e-23	0.48621		0	0		n. def.	0	1	1	3.06344	n. def.	1	0	0		n. def.	0
	YOR089C	VPS21	23.081	23.8	5.51e-06	0.484444		0	0		n. def.	0	4	4	3.05101	49.883	5	0	0		n. def.	0
	YJR009C	TDH2	35.846	61.1	1.79e-202	0.475994		4	0		n. def.	0	18	3	2.99222	23.482	3	21	1		n. def.	0
	YDL098C	SNU23	22.678	6.2	0.0043367	0.475202		0	0		n. def.	0	1	1	2.98677	n. def.	1	0	0		n. def.	0
	YLR069C	MEF1	84.573	9.9	1.98e-13	0.473234		0	0		n. def.	0	5	5	2.97327	20.284	5	0	0		n. def.	0
	YNR024W	MPP6	21.142	19.9	6.13e-08	0.466571		0	0		n. def.	0	3	3	2.928	37.232	9	0	0		n. def.	0
	YLR118C	YLR118C	24.7	7.9	1.33e-08	0.465644		0	0		n. def.	0	1	1	2.92176	14.599	2	0	0		n. def.	0
	YPR183W	DPM1	30.362	15.7	5.95e-11	0.465238		0	0		n. def.	0	0	0		n. def.	0	3	3	2.91903	10.274	3
	YOL064C	MET22	39.149	8.7	3.57e-08	0.46444		0	0		n. def.	0	3	3	2.91367	11.258	3	0	0		n. def.	0
	YBR279W	PAF1	51.8	7	3.39e-06	0.464124		0	0		n. def.	0	2	2	2.91155	17.906	3	0	0		n. def.	0
	YJL012C	VTC4	83.154	1.2	0.0049375	0.462005		0	0		n. def.	0	1	1	2.89737	n. def.	1	0	0		n. def.	0
	YDR041W	RSM10	23.424	13.8	3.56e-14	0.461075		0	0		n. def.	0	2	2	2.89118	0.0083678	2	0	0		n. def.	0
	YDR342C;YDR343C	HXT7; HXT6	62.734	4	2.96e-51	0.451058		0	0		n. def.	0	1	1	2.82526	11.749	2	0	0		n. def.	0
	YPL195W	APL5	106.92	1	0.013993	0.450445		1	1	2.82127	n. def.	1	0	0		n. def.	0	0	0		n. def.	0
	YBR188C	NTC20	15.97	10	8.12e-05	0.44788		0	0		n. def.	0	2	2	2.80466	21.795	3	0	0		n. def.	0
	YKL033W-A	YKL033W-A	26.17	18.6	3.91e-15	0.447003		0	0		n. def.	0	3	3	2.799	41.731	3	0	0		n. def.	0
	YBR258C	SHG1	16.429	9.2	0.00083879	0.445765		0	0		n. def.	0	1	1	2.79104	n. def.	1	0	0		n. def.	0
	YNL286W	CUS2	32.284	8.8	5.34e-12	0.444579		0	0		n. def.	0	2	2	2.78342	9.0571	2	0	0		n. def.	0
	YLR002C	NOC3	75.581	4.2	3.99e-05	0.442697		0	0		n. def.	0	2	2	2.77139	52.768	2	0	0		n. def.	0
	YDR201W	SPC19	18.909	20.6	9.34e-66	0.440428		0	0		n. def.	0	2	2	2.75695	6.7176	2	0	0		n. def.	0
	YPR073C	LTP1	18.675	19.3	7.33e-23	0.43995		0	0		n. def.	0	2	2	2.75391	48.115	3	0	0		n. def.	0
	YFR015C	GSY1	80.509	4.9	0.010659	0.439436		0	0		n. def.	0	3	1	2.75065	n. def.	1	0	0		n. def.	0
	YFL004W	VTC2	95.44	4.6	2.35e-09	0.436638		0	0		n. def.	0	0	0		n. def.	0	4	3	2.73299	22.15	3
	YOR276W	CAF20	18.223	15.5	8.5e-16	0.435216		0	0		n. def.	0	2	2	2.72405	5.7622	2	0	0		n. def.	0
	YNL108C	YNL108C	30.748	3.3	0.0053373	0.434483		0	0		n. def.	0	0	0		n. def.	0	1	1	2.71946	70.322	2
	YOR052C	YOR052C	16.734	10	0.00035675	0.43154		0	0		n. def.	0	1	1	2.7011	45.336	2	0	0		n. def.	0
	YAL044C	GCV3	18.793	9.4	1.22e-42	0.428757		0	0		n. def.	0	2	2	2.68384	47.192	5	0	0		n. def.	0
	YER079W	YER079W	23.197	6.2	2.35e-12	0.427465		0	0		n. def.	0	1	1	2.67587	22.665	2	0	0		n. def.	0
	YPL181W	CTI6	57.052	4.3	0.0045224	0.427175		0	0		n. def.	0	0	0		n. def.	0	2	2	2.67408	17.118	2
	YOR259C	RPT4	49.408	11.4	3.42e-17	0.42583		0	0		n. def.	0	1	0		n. def.	0	4	3	2.66581	38.679	6
	YAR007C	RFA1	70.347	3.4	0.0066488	0.425656		0	0		n. def.	0	0	0		n. def.	0	2	2	2.66475	3.3743	3
	YDL031W	DBP10	112.94	4.1	1.25e-14	0.423371		0	0		n. def.	0	3	3	2.65076	37.923	6	0	0		n. def.	0
	YHR038W	RRF1	26.406	4.8	0.00011119	0.422807		0	0		n. def.	0	1	1	2.64732	71.908	2	0	0		n. def.	0
	YNL323W	LEM3	47.437	2.7	4.83e-05	0.42229		0	0		n. def.	0	0	0		n. def.	0	1	1	2.64417	n. def.	1
	YJL052W	TDH1	35.75	41	3.11e-61	0.420296		3	0		n. def.	0	10	4	2.63206	19.894	4	9	0		n. def.	0
	YGR029W	ERV1	21.639	57.7	1.51e-83	0.419371		0	0		n. def.	0	8	8	2.62646	46.018	15	0	0		n. def.	0
	YPR118W	MRI1	45.02	5.1	0.0030506	0.416835		0	0		n. def.	0	2	2	2.61117	30.001	2	0	0		n. def.	0
	YPL100W	ATG21	55.187	2.4	1.14e-05	0.416382		0	0		n. def.	0	0	0		n. def.	0	1	1	2.60845	n. def.	1
	YNR054C	ESF2	36.407	3.2	0.014188	0.415318		0	0		n. def.	0	0	0		n. def.	0	1	1	2.60207	8.3097	2
	YDL182W	LYS20	47.098	32.5	1.42e-127	0.41357		2	0		n. def.	0	6	0		n. def.	0	9	1	2.59161	n. def.	1
	YMR244C-A	YMR244C-A	12.445	8.7	0.0076767	0.411975		0	0		n. def.	0	1	1	2.58211	n. def.	1	0	0		n. def.	0
	YDR347W	MRP1	36.728	12.5	3.73e-05	0.407823		0	0		n. def.	0	3	3	2.55754	6.8151	3	0	0		n. def.	0
	YFL029C	CAK1	42.186	4.6	0.01277	0.407424		0	0		n. def.	0	0	0		n. def.	0	2	2	2.55519	6.7342	2
	YHR121W	LSM12	21.313	17.1	1.31e-10	0.406559		0	0		n. def.	0	3	3	2.55011	20.934	7	0	0		n. def.	0
	YAR014C	BUD14	78.981	5.9	1.05e-18	0.405044		0	0		n. def.	0	3	3	2.54123	16.828	6	0	0		n. def.	0
	YPL203W	TPK2	44.219	2.4	0.010827	0.401625		0	0		n. def.	0	0	0		n. def.	0	1	1	2.52131	n. def.	1
	YKL137W	CMC1	13.007	18.9	1.89e-05	0.397875		0	0		n. def.	0	2	2	2.49963	20.64	8	0	0		n. def.	0
	YLR398C	SKI2	146.06	2.4	1.97e-21	0.397745		0	0		n. def.	0	2	2	2.49888	3.656	2	0	0		n. def.	0
	YHR132W-A	IGO2	14.395	47.3	3.61e-16	0.396369		0	0		n. def.	0	5	5	2.49097	36.112	15	0	0		n. def.	0
	YKL214C	YRA2	23.777	5.4	0.00052583	0.396001		0	0		n. def.	0	0	0		n. def.	0	1	1	2.48886	n. def.	1
	YJR099W	YUH1	26.385	11.4	0.00042523	0.394997		0	0		n. def.	0	2	2	2.48311	20.171	2	0	0		n. def.	0
	YFR003C	YPI1	18.187	9	0.0059974	0.392148		0	0		n. def.	0	1	1	2.46688	n. def.	1	0	0		n. def.	0
	YBR009C;YNL030W	HHF1; HHF2	11.368	50.5	3.74e-17	0.391859		0	0		n. def.	0	5	5	2.46524	19.985	6	0	0		n. def.	0
	YJL087C	TRL1	95.336	1.9	0.00050777	0.391207		0	0		n. def.	0	0	0		n. def.	0	1	1	2.46154	n. def.	1
	YIR029W	DAL2	38.713	2.9	0.010989	0.390801		0	0		n. def.	0	1	1	2.45924	12.984	5	0	0		n. def.	0
	YKL196C	YKT6	22.707	9	5.92e-11	0.39016		0	0		n. def.	0	2	2	2.45561	18.033	4	0	0		n. def.	0
	YDL002C	NHP10	23.857	17.7	1.02e-11	0.384639		0	0		n. def.	0	2	2	2.4246	5.9717	2	0	0		n. def.	0
	YMR080C	NAM7	109.43	4	0.00016342	0.383566		0	0		n. def.	0	3	3	2.41861	41.241	4	0	0		n. def.	0
	YLR106C	MDN1	559.3	0.6	0.00059832	0.382989		0	0		n. def.	0	2	2	2.4154	52.734	3	0	0		n. def.	0
	YGL054C	ERV14	15.93	8	4.42e-09	0.380573		0	0		n. def.	0	1	1	2.402	50.224	4	0	0		n. def.	0
	YOR174W	MED4	32.205	3.5	0.00074606	0.380135		0	0		n. def.	0	1	1	2.39958	n. def.	1	0	0		n. def.	0
	YEL026W	SNU13	13.569	27	7.92e-07	0.377672		0	0		n. def.	0	2	2	2.38601	30.427	2	0	0		n. def.	0
	YNL202W	SPS19	31.109	4.1	0.0013931	0.376709		0	0		n. def.	0	0	0		n. def.	0	1	1	2.38073	n. def.	1
	YJR075W	HOC1	46.296	2	0.020071	0.376668		0	0		n. def.	0	0	0		n. def.	0	1	1	2.3805	n. def.	1
	YPR154W	PIN3	23.539	20.5	2.65e-40	0.374204		0	0		n. def.	0	3	3	2.36703	6.3709	2	0	0		n. def.	0
	YJL125C	GCD14	43.919	7	0.0038854	0.371703		0	0		n. def.	0	0	0		n. def.	0	3	3	2.35344	13.96	3
	YHR089C	GAR1	21.48	25.9	1.59e-48	0.370132		0	0		n. def.	0	5	5	2.34494	8.2207	9	0	0		n. def.	0
	YNL252C	MRPL17	32.212	4.3	1.47e-05	0.369247		1	1	2.34017	n. def.	1	0	0		n. def.	0	0	0		n. def.	0
	YDL237W	AIM6	44.382	3.6	1.74e-11	0.364426		0	0		n. def.	0	1	1	2.31433	26.684	2	0	0		n. def.	0
	YDR518W	EUG1	58.981	5.2	1.36e-18	0.358982		0	0		n. def.	0	2	2	2.28551	35.862	2	0	0		n. def.	0
	YPL059W	GRX5	16.931	18.7	3.4e-18	0.358229		0	0		n. def.	0	2	2	2.28154	14.991	3	0	0		n. def.	0
	YGR132C	PHB1	31.427	7	0.00035103	0.35716		0	0		n. def.	0	0	0		n. def.	0	2	2	2.27593	3.4972	2
	YEL038W	UTR4	25.187	9.7	4.39e-07	0.356616		0	0		n. def.	0	2	2	2.27309	39.737	2	0	0		n. def.	0
	YJR060W	CBF1	39.387	4.8	7.23e-26	0.354558		0	0		n. def.	0	1	1	2.26234	17.556	2	0	0		n. def.	0
	YPL196W	OXR1	30.779	3.7	0.022574	0.349188		0	0		n. def.	0	0	0		n. def.	0	1	1	2.23454	9.0677	2
	YOR257W	CDC31	18.751	16.1	1.38e-05	0.348809		0	0		n. def.	0	2	2	2.23259	27.111	4	0	0		n. def.	0
	YNL231C	PDR16	40.713	3.1	6.24e-09	0.347241		0	0		n. def.	0	0	0		n. def.	0	2	2	2.22455	11.045	3
	YDL161W	ENT1	52.351	7.7	5.13e-07	0.345708		2	2	2.21671	24.188	2	1	0		n. def.	0	2	0		n. def.	0
	YCR005C	CIT2	51.413	2.6	4.78e-08	0.344765		0	0		n. def.	0	1	1	2.2119	n. def.	1	0	0		n. def.	0
	YHR042W	NCP1	76.771	2.9	1.84e-10	0.343605		0	0		n. def.	0	0	0		n. def.	0	2	2	2.206	37.216	2
	YGL242C	YGL242C	20.073	22.7	8.81e-08	0.343241		0	0		n. def.	0	3	3	2.20415	37.094	4	0	0		n. def.	0
	YDL181W	INH1	9.87	9.4	0.019215	0.342801		0	0		n. def.	0	1	1	2.20192	9.0016	2	0	0		n. def.	0
	YCL017C	NFS1	54.466	7.6	1.36e-08	0.340692		1	1		n. def.	0	0	0		n. def.	0	3	3	2.19125	12.353	3
	YKL212W	SAC1	71.124	2.1	0.00015401	0.338755		1	1	2.1815	n. def.	1	0	0		n. def.	0	0	0		n. def.	0
	YER049W	TPA1	74.041	3.7	8.32e-08	0.337138		0	0		n. def.	0	2	2	2.17339	7.8188	2	0	0		n. def.	0
	YLR083C	EMP70	75.962	2.4	2.64e-66	0.335057		0	0		n. def.	0	1	1	2.163	n. def.	1	0	0		n. def.	0
	YHR049W	FSH1	27.339	29.2	8.91e-26	0.334381		0	0		n. def.	0	4	4	2.15964	40.414	6	0	0		n. def.	0
	YMR131C	RRB1	57.261	3.9	0.00010449	0.332771		0	0		n. def.	0	0	0		n. def.	0	2	2	2.15165	7.321	2
	YER080W	AIM9	72.413	15.2	1.16e-18	0.328392		0	0		n. def.	0	0	0		n. def.	0	8	8	2.13006	29.38	9
	YPL178W	CBC2	23.774	15.4	9.57e-06	0.326325		0	0		n. def.	0	3	3	2.11995	19.253	6	0	0		n. def.	0
	YGR232W	NAS6	25.616	12.7	7.19e-06	0.325938		0	0		n. def.	0	2	2	2.11806	85.681	2	0	0		n. def.	0
	YGR124W	ASN2	64.592	3.1	0.0050421	0.325598		1	1	2.1164	n. def.	1	0	0		n. def.	0	0	0		n. def.	0
	YLR309C	IMH1	105.22	10.9	1.99e-80	0.325525		0	0		n. def.	0	10	10	2.11604	49.254	16	0	0		n. def.	0
	YOL142W	RRP40	26.556	12.9	6.32e-21	0.324634		0	0		n. def.	0	2	2	2.11171	20.412	6	0	0		n. def.	0
	YPR067W	ISA2	20.876	5.9	0.011121	0.323645		0	0		n. def.	0	1	1	2.1069	n. def.	1	0	0		n. def.	0
	YBL068W	PRS4	35.72	6.7	0.0013704	0.320681		1	0		n. def.	0	1	1	2.09258	n. def.	1	0	0		n. def.	0
	YOR106W	VAM3	32.497	3.9	2.54e-05	0.315128		0	0		n. def.	0	1	1	2.06599	28.167	2	0	0		n. def.	0
	YKL215C	OXP1	140.43	1.9	8.66e-12	0.312257		0	0		n. def.	0	0	0		n. def.	0	2	2	2.05238	36.273	2
	YPR188C	MLC2	18.52	36.8	2.81e-13	0.310762		0	0		n. def.	0	4	4	2.04532	17.912	4	0	0		n. def.	0
	YNL244C	SUI1	12.312	70.4	1.89e-76	0.310647		0	0		n. def.	0	6	6	2.04478	22.927	13	0	0		n. def.	0
	YOR234C	RPL33B	12.168	39.3	6.67e-54	0.309565		0	0		n. def.	0	5	1	2.03969	53.141	2	0	0		n. def.	0
	YBR205W	KTR3	47.482	2.2	0.0039353	0.305535		0	0		n. def.	0	0	0		n. def.	0	1	1	2.02086	n. def.	1
	YPR133C	SPN1	46.082	4.1	0.014145	0.304904		1	1	2.01792	n. def.	1	0	0		n. def.	0	0	0		n. def.	0
	YKL067W	YNK1	17.166	24.8	1.83e-61	0.304002		0	0		n. def.	0	3	3	2.01373	27.084	5	0	0		n. def.	0
	YBR106W	PHO88	21.137	21.3	1.87e-05	0.303521		1	1	#VALUE!	n. def.	0	3	3	2.01151	268.26	4	0	0		n. def.	0
	YDR177W	UBC1	24.178	12.1	2.44e-09	0.298657		0	0		n. def.	0	2	2	1.9891	23.282	2	0	0		n. def.	0
	YDR519W	FPR2	14.487	48.9	2.85e-30	0.297345		0	0		n. def.	0	4	4	1.9831	14.562	7	0	0		n. def.	0
	YML058W	SML1	11.834	30.8	5.3e-06	0.293888		0	0		n. def.	0	3	3	1.96738	12.901	3	0	0		n. def.	0
	YOR285W	RDL1	15.413	93.5	1.35e-93	0.287039		0	0		n. def.	0	10	10	1.9366	18.062	27	0	0		n. def.	0
	YJL179W	PFD1	12.782	54.1	3.1e-23	0.283554		0	0		n. def.	0	5	5	1.92112	22.51	8	0	0		n. def.	0
	YKL122C	SRP21	18.425	37.1	1.15e-51	0.282871		0	0		n. def.	0	4	4	1.9181	18.021	13	0	0		n. def.	0
	YOR286W	RDL2	16.697	12.1	8.92e-05	0.281706		0	0		n. def.	0	3	3	1.91296	22.081	8	0	0		n. def.	0
	YHR074W	QNS1	80.685	7.3	1.2e-52	0.280006		0	0		n. def.	0	4	4	1.90549	11.19	5	0	0		n. def.	0
	YOL103W-B;YOL103W-A	YOL103W-B; YOL103W-A	198.61	32.6	0	0.27989		22	1	1.90498	n. def.	1	32	0		n. def.	0	31	0		n. def.	0
	YIR004W	DJP1	48.574	3.9	5.04e-30	0.279518		1	1	1.90335	n. def.	1	0	0		n. def.	0	0	0		n. def.	0
	YML012W	ERV25	24.106	9	9.37e-11	0.278899		0	0		n. def.	0	2	2	1.90063	17.926	3	0	0		n. def.	0
	YLR138W	NHA1	109.37	1.4	8.26e-07	0.277827		1	1	1.89595	25.429	2	0	0		n. def.	0	0	0		n. def.	0
	YDL092W	SRP14	16.43	7.5	0.00014815	0.274072		0	0		n. def.	0	1	1	1.87963	18.704	4	0	0		n. def.	0
	YJL184W	GON7	13.605	25.2	8.79e-08	0.271014		0	0		n. def.	0	2	2	1.86644	n. def.	1	0	0		n. def.	0
	YEL003W	GIM4	12.994	18	0.00079979	0.270001		0	0		n. def.	0	2	2	1.86209	7.4432	2	0	0		n. def.	0
	YBR010W;YNL031C	HHT1; HHT2	15.356	9.6	0.014566	0.269428		0	0		n. def.	0	2	2	1.85963	207.47	3	0	0		n. def.	0
	YNL044W	YIP3	19.411	6.8	7.14e-06	0.267381		0	0		n. def.	0	1	1	1.85089	38.462	2	0	0		n. def.	0
	YLR301W	HRI1	27.5	12.3	0.0042121	0.266209		0	0		n. def.	0	2	2	1.8459	n. def.	1	0	0		n. def.	0
	YNL157W	IGO1	18.051	20.2	3.23e-12	0.265552		0	0		n. def.	0	3	3	1.84311	54.29	8	0	0		n. def.	0
	YNL259C	ATX1	8.2206	23.3	2.81e-18	0.264289		0	0		n. def.	0	1	1	1.83776	29.225	2	0	0		n. def.	0
	YOL005C	RPB11	13.615	23.3	2.96e-07	0.262267		0	0		n. def.	0	2	2	1.82922	4.7977	3	0	0		n. def.	0
	YLR325C	RPL38	8.8264	52.6	7.23e-45	0.260538		0	0		n. def.	0	6	6	1.82196	17.223	11	0	0		n. def.	0
	YJL011C	RPC17	18.596	13	4.42e-05	0.260333		0	0		n. def.	0	2	2	1.8211	20.155	2	0	0		n. def.	0
	YER006W	NUG1	57.708	2.5	3.47e-05	0.259203		1	1	1.81637	n. def.	1	0	0		n. def.	0	0	0		n. def.	0
	YIL051C	MMF1	15.908	24.1	6.02e-25	0.258667		0	0		n. def.	0	3	3	1.81412	48.271	4	0	0		n. def.	0
	YGL187C	COX4	17.142	33.5	1.28e-62	0.256098		0	0		n. def.	0	3	3	1.80343	6.4199	3	0	0		n. def.	0
	YPR158C-D;YPR158C-C	YPR158C-D; YPR158C-C	198.37	29.3	0	0.255785		23	0		n. def.	0	30	0		n. def.	0	30	1	1.80213	n. def.	1
	YDR354W	TRP4	41.374	14.5	7.83e-18	0.254309		0	0		n. def.	0	1	1		n. def.	0	6	6	1.79601	52.113	5
	YNL135C	FPR1	12.158	78.9	2.28e-117	0.253397		0	0		n. def.	0	9	9	1.79224	14.35	15	0	0		n. def.	0
	YOR215C	AIM41	21.229	15.7	1.9e-05	0.252961		0	0		n. def.	0	3	3	1.79045	8.827	3	0	0		n. def.	0
	YMR208W	ERG12	48.459	2.5	0.0029125	0.251277		1	1	1.78352	n. def.	1	0	0		n. def.	0	0	0		n. def.	0
	YOL071W	EMI5	19.042	29.6	4.17e-34	0.249769		0	0		n. def.	0	5	5	1.77734	12.642	10	0	0		n. def.	0
	YDR156W	RPA14	14.585	24.1	4.93e-06	0.2497		0	0		n. def.	0	3	3	1.77705	16.124	5	0	0		n. def.	0
	YDR032C	PST2	20.965	12.1	4.46e-19	0.248051		0	0		n. def.	0	2	2	1.77032	9.2483	2	0	0		n. def.	0
	YDR167W	TAF10	23.019	6.8	1.27e-32	0.248044		0	0		n. def.	0	1	1	1.77029	21.999	3	0	0		n. def.	0
	YPL225W	YPL225W	17.445	71.9	1.21e-159	0.247644		0	0		n. def.	0	10	10	1.76866	25.257	23	0	0		n. def.	0
	YIL008W	URM1	11.028	13.1	5.28e-05	0.246494		0	0		n. def.	0	1	1	1.76398	44.173	2	0	0		n. def.	0
	YDL130W-A	STF1	10.062	18.6	0.0081901	0.244872		0	0		n. def.	0	2	2	1.75741	63.465	3	0	0		n. def.	0
	YPL010W	RET3	21.687	17.5	1.63e-40	0.244011		0	0		n. def.	0	2	2	1.75392	21.297	7	0	0		n. def.	0
	YNL216W	RAP1	92.412	8.2	3.83e-62	0.243311		0	0		n. def.	0	5	5	1.7511	44.655	9	0	0		n. def.	0
	YFL017C	GNA1	18.135	14.5	7.47e-06	0.24003		0	0		n. def.	0	2	2	1.73792	30.057	2	0	0		n. def.	0
	YGR229C	SMI1	57.079	7.5	6.9e-07	0.239638		0	0		n. def.	0	0	0		n. def.	0	2	2	1.73635	12.388	3
	YBR039W	ATP3	34.35	27.3	7.8e-20	0.239246		2	2		n. def.	0	0	0		n. def.	0	6	6	1.73479	12.541	6
	YHR143W-A	RPC10	7.7159	28.6	2.34e-14	0.234585		0	0		n. def.	0	1	1	1.71627	n. def.	1	0	0		n. def.	0
	YOR196C	LIP5	46.247	11.6	0.0087825	0.232948		0	0		n. def.	0	0	0		n. def.	0	4	4	1.70981	137.36	6
	YKL001C	MET14	23.06	46	4.17e-86	0.230394		0	0		n. def.	0	6	6	1.69978	17.14	26	0	0		n. def.	0
	YGL087C	MMS2	15.544	43.1	1.11e-45	0.230283		0	0		n. def.	0	5	5	1.69935	36.848	6	0	0		n. def.	0
	YER131W	RPS26B	13.447	42	1.67e-24	0.230091		1	0		n. def.	0	5	1	1.6986	n. def.	1	0	0		n. def.	0
	YGR074W	SMD1	16.275	12.3	4.61e-26	0.227935		0	0		n. def.	0	1	1	1.69019	12.978	5	0	0		n. def.	0
	YHR041C	SRB2	22.894	31.9	8.41e-28	0.226535		0	0		n. def.	0	6	6	1.68475	30.696	11	0	0		n. def.	0
	YJL191W	RPS14B	14.65	75.4	1.53e-210	0.225374		1	0		n. def.	0	14	1	1.68025	60.025	4	3	0		n. def.	0
	YGR214W	RPS0A	28.024	52.4	1.77e-53	0.22224		2	0		n. def.	0	8	0		n. def.	0	8	1	1.66817	n. def.	1
	YGR037C	ACB1	10.061	48.3	2e-15	0.221769		0	0		n. def.	0	3	3	1.66636	13.726	5	0	0		n. def.	0
	YIL080W;YGR109W-B;YIL082W-A;YGR109W-A;YIL082W	YIL080W; YGR109W-B; YIL082W-A; YGR109W-A; YIL082W	181.13	1.9	6.07e-21	0.221183		0	0		n. def.	0	2	2	1.66412	18.047	2	0	0		n. def.	0
	YMR197C	VTI1	24.668	5.5	5.31e-08	0.220678		0	0		n. def.	0	1	1	1.66218	n. def.	1	0	0		n. def.	0
	YOR048C	RAT1	115.93	5.7	1.77e-17	0.219935		0	0		n. def.	0	5	5	1.65934	74.803	7	0	0		n. def.	0
	YGL167C	PMR1	104.57	1.2	0.00011486	0.219856		0	0		n. def.	0	1	1	1.65904	n. def.	1	0	0		n. def.	0
	YIL070C	MAM33	30.132	3.8	0.01774	0.21951		0	0		n. def.	0	1	1	1.65772	n. def.	1	0	0		n. def.	0
	YGR181W	TIM13	11.286	48.6	4.5e-51	0.214563		0	0		n. def.	0	4	4	1.63894	34.457	6	0	0		n. def.	0
	YLR433C	CNA1	63.001	4.3	1.67e-07	0.214542		0	0		n. def.	0	0	0		n. def.	0	2	2	1.63886	41.814	3
	YER146W	LSM5	10.423	29	5.8e-51	0.214222		0	0		n. def.	0	3	3	1.63765	11.911	4	0	0		n. def.	0
	YMR074C	YMR074C	15.977	73.8	6.84e-111	0.214201		0	0		n. def.	0	14	14	1.63757	24.629	31	0	0		n. def.	0
	YBL003C;YDR225W	HTA2; HTA1	13.989	34.1	5.38e-33	0.212483		0	0		n. def.	0	4	3	1.63111	13.841	7	0	0		n. def.	0
	YLR167W	RPS31	17.216	35.5	4.97e-40	0.211542		1	0		n. def.	0	5	2	1.62758	14.957	6	3	0		n. def.	0
	YBL107C	YBL107C	22.965	30.1	8.36e-14	0.210377		0	0		n. def.	0	4	4	1.62322	64.158	7	0	0		n. def.	0
	YDR497C	ITR1	63.569	1.7	5.44e-05	0.208155		0	0		n. def.	0	1	1	1.61493	n. def.	1	0	0		n. def.	0
	YPR062W	FCY1	17.507	25.3	2.05e-34	0.20812		0	0		n. def.	0	3	3	1.6148	13.662	4	0	0		n. def.	0
	YGL189C	RPS26A	13.505	42	7.85e-31	0.205003		1	0		n. def.	0	6	2	1.60326	6.6075	2	0	0		n. def.	0
	YER004W	FMP52	25.086	7.8	1.73e-08	0.203308		0	0		n. def.	0	1	1	1.59701	n. def.	1	0	0		n. def.	0
	YNL191W	DUG3	40.18	3.1	0.0052461	0.200597		0	0		n. def.	0	0	0		n. def.	0	1	1	1.58707	n. def.	1
	YJR094W-A;YPR043W	RPL43B; RPL43A	10.091	46.7	4.29e-63	0.198631		0	0		n. def.	0	6	6	1.5799	19.463	40	0	0		n. def.	0
	YBR137W	YBR137W	20.454	29.6	2.84e-58	0.198603		0	0		n. def.	0	3	3	1.5798	17.208	11	0	0		n. def.	0
	YER166W	DNF1	177.8	0.7	0.011585	0.196789		0	0		n. def.	0	1	1	1.57322	42.182	2	0	0		n. def.	0
	YDR091C	RLI1	68.34	4.3	4e-08	0.196632		0	0		n. def.	0	2	2	1.57265	2.7967	2	0	0		n. def.	0
	YJR017C	ESS1	19.404	10.6	0.001153	0.195847		0	0		n. def.	0	1	1	1.56981	0.63852	2	0	0		n. def.	0
	YGL070C	RPB9	14.288	8.2	0.00051795	0.193752		0	0		n. def.	0	1	1	1.56226	5.7615	2	0	0		n. def.	0
	YER145C	FTR1	45.722	2.5	0.024615	0.192546		0	0		n. def.	0	1	1	1.55792	n. def.	1	0	0		n. def.	0
	YHL025W	SNF6	37.606	3	0.015839	0.188485		0	0		n. def.	0	0	0		n. def.	0	1	1	1.54342	n. def.	1
	YER057C	HMF1	13.906	14	8.87e-06	0.187234		0	0		n. def.	0	1	1	1.53898	n. def.	1	0	0		n. def.	0
	YJR074W	MOG1	24.307	37.6	1.54e-31	0.184701		0	0		n. def.	0	5	5	1.53003	33.111	7	0	0		n. def.	0
	YGR005C	TFG2	46.605	4.8	0.00016864	0.184695		1	1	1.53001	n. def.	1	1	1		n. def.	0	0	0		n. def.	0
	YLR367W;YJL190C	RPS22B; RPS22A	14.626	80.8	2.14e-149	0.182428		0	0		n. def.	0	10	10	1.52205	31.354	58	1	1		n. def.	0
	YIL148W;YKR094C;YLL039C	RPL40A; RPL40B	14.554	39.1	2.36e-40	0.182012		1	0		n. def.	0	4	1	1.52059	33.241	9	3	0		n. def.	0
	YCL035C	GRX1	12.38	55.5	1.01e-33	0.181187		0	0		n. def.	0	5	5	1.5177	15.485	12	0	0		n. def.	0
	YGR084C	MRP13	38.988	4.4	0.0004962	0.180647		1	1	1.51582	n. def.	1	0	0		n. def.	0	0	0		n. def.	0
	YJR069C	HAM1	22.093	35.5	6.09e-105	0.180094		0	0		n. def.	0	6	6	1.51389	17.213	10	0	0		n. def.	0
	YHR081W	LRP1	21.045	7.1	0.0065656	0.17991		0	0		n. def.	0	1	1	1.51325	n. def.	1	0	0		n. def.	0
	YDR378C	LSM6	9.3975	20.9	2.31e-18	0.179805		0	0		n. def.	0	1	1	1.51288	12.122	2	0	0		n. def.	0
	YOL088C	MPD2	32.401	3.6	0.0043065	0.179254		0	0		n. def.	0	0	0		n. def.	0	1	1	1.51096	n. def.	1
	YBR263W	SHM1	53.686	3.7	0.01072	0.177623		0	0		n. def.	0	1	0		n. def.	0	2	1	1.5053	n. def.	1
	YDR174W	HMO1	27.544	4.9	1.26e-08	0.176083		0	0		n. def.	0	1	1	1.49997	4.2126	2	0	0		n. def.	0
	YOL039W	RPP2A	10.746	98.1	8.46e-180	0.172301		0	0		n. def.	0	8	7	1.48697	22.761	24	0	0		n. def.	0
	YBR109C	CMD1	16.135	69.4	2.69e-120	0.171766		0	0		n. def.	0	7	7	1.48513	19.719	21	0	0		n. def.	0
	YDL053C	PBP4	19.881	13.5	1.91e-14	0.171591		0	0		n. def.	0	2	2	1.48454	47.771	5	0	0		n. def.	0
	YIR012W	SQT1	47.166	8.1	1.34e-05	0.171269		2	2	1.48344	9.4254	2	0	0		n. def.	0	0	0		n. def.	0
	YER012W	PRE1	22.516	43.4	5.31e-47	0.169623		0	0		n. def.	0	8	8	1.47783	17.805	18	0	0		n. def.	0
	YGR275W	RTT102	17.794	24.8	1.88e-39	0.169251		0	0		n. def.	0	3	3	1.47656	21.663	7	0	0		n. def.	0
	YML106W;YMR271C	URA5; URA10	24.664	59.7	2.79e-135	0.169059		0	0		n. def.	0	9	9	1.47591	31.124	35	0	0		n. def.	0
	YPL262W	FUM1	53.151	2	0.0012341	0.167964		0	0		n. def.	0	0	0		n. def.	0	1	1	1.47219	n. def.	1
	YFL034C-A	RPL22B	13.826	28.7	0.0011592	0.167887		0	0		n. def.	0	2	1	1.47193	15.956	2	0	0		n. def.	0
	YKR057W	RPS21A	9.7457	60.9	2.12e-51	0.167644		0	0		n. def.	0	5	1	1.47111	1.6094	2	0	0		n. def.	0
	YBR252W	DUT1	15.307	17.7	2.39e-06	0.165878		0	0		n. def.	0	2	2	1.46514	13.741	2	0	0		n. def.	0
	YER094C	PUP3	22.605	42	3.04e-97	0.163834		0	0		n. def.	0	6	6	1.45826	16.061	25	0	0		n. def.	0
	YDL075W	RPL31A	12.953	61.1	5.22e-61	0.159405		0	0		n. def.	0	10	1	1.44346	12.969	6	0	0		n. def.	0
	YNL067W	RPL9B	21.657	74.3	9.65e-236	0.157797		6	0		n. def.	0	13	2	1.43812	14.771	9	7	0		n. def.	0
	YLR185W	RPL37A	9.8502	19.3	0.0033257	0.153743		1	0		n. def.	0	2	1	1.42477	n. def.	1	0	0		n. def.	0
	YJR067C	YAE1	16.076	17.7	3.77e-06	0.152279		0	0		n. def.	0	2	2	1.41997	37.662	2	0	0		n. def.	0
	YLR043C	TRX1	11.235	65	5.18e-101	0.150581		0	0		n. def.	0	7	6	1.41443	59.3	13	0	0		n. def.	0
	YNL246W	VPS75	30.615	4.5	4.32e-06	0.149464		1	1	1.4108	n. def.	1	0	0		n. def.	0	0	0		n. def.	0
	YOR369C	RPS12	15.471	62.2	2.55e-128	0.148442		0	0		n. def.	0	8	8	1.40748	17.217	35	0	0		n. def.	0
	YGR209C	TRX2	11.204	65.4	2.68e-84	0.148179		0	0		n. def.	0	7	6	1.40663	10.043	12	0	0		n. def.	0
	YIL145C	PAN6	35.032	5.8	0.014004	0.146059		1	1	1.39978	n. def.	1	1	1		n. def.	0	0	0		n. def.	0
	YPL170W	DAP1	16.757	16.4	2e-08	0.145403		0	0		n. def.	0	3	3	1.39766	10.015	4	0	0		n. def.	0
	YLR264W	RPS28B	7.5647	74.6	9.89e-64	0.145093		0	0		n. def.	0	6	1	1.39667	11.974	3	0	0		n. def.	0
	YGL106W	MLC1	16.444	86.6	4.72e-172	0.141619		0	0		n. def.	0	16	16	1.38554	17.447	36	0	0		n. def.	0
	YJL183W	MNN11	47.858	2.8	1.1e-12	0.139345		0	0		n. def.	0	1	1	1.3783	n. def.	1	0	0		n. def.	0
	YHR021C;YKL156W	RPS27B; RPS27A	8.8653	46.3	4.08e-08	0.136279		0	0		n. def.	0	4	4	1.36861	32.929	10	0	0		n. def.	0
	YPL127C	HHO1	27.803	4.3	0.014553	0.134813		1	1	1.364	n. def.	1	0	0		n. def.	0	0	0		n. def.	0
	YDL125C	HNT1	17.679	46.2	1.42e-46	0.1346		0	0		n. def.	0	5	5	1.36333	12.194	10	0	0		n. def.	0
	YGR253C	PUP2	28.617	12.7	3.27e-12	0.13353		0	0		n. def.	0	3	3	1.35997	26.296	3	0	0		n. def.	0
	YFR050C	PRE4	29.443	10.9	5.78e-21	0.130334		0	0		n. def.	0	2	2	1.35	18.438	3	0	0		n. def.	0
	YOR167C	RPS28A	7.5917	74.6	5.76e-66	0.12993		0	0		n. def.	0	6	1	1.34874	3.2728	2	0	0		n. def.	0
	YCR031C	RPS14A	14.536	75.2	1.44e-210	0.129438		1	0		n. def.	0	14	1	1.34722	17.491	7	3	0		n. def.	0
	YHR008C	SOD2	25.774	6	1.93e-27	0.129005		0	0		n. def.	0	1	1	1.34588	24.865	3	0	0		n. def.	0
	YDL120W	YFH1	19.49	6.3	2.7e-05	0.128386		0	0		n. def.	0	1	1	1.34396	27.673	2	0	0		n. def.	0
	YDR305C	HNT2	24.784	11.5	1.99e-06	0.127162		0	0		n. def.	0	2	2	1.34018	n. def.	1	0	0		n. def.	0
	YJR104C	SOD1	15.854	13	0.00015355	0.126685		0	0		n. def.	0	2	2	1.33871	73.52	4	0	0		n. def.	0
	YGR195W	SKI6	27.56	8.5	0.0046557	0.126127		0	0		n. def.	0	0	0		n. def.	0	2	2	1.33699	33.028	2
	YKR074W	AIM29	18.436	18.1	4.93e-09	0.125576		0	0		n. def.	0	3	3	1.33529	23.797	8	0	0		n. def.	0
	YLR287C	YLR287C	40.927	6.5	0.013639	0.12517		0	0		n. def.	0	2	2	1.33404	27.069	4	0	0		n. def.	0
	YJL189W	RPL39	6.3415	37.3	2.1e-05	0.12358		0	0		n. def.	0	3	3	1.32917	22.584	6	0	0		n. def.	0
	YDL081C	RPP1A	10.908	99.1	4.75e-150	0.121754		0	0		n. def.	0	7	6	1.32359	6.4801	13	0	0		n. def.	0
	YKL181W	PRS1	47.047	2.6	0.010151	0.121248		0	0		n. def.	0	0	0		n. def.	0	1	1	1.32205	n. def.	1
	YLR406C	RPL31B	12.967	61.1	1.49e-60	0.120858		0	0		n. def.	0	10	1	1.32086	12.48	4	0	0		n. def.	0
	YJL177W	RPL17B	20.551	67.9	2.13e-205	0.120348		0	0		n. def.	0	13	1	1.31931	32.863	5	11	0		n. def.	0
	YOR224C	RPB8	16.511	37	3.36e-21	0.118792		0	0		n. def.	0	4	4	1.3146	13.336	11	0	0		n. def.	0
	YER009W	NTF2	14.453	44	9.71e-48	0.116963		0	0		n. def.	0	4	4	1.30907	26.513	5	0	0		n. def.	0
	YMR230W;YOR293W	RPS10B; RPS10A	12.738	43.8	2.39e-34	0.116265		0	0		n. def.	0	4	4	1.30697	9.0471	9	0	0		n. def.	0
	YER042W	MXR1	21.141	22.3	2.81e-13	0.111652		0	0		n. def.	0	3	3	1.29316	16.155	17	0	0		n. def.	0
	YGR027C;YLR333C	RPS25A; RPS25B	12.039	30.6	4.79e-24	0.111063		0	0		n. def.	0	4	4	1.29141	15.649	18	0	0		n. def.	0
	YJR063W	RPA12	13.66	12	1.07e-11	0.110446		0	0		n. def.	0	1	1	1.28957	14.788	2	0	0		n. def.	0
	YHR141C;YNL162W	RPL42B; RPL42A	12.211	31.1	5.62e-09	0.109082		0	0		n. def.	0	5	5	1.28553	24.752	23	0	0		n. def.	0
	YLR061W	RPL22A	13.693	61.2	8.76e-102	0.10834		0	0		n. def.	0	4	3	1.28333	13.659	12	0	0		n. def.	0
	YLR200W	YKE2	13.284	60.5	1.61e-49	0.10741		0	0		n. def.	0	5	5	1.28059	27.337	13	0	0		n. def.	0
	YDR500C	RPL37B	9.8682	19.3	0.0065093	0.102466		1	0		n. def.	0	2	1	1.2661	n. def.	1	0	0		n. def.	0
	YPR052C	NHP6A	10.802	14	7.24e-08	0.102137		0	0		n. def.	0	1	1	1.26513	16.975	2	0	0		n. def.	0
	YDL130W	RPP1B	10.667	32.1	1.03e-55	0.10167		0	0		n. def.	0	2	1	1.26378	1.2174	2	0	0		n. def.	0
	YBR089C-A	NHP6B	11.476	13.1	4.04e-21	0.0987761		0	0		n. def.	0	1	1	1.25538	17.507	4	0	0		n. def.	0
	YML079W	YML079W	22.461	18.4	6.87e-18	0.097872		0	0		n. def.	0	2	2	1.25277	12.187	6	0	0		n. def.	0
	YKL148C;YJL045W	SDH1; YJL045W	70.229	2.2	9.79e-22	0.0977958		1	1	1.25255	n. def.	1	0	0		n. def.	0	0	0		n. def.	0
	YGL030W	RPL30	11.415	63.8	9.32e-134	0.0976816		0	0		n. def.	0	8	8	1.25222	26.014	36	0	0		n. def.	0
	YEL020W-A	TIM9	10.202	24.1	4.16e-14	0.0975185		0	0		n. def.	0	2	2	1.25175	21.699	3	0	0		n. def.	0
	YNL255C	GIS2	17.103	31.4	2.1e-16	0.0961669		0	0		n. def.	0	4	4	1.24786	22.104	17	0	0		n. def.	0
	YOL049W	GSH2	55.815	5.1	0.0047897	0.0950466		2	2	1.24465	4.0276	2	0	0		n. def.	0	0	0		n. def.	0
	YKL160W	ELF1	16.157	12.4	1.98e-05	0.0949817		0	0		n. def.	0	2	2	1.24446	26.976	7	0	0		n. def.	0
	YOR120W	GCY1	35.079	4.2	3.12e-10	0.0931426		1	1	1.2392	14.848	2	0	0		n. def.	0	0	0		n. def.	0
	YBR094W	PBY1	86.352	3.1	8.64e-07	0.0917456		0	0		n. def.	0	2	2	1.23522	88.418	2	0	0		n. def.	0
	YPL143W	RPL33A	12.154	40.2	2.62e-49	0.0900537		0	0		n. def.	0	7	3	1.23042	22.553	9	0	0		n. def.	0
	YBL041W	PRE7	26.871	31.1	9.97e-34	0.0898827		0	0		n. def.	0	6	6	1.22994	10.873	11	0	0		n. def.	0
	YJL136C	RPS21B	9.7597	60.9	8.58e-62	0.0890343		0	0		n. def.	0	5	1	1.22754	6.0123	2	0	0		n. def.	0
	YDL006W	PTC1	31.549	6	0.0038734	0.083941		0	0		n. def.	0	1	1	1.21322	n. def.	1	0	0		n. def.	0
	YAL059W	ECM1	23.891	15.6	3.08e-13	0.0835197		0	0		n. def.	0	3	3	1.21205	8.3618	4	0	0		n. def.	0
	YNL118C	DCP2	108.67	2.1	6.58e-06	0.0826783		1	1	1.2097	n. def.	1	1	1		n. def.	0	0	0		n. def.	0
	YGR034W	RPL26B	14.235	81.9	4.66e-64	0.0727683		1	0		n. def.	0	22	3	1.18241	16.664	9	5	0		n. def.	0
	YGR123C	PPT1	57.994	3.1	0.012782	0.0671712		2	2	1.16727	2.6389	3	0	0		n. def.	0	0	0		n. def.	0
	YJR135W-A	TIM8	9.7638	33.3	1.38e-19	0.0647498		0	0		n. def.	0	2	2	1.16078	18.761	3	0	0		n. def.	0
	YHR087W	RTC3	12.009	24.3	2.01e-10	0.0576595		0	0		n. def.	0	2	2	1.14198	11.888	3	0	0		n. def.	0
	YJR133W	XPT1	23.671	5.3	0.00013194	0.0525859		0	0		n. def.	0	1	1	1.12872	n. def.	1	0	0		n. def.	0
	YDR104C	SPO71	145.18	0.6	0.0092618	0.0511813		0	0		n. def.	0	0	0		n. def.	0	1	1	1.12507	n. def.	1
	YIL064W	SEE1	28.689	5.1	2.29e-07	0.049382		0	0		n. def.	0	1	1	1.12042	n. def.	1	0	0		n. def.	0
	YMR305C	SCW10	40.469	4.9	0.0012541	0.0380476		0	0		n. def.	0	1	1	1.09156	11.442	2	0	0		n. def.	0
	YGR020C	VMA7	13.461	68.6	1.33e-71	0.0343374		0	0		n. def.	0	5	5	1.08227	13.134	11	0	0		n. def.	0
	YJL158C;YKL164C;YKL163W;YJL160C	CIS3; PIR1; PIR3; YJL160C	23.241	7.9	5.36e-05	0.0290537		1	0		n. def.	0	2	1	1.06919	8.7354	2	1	0		n. def.	0
	YLR287C-A;YOR182C	RPS30A; RPS30B	7.1184	31.7	1.57e-11	0.0193559		0	0		n. def.	0	3	3	1.04558	11.317	5	0	0		n. def.	0
	YMR062C	ARG7	47.848	13.8	1.34e-33	0.016834		0	0		n. def.	0	5	5	1.03952	5.7167	8	0	0		n. def.	0
	YBR085C-A	YBR085C-A	9.4044	37.6	2.45e-19	0.00535736		0	0		n. def.	0	3	3	1.01241	37.6	5	0	0		n. def.	0
	YGL111W	NSA1	51.906	8.2	1.18e-05	-0.00770511		4	4	0.982415	14.529	3	0	0		n. def.	0	0	0		n. def.	0
	YPR074C	TKL1	73.805	13.1	1.08e-20	-0.0146045		0	0		n. def.	0	0	0		n. def.	0	7	7	0.966931	32.551	7
	YML124C	TUB3	49.693	11	1.59e-19	-0.0202784		3	0		n. def.	0	0	0		n. def.	0	3	1	0.954381	n. def.	1
	YFL014W	HSP12	11.693	20.2	1.1e-05	-0.0394538		0	0		n. def.	0	2	2	0.913159	34.531	3	0	0		n. def.	0
	YPL112C	PEX25	44.91	1.8	0.019233	-0.0452056		1	1	0.901144	n. def.	1	0	0		n. def.	0	0	0		n. def.	0
	YGR032W;YMR306W	GSC2; FKS3	216.99	7.4	1.24e-112	-0.0734617		7	0		n. def.	0	12	1	0.844381	n. def.	1	0	0		n. def.	0
	YNR034W-A	YNR034W-A	10.781	52	3.31e-62	-0.127753		0	0		n. def.	0	4	4	0.745156	23.514	5	0	0		n. def.	0
	YBL017C	PEP1	177.78	4.9	4.49e-11	-0.339233		0	0		n. def.	0	4	4	0.457896	93.826	7	0	0		n. def.	0
	YDR007W	TRP1	24.144	6.2	0.00010681	-1.0569		0	0		n. def.	0	1	1	0.0877193	152.13	3	1	1		n. def.	0
	YMR207C	HFA1	241.78	1.6	1			1	0		n. def.	0	4	1		n. def.	0	1	0		n. def.	0
	YAL049C	AIM2	27.089	6.1	1.7e-13			0	0		n. def.	0	1	1		n. def.	0	1	1		n. def.	0
	YBR231C	SWC5	34.343	4.6	0.022612			0	0		n. def.	0	0	0		n. def.	0	1	1		n. def.	0
	YDR100W	TVP15	15.881	14	9.52e-06			0	0		n. def.	0	1	1		n. def.	0	0	0		n. def.	0
	YGR021W	YGR021W	31.699	7.2	7.74e-09			1	1		n. def.	0	0	0		n. def.	0	0	0		n. def.	0
	YKL003C	MRP17	15.02	9.9	5.27e-05			0	0		n. def.	0	1	1		n. def.	0	0	0		n. def.	0

## Sheet: B. S1 phase (hydroxyurea)
	Systematic Names	Gene Names	Molecular Weight (kDa)	Sequence Coverage (%)	Posterior Error Probability	Mean log10 ratio L/H	t-test p-value	Peptides Replicate 1	Unique Peptides Replicate 1	Ratio L/H Replicate 1	Ratio Variability [%] Replicate 1	Ratio Count Replicate 1	Peptides Replicate 2	Unique Peptides Replicate 2	Ratio L/H Replicate 2	Ratio Variability [%] Replicate 2	Ratio Count Replicate 2	Peptides Replicate 3	Unique Peptides Replicate 3	Ratio L/H Replicate 3	Ratio Variability [%] Replicate 3	Ratio Count Replicate 3
	Candidate proteins (ratio L/H > 4, p-value < 0.05)
	YOR023C	AHC1	63.868	3	0.11902	2.16573	0.00791016	1	1		n. def.	0	2	2	165.791	129.63	6	1	1	129.39	93.285	3
	YIL095W;YNL020C	PRK1; ARK1	91.031	2.5	0.14288	2.08936	0.00134124	1	1	201.796	n. def.	1	1	1	100.516	247.36	2	2	2	91.3993	273.86	3
	YJR076C	CDC11	47.648	89.9	0	2.058	8.56859e-05	39	39	109.186	172.51	126	49	49	129.214	194.09	337	36	36	105.809	187.58	214
	YHR107C	CDC12	46.667	94.6	0	2.02477	0.000363443	53	53	99.8403	202.05	198	61	61	134.74	195.36	443	46	46	88.2068	200.41	279
	YLR314C	CDC3	60.054	94	0	1.983	0.000582946	54	54	101.241	200.66	214	78	78	122.347	193.66	516	60	60	71.7875	187.87	334
	YDL225W	SHS1	62.629	86.6	0	1.91566	0.000719915	49	49	109.621	184.57	137	67	67	83.022	172.49	334	56	56	61.361	196.83	237
	YCR002C	CDC10	37.024	97.5	0	1.86108	0.000143552	35	35	72.3327	202.84	95	53	53	82.5219	210.7	388	36	36	64.1725	204.74	153
	YDR507C	GIN4	129.86	58	0	1.48375	0.00170591	32	32	20.475	148.43	20	64	64	38.7297	169.92	123	47	47	35.6443	138.46	117
	YJR092W	BUD4	164.48	59.2	0	1.38331	0.00599546	26	26	16.1736	170.04	15	69	69	48.7472	166.74	114	39	39	17.9138	144.44	65
	YNL233W	BNI4	100.59	39.3	4.0292e-236	1.3812	0.013111	10	10	20.7961	175.08	5	24	24	63.7105	130.08	32	16	16	10.5055	151.01	26
	YNL166C	BNI5	49.694	75.2	0	1.33126	0.00381004	11	11	15.2383	37.672	15	30	30	36.4657	86.607	54	19	19	17.7396	107.44	48
	YKL101W	HSL1	169.6	39.7	1.0654e-284	1.20938	0.00683592	7	7	18.5798	146.19	4	40	40	26.3978	155.79	44	33	33	8.66026	138.26	30
	YKR048C	NAP1	47.884	61.9	0	1.07237	0.0133322	4	4	5.49511	32.642	5	15	15	22.5073	65.049	25	9	9	13.3291	55.184	14
	YFR037C	RSC8	63.167	2.9	0.065191	1.04171	0.00357699	1	1	11.3089	n. def.	1	0	0		n. def.	0	2	2	10.7154	191.12	3
	YKL179C	COY1	77.513	6.2	0.061057	0.994202	0.00487451	2	2	8.088	188.9	10	3	3	7.64351	101.97	11	1	1	15.5407	103.31	9
	YDR436W;YML016C	PPZ2; PPZ1	78.491	1.5	5.7634e-18	0.913706	0.00768583	2	2	5.54262	1.9955	2	1	1	13.5477	22.004	3	2	2	7.3373	18.659	2
	YDL076C	RXT3	33.811	6.5	0.062135	0.905853	0.0254082	0	0		n. def.	0	1	1	6.81385	n. def.	1	1	1	9.51294	n. def.	1
	YER133W	GLC7	35.907	61.9	5.9549e-286	0.837522	0.00673086	8	8	4.69219	14.304	11	15	15	10.2609	46.896	26	14	14	6.76087	53.245	27
	YOR090C	PTC5	63.668	11.4	0.0040906	0.802675	0.0344346	0	0		n. def.	0	1	1	7.75976	n. def.	1	3	3	5.194	18.714	3
	YNL243W	SLA2	108.91	2.6	9.2383e-16	0.734664	0.0370497	0	0		n. def.	0	1	1	4.45414	n. def.	1	1	1	6.61551	n. def.	1
	YDR033W	MRH1	36.19	17.5	4.269e-25	0.709184	0.00101733	3	2	4.87282	151.47	2	3	2	4.65138	15.769	2	4	2	5.91821	59.241	2
	YPL226W	NEW1	134.33	6.9	1.1396e-82	0.686283	0.0312021	0	0		n. def.	0	6	6	5.67247	30.029	11	1	1	4.15714	n. def.	1
	YGR187C	HGH1	44.951	3.8	4.4785e-06	0.682207	0.0293357	0	0		n. def.	0	1	1	5.56235	n. def.	1	1	1	4.1606	n. def.	1
	YDR214W	AHA1	39.435	27.7	4.0334e-32	0.672313	0.00419092	0	0		n. def.	0	6	6	4.79916	7.7442	6	4	4	4.60745	21.59	4
	YEL055C	POL5	115.89	6.4	5.972e-22	0.656705	0.0475888	0	0		n. def.	0	2	2	5.69671	25.364	2	3	3	3.61233	n. def.	1
	YNL307C	MCK1	43.135	9.9	9.6848e-11	0.645167	0.0305722	1	1		n. def.	0	3	3	5.0971	117.82	3	3	3	3.82834	147.04	3
	YGR218W	CRM1	124.1	11.4	3.3832e-38	0.644161	0.0450366	0	0		n. def.	0	5	5	5.44395	23.383	5	4	4	3.56786	97.548	4
	YMR309C	NIP1	93.203	35.7	1.1443e-237	0.631061	0.00161992	2	2	5.04719	n. def.	1	23	23	3.92095	46.643	31	3	3	3.95132	18.056	3
	YPR112C	MRD1	101.12	2.7	4.7662e-16	0.629467	0.0333069	1	1	3.65898	n. def.	1	2	2	4.96106	2.4675	2	0	0		n. def.	0
	YGR173W	RBG2	41.006	6.2	6.2562e-05	0.622045	0.00570924	0	0		n. def.	0	1	1	4.08213	n. def.	1	2	2	4.29738	34.556	2
	YCR004C	YCP4	26.35	20.6	1.7574e-35	0.617417	0.040092	0	0		n. def.	0	1	1	3.46129	n. def.	1	2	2	4.9613	59.807	2
	YJL109C	UTP10	200.08	1.1	5.2615e-05	0.613758	0.0470346	0	0		n. def.	0	1	1	5.07125	n. def.	1	1	1	3.32967	n. def.	1
	YDR093W;YER166W	DNF2; DNF1	182.62	1.4	1.2876e-22	0.61104	0.00353818	1	1	4.44879	n. def.	1	1	1	4.74181	n. def.	1	2	2	3.22799	8.6962	2
	YOL059W	GPD2	49.421	22.7	6.0382e-102	0.610002	0.00805168	1	0		n. def.	0	7	6	4.22119	20.812	8	2	1	3.93159	n. def.	1
	YIL116W	HIS5	42.646	28.8	5.3315e-77	0.606054	0.00936652	1	1	3.05334	n. def.	1	6	6	5.85754	27.786	6	3	3	3.6785	29.526	5
	YAR002C-A	ERP1	24.723	12.8	5.1673e-24	0.60491	0.0471123	0	0		n. def.	0	3	3	3.27129	8.0365	3	1	1	4.95565	n. def.	1
	YDR322W	MRPL35	42.825	12.5	4.3442e-08	0.602983	0.0267335	0	0		n. def.	0	3	3	4.50552	3.1718	3	2	2	3.56633	34.144	2
	Further proteins identified
	YIL094C	LYS12	40.068	30.7	5.9805e-77	0.597829	0.0401848	0	0		n. def.	0	8	8	4.71743	28.479	9	6	6	3.32624	25.23	6
	YHR198C	AIM18	36.501	6.5	0.075577	0.590974	0.0390927	0	0		n. def.	0	1	1	4.61233	n. def.	1	1	1	3.2963	n. def.	1
	YNL138W	SRV2	57.521	8.2	3.8253e-33	0.584197	0.0128993	0	0		n. def.	0	3	3	4.054	21.533	5	2	2	3.63504	18.218	2
	YDL168W	SFA1	41.042	8.3	1.2141e-16	0.581977	0.0366625	0	0		n. def.	0	2	2	4.45971	40.092	2	1	1	3.27075	n. def.	1
	YGR162W	TIF4631	107.1	6.5	6.2588e-38	0.578771	0.0363233	1	0		n. def.	0	5	3	4.41677	13.77	3	3	1	3.25415	n. def.	1
	YMR304W	UBP15	143.56	5.9	3.1355e-46	0.577153	0.0477901	0	0		n. def.	0	4	4	4.61808	28.235	4	3	3	3.08918	10.646	3
	YDR258C	HSP78	91.335	40.8	6.2378e-254	0.576851	0.0285124	2	2	6.52401	n. def.	1	25	25	3.97046	21.772	31	5	5	2.07585	75.899	10
	YJL034W	KAR2	74.467	56	0	0.574896	0.00158094	33	31	3.46981	26.019	61	48	45	4.36167	29.589	115	38	35	3.50533	27.357	104
	YHR076W	PTC7	37.782	30	8.3964e-91	0.570637	0.00204669	4	4	3.56888	79.99	6	9	9	4.37675	17.876	9	5	5	3.29783	22.065	7
	YLR291C	GCD7	42.569	10	5.8235e-18	0.570417	0.0350196	0	0		n. def.	0	1	1	4.2996	n. def.	1	1	1	3.21668	n. def.	1
	YCR046C	IMG1	19.393	12.4	0.00035356	0.566112	0.0476094	1	1	3.02554	n. def.	1	1	1	4.48149	n. def.	1	0	0		n. def.	0
	YOL030W	GAS5	51.869	5.6	3.9186e-09	0.562862	0.0226788	1	1	2.13233	n. def.	1	1	1	5.64557	n. def.	1	1	1	4.05531	n. def.	1
	YDR190C	RVB1	50.452	15.3	6.803e-10	0.561614	0.0415777	0	0		n. def.	0	3	3	4.31909	12.53	2	4	4	3.07494	28.55	4
	YIL124W	AYR1	32.814	16.8	6.2306e-18	0.559384	0.036888	1	1		n. def.	0	2	2	4.21212	16.443	2	2	2	3.12081	26.912	2
	YDL084W	SUB2	50.308	40.4	1.5481e-159	0.558747	0.00739625	1	1	3.25373	n. def.	1	7	7	4.94291	15.997	6	8	8	2.95037	12.012	7
	YLR195C	NMT1	52.837	5.3	1.5431e-18	0.556302	0.0498948	0	0		n. def.	0	2	2	4.40781	16.351	2	1	1	2.94023	13.276	2
	YOR317W	FAA1	77.865	16.7	2.559e-72	0.555319	0.0420446	0	0		n. def.	0	8	8	4.25695	17.202	8	1	1	3.03067	n. def.	1
	YPR183W	DPM1	30.362	28.8	1.5433e-22	0.554739	0.0294521	0	0		n. def.	0	3	3	4.03845	17.927	3	6	6	3.18613	19.984	10
	YER120W	SCS2	26.925	17.2	6.5623e-15	0.549722	0.0192227	0	0		n. def.	0	2	2	3.8279	53.462	3	3	3	3.28461	30.965	4
	YKR026C	GCN3	34.025	3.6	9.8325e-06	0.548582	0.0144419	0	0		n. def.	0	1	1	3.74532	n. def.	1	1	1	3.33946	n. def.	1
	YDR171W	HSP42	42.816	9.9	2.0425e-05	0.547892	0.0147566	0	0		n. def.	0	1	1	3.74378	1.2351	2	3	3	3.33023	26.873	4
	YKL196C	YKT6	22.707	29	1.8271e-11	0.544969	0.0171787	2	2	2.29458	n. def.	1	3	3	3.58629	16.954	4	1	1	5.24274	n. def.	1
	YBL033C	RIB1	38.332	11	3.4043e-51	0.537248	0.0202714	0	0		n. def.	0	3	3	3.72828	18.461	5	1	1	3.1841	n. def.	1
	YDL007W	RPT2	48.828	22.2	2.3449e-83	0.525423	0.0182218	0	0		n. def.	0	7	7	3.59363	16.972	8	5	5	3.12832	25.897	6
	YFR009W	GCN20	85.026	6.4	4.5838e-12	0.515527	0.033612	0	0		n. def.	0	4	4	3.71678	12.045	5	1	1	2.88992	n. def.	1
	YDR150W	NUM1	313.03	5.6	2.4868e-05	0.510986	0.0102424	0	0		n. def.	0	1	1	3.12276	15.218	2	1	1	3.36848	n. def.	1
	YLR330W	CHS5	73.638	3.4	7.2003e-12	0.509444	0.00897172	1	1	3.34046	n. def.	1	2	2	3.12666	4.3096	3	0	0		n. def.	0
	YEL051W	VMA8	29.194	17.2	1.5491e-11	0.50837	0.036469	0	0		n. def.	0	1	1	3.68868	n. def.	1	3	3	2.81754	14.831	4
	YBL030C;YBR085W;YMR056C	PET9; AAC3; AAC1	34.426	30.2	1.2997e-61	0.507653	0.019759	2	2	2.11721	5.9898	2	5	5	4.85366	29.777	7	5	5	3.24433	17.477	5
	YOL041C	NOP12	51.941	8.5	1.4201e-17	0.507453	0.0176374	0	0		n. def.	0	1	1	3.01514	n. def.	1	3	3	3.43242	11.254	5
	YJL020C	BBC1	128.29	9.1	2.881e-25	0.505917	0.0162464	2	2	3.26211	85.402	2	4	4	4.61233	34.595	6	5	5	2.18943	21.287	5
	YGL008C;YPL036W	PMA1; PMA2	99.618	47.9	0	0.502552	0.0217346	23	23	1.94409	47.378	25	34	34	4.36319	33.806	80	27	27	3.79435	31.37	71
	YPR149W	NCE102	18.967	33.5	1.4894e-15	0.50158	0.0317587	2	2	1.72161	n. def.	1	4	4	4.32339	43.089	5	2	2	4.29516	53.439	3
	YCL030C	HIS4	87.72	30.8	2.1991e-118	0.500887	0.0176721	2	2	4.71276	33.893	2	16	16	2.1806	30.607	26	6	6	3.09607	49.825	6
	YNL287W	SEC21	104.83	23.5	5.7169e-148	0.500768	0.0174618	3	3	2.08151	14.403	3	16	16	4.41131	13.391	17	3	3	3.46224	60.238	3
	YMR031C	EIS1	93.344	13.9	2.0938e-26	0.500638	0.0251975	0	0		n. def.	0	8	8	3.47017	46.567	12	5	5	2.89017	7.3754	5
	YPR036W	VMA13	54.415	5.9	3.3972e-27	0.49413	0.0480423	1	1	1.50231	n. def.	1	1	1	3.73636	27.683	4	1	1	5.40979	n. def.	1
	YER103W	SSA4	69.65	54.8	0	0.492593	0.00360875	26	6	2.57586	17.916	7	37	14	3.27987	26.258	19	28	6	3.55631	15.559	6
	YCR016W	YCR016W	33.593	16.6	4.8211e-12	0.488489	0.0235154	1	1	1.85991	n. def.	1	3	3	3.82629	10.462	3	1	1	4.10391	n. def.	1
	YGL195W	GCN1	296.69	21.3	0	0.486766	0.0170516	1	1	2.05238	12.362	2	33	33	4.22654	36.409	38	39	39	3.32701	61.671	64
	YGL043W	DST1	34.843	35.9	3.144e-77	0.486609	0.00800258	2	2	3.15388	93.803	2	11	11	2.98107	20.439	19	0	0		n. def.	0
	YER048C	CAJ1	44.854	20.5	1.6235e-65	0.486271	0.0185864	1	1	3.56786	n. def.	1	4	4	4.07531	27.947	5	5	5	1.97808	29.027	9
	YER086W	ILV1	63.83	32.5	2.533e-114	0.484679	0.0196284	1	1	2.12838	n. def.	1	8	8	4.65376	53.736	9	8	8	2.872	47.75	8
	YIL083C	CAB2	41.866	33.4	6.2122e-98	0.483784	0.0341575	0	0		n. def.	0	8	8	3.43477	28	11	2	2	2.7019	3.3414	2
	YMR308C	PSE1	121.03	3.9	1.7656e-10	0.483034	0.0413002	1	1	1.56074	n. def.	1	3	3	4.807	8.6813	3	1	1	3.74883	n. def.	1
	YPR028W	YOP1	20.269	32.8	6.331e-11	0.4802	0.0299909	3	3	1.71336	12.38	3	4	4	4.06537	7.919	4	3	3	3.95961	17.973	3
	YDR175C	RSM24	37.393	8.8	1.2271e-15	0.477423	0.00665704	1	1	3.07191	n. def.	1	1	1	2.93384	n. def.	1	0	0		n. def.	0
	YNL132W	KRE33	119.35	5.1	3.9706e-41	0.475174	0.0121406	1	1	2.111	n. def.	1	4	4	3.50324	8.9761	5	1	1	3.60218	21.694	2
	YCR009C	RVS161	30.25	29.1	2.3101e-45	0.473753	0.0168881	1	1	2.03409	n. def.	1	4	4	4.1215	73.24	5	5	5	3.14653	29.221	5
	YJL138C;YKR059W	TIF2; TIF1	44.697	72.7	0	0.473075	0.0209901	11	11	1.92879	16.098	16	33	33	4.23747	22.154	73	22	22	3.21244	23.541	40
	YOR052C	YOR052C	16.734	20.7	6.8353e-10	0.472611	0.0226272	1	1	2.74763	n. def.	1	3	3	3.20821	20.624	3	0	0		n. def.	0
	YBR283C	SSH1	53.311	11.4	6.3178e-10	0.470785	0.000135186	1	1	2.95229	n. def.	1	3	3	2.86878	18.224	3	1	1	3.05139	n. def.	1
	YDL226C;YLL007C	GCS1; YLL007C	39.296	30.1	2.1473e-105	0.470409	0.0265095	0	0		n. def.	0	6	6	3.23353	32.658	11	2	2	2.69862	21.208	2
	YER110C	KAP123	122.6	35.2	0	0.465235	0.0120045	10	10	2.18384	27.259	8	27	27	3.92203	27.807	45	14	14	2.90385	34.442	20
	YMR058W	FET3	72.359	5.2	8.8287e-10	0.463576	0.048197	1	1	5.94672	n. def.	1	1	1	2.00321	6.3095	2	1	1	2.06407	10.093	3
	YOR046C	DBP5	53.873	11.4	1.9404e-50	0.463368	0.0282734	1	1	1.75537	9.5432	2	4	4	3.24549	60.128	8	2	2	4.30979	49.815	2
	YFR049W	YMR31	13.689	25.2	3.2987e-06	0.463105	0.0260552	0	0		n. def.	0	3	3	3.17028	54.496	4	1	1	2.66141	n. def.	1
	YLR229C	CDC42	21.322	25.7	1.0128e-17	0.462766	0.0374812	1	1	1.56331	n. def.	1	4	4	3.98883	28.355	11	2	2	3.92111	12.531	2
	YDR497C	ITR1	63.569	6.5	0.00059808	0.462401	0.0317139	0	0		n. def.	0	1	1	3.2257	n. def.	1	2	2	2.60722	n. def.	1
	YMR307W	GAS1	59.582	16.5	5.4429e-129	0.453224	0.0200151	3	3	1.84607	20.471	5	5	5	3.49247	86.067	14	4	4	3.55051	20.389	9
	YGL009C	LEU1	85.793	41.2	0	0.451461	0.0122948	2	2	2.18876	17.732	3	29	29	3.86026	23.984	56	8	8	2.67652	13.89	8
	YKL080W	VMA5	44.188	65.8	0	0.450706	0.00412522	2	2	2.57274	62.673	2	16	16	3.41262	21.737	19	12	12	2.56233	68.214	14
	YDR188W	CCT6	59.923	31.9	3.0717e-113	0.450089	0.00266495	1	1	2.6612	n. def.	1	6	6	3.27697	20.453	6	9	9	2.56871	11.185	10
	YBR169C	SSE2	77.62	64.1	0	0.447086	0.00353747	25	15	2.52474	49.223	15	37	27	3.32834	24.321	35	23	13	2.61103	14.982	14
	YJL123C	MTC1	53.477	17.8	1.361e-45	0.445259	0.0125778	1	1	2.48281	n. def.	1	5	5	3.86578	23.015	7	4	4	2.25734	32.501	4
	YLR387C	REH1	49.689	7.4	4.0081e-09	0.443012	0.00988701	0	0		n. def.	0	2	2	2.68687	2.0448	2	1	1	2.8627	n. def.	1
	YDR238C	SEC26	109.02	21.8	2.1271e-191	0.440474	0.02802	2	2	1.74019	17.04	2	17	17	4.12439	15.567	20	5	5	2.92056	15.599	5
	YJR134C	SGM1	81.17	35.6	2.0861e-251	0.438611	0.0185325	6	6	1.92297	70.246	6	17	17	2.80104	21.135	22	2	2	3.84187	89.517	2
	YOR117W	RPT5	48.255	27.2	1.9103e-121	0.437151	0.00577896	2	2	2.42295	77.283	2	8	8	3.40217	25.746	12	7	7	2.48515	14.368	7
	YDR233C	RTN1	32.916	42.7	1.8491e-125	0.433219	0.026081	4	4	1.70462	10.208	6	10	10	3.72287	25.558	13	4	4	3.14159	39.253	6
	YBR082C;YDR059C	UBC4; UBC5	16.456	42.6	2.4509e-58	0.432784	0.0431178	3	3	1.4566	28.177	5	2	2	3.9847	4.149	2	1	1	3.42466	n. def.	1
	YBR079C	RPG1	110.34	42.5	5.7733e-247	0.432406	0.0195107	6	6	2.02651	15.207	6	26	26	3.99936	42.179	36	25	25	2.44612	27.345	37
	YAL036C	RBG1	40.701	27.6	1.6282e-102	0.430861	0.0138445	0	0		n. def.	0	6	6	2.58291	11.283	7	1	1	2.81587	n. def.	1
	YML085C;YML124C	TUB1; TUB3	49.799	34.7	3.0671e-120	0.424782	0.0319197	3	3	1.64341	14.442	3	6	6	4.00673	24.281	7	6	6	2.85633	15.348	6
	YNL189W	SRP1	60.441	15.3	2.6323e-40	0.423628	0.0230412	0	0		n. def.	0	1	1	2.84673	n. def.	1	5	5	2.47121	15.496	5
	YDL145C	COP1	135.61	34.7	5.2329e-241	0.42183	0.0150596	6	6	2.01511	18.158	11	26	26	3.63967	38.879	59	7	7	2.51263	19.652	20
	YPR004C	AIM45	36.802	36.9	2.0094e-82	0.420466	0.0230762	1	1	1.71565	n. def.	1	8	8	3.1292	17.898	9	1	1	3.40044	24.408	2
	YDR172W	SUP35	76.55	14.6	4.1817e-18	0.418412	0.0288511	1	1	2.37169	n. def.	1	7	7	4.15179	28.163	7	2	2	1.82785	67.247	2
	YMR229C	RRP5	193.13	16.9	5.2507e-121	0.415651	0.0172628	4	4	1.96132	27.326	4	16	16	3.66274	36.542	19	16	16	2.45809	20.411	20
	YDR394W	RPT3	47.893	32.7	3.1108e-80	0.413107	0.0499273	1	1	1.76688	n. def.	1	6	5	4.94658	17.37	5	5	4	1.98523	29.812	4
	YIL075C	RPN2	104.23	50.3	0	0.409965	0.0262714	16	16	1.77598	15.884	20	39	38	3.86578	23.768	58	9	9	2.47298	27.244	11
	YCL034W	LSB5	39.872	29.4	2.2454e-179	0.409539	0.0303233	0	0		n. def.	0	6	6	2.80978	4.3391	7	1	1	2.34643	n. def.	1
	YOR361C	PRT1	88.129	30.5	2.6843e-103	0.407283	0.0192786	4	4	2.03732	20.742	4	18	18	3.72342	31.565	21	3	3	2.19708	18.847	3
	YFL037W	TUB2	50.922	28.9	5.1543e-89	0.404145	0.0297272	2	2	1.7962	6.5623	2	7	7	3.99968	31.167	8	7	7	2.27015	41.55	22
	YOR109W	INP53	124.58	25.5	5.2539e-173	0.402907	0.0366985	4	3	1.48566	17.998	6	19	19	3.22883	37.375	32	2	2	3.37098	25.574	3
	YGL173C	XRN1	175.46	18.1	0	0.399213	0.00950876	12	12	2.1034	26.125	15	19	19	3.22123	24.606	31	11	11	2.32645	28.906	15
	YJL130C	URA2	245.04	61.6	0	0.398631	0.0166637	58	56	1.80976	38.714	101	109	107	3.24812	28.961	214	96	94	2.6708	30.71	319
	YNL044W	YIP3	19.411	25.6	3.3835e-20	0.39785	0.0404432	1	1	1.44615	n. def.	1	4	4	3.02663	72.01	7	2	2	3.56761	15.746	2
	YER052C	HOM3	58.109	40	7.5975e-213	0.396977	0.0409209	0	0		n. def.	0	15	15	2.80733	14.379	17	4	4	2.21646	15.748	6
	YDR345C;YHR096C;YJL219W;YOL156W	HXT3; HXT5; HXT9; HXT11	62.557	15	2.7858e-45	0.393044	0.0428618	1	1	1.40207	n. def.	1	6	4	3.295	44.288	6	3	1	3.26968	46.531	2
	YIL142W	CCT2	57.203	31.9	2.3778e-178	0.392519	0.0281131	1	1	1.93136	n. def.	1	6	6	3.86056	26.112	7	11	11	2.01857	39.325	18
	YOR204W;YPL119C	DED1; DBP1	65.552	21.7	2.9401e-79	0.391776	0.0133748	3	3	2.28378	21.283	3	3	3	3.29544	41.668	4	7	6	1.98957	20.358	8
	YKR081C	RPF2	39.598	8.4	6.7257e-08	0.391525	0.0175534	1	1	2.08394	n. def.	1	3	3	3.48505	7.8177	3	3	3	2.05816	4.0558	3
	YDR395W	SXM1	108.4	9.3	2.5689e-63	0.390998	0.0141473	3	3	1.91227	19.977	2	6	6	3.26052	28.543	8	1	1	2.38869	n. def.	1
	YKL104C	GFA1	80.046	45.6	0	0.390707	0.0235845	3	3	1.66234	86.431	3	26	26	3.27493	26.28	46	1	1	2.73023	n. def.	1
	YKL211C	TRP3	53.489	18.4	8.5364e-19	0.389592	0.0144053	0	0		n. def.	0	6	6	2.55408	26.931	6	4	4	2.35477	17.442	5
	YDR120C	TRM1	64.052	20	7.4462e-58	0.388751	0.0210789	1	1	1.67833	n. def.	1	4	4	3.06617	87.423	4	6	6	2.84957	12.534	6
	YNR016C	ACC1	250.35	64.6	0	0.388399	0.0401273	30	30	1.54907	37.331	54	102	98	3.9426	31.136	174	84	81	2.39521	24.221	206
	YCL009C	ILV6	33.986	43.7	8.5748e-173	0.387213	0.0226735	4	4	1.74128	21.557	5	8	8	3.44045	20.867	13	7	7	2.42189	24.995	12
	YAL005C	SSA1	69.656	87.5	0	0.383287	0.00252942	57	13	2.21877	25.545	77	69	16	2.73314	21.498	113	64	16	2.32856	22.783	119
	YHR027C	RPN1	109.49	38.7	0	0.382262	0.0261311	16	16	1.75908	29.819	21	24	24	3.58526	29.192	68	22	22	2.22321	26.894	50
	YPL106C	SSE1	77.365	92.4	0	0.382041	0.00588901	45	35	2.1282	46.427	116	70	60	2.91324	48.998	218	60	50	2.25805	25.985	181
	YDR429C	TIF35	30.501	54.4	6.7326e-154	0.381031	0.0157212	7	7	1.9614	23.355	7	10	10	3.29196	49.979	12	8	8	2.15313	23.58	9
	YER055C	HIS1	32.266	21.5	6.2256e-38	0.379207	0.0245873	0	0		n. def.	0	5	5	2.56187	29.657	7	1	1	2.23799	n. def.	1
	YPL004C	LSP1	38.071	51.6	0	0.379029	0.0145694	9	7	1.95198	44.366	8	17	15	3.22435	18.287	21	16	14	2.17855	25.776	23
	YGR086C	PIL1	38.349	65.5	0	0.37877	0.0215522	10	8	1.66423	9.5405	9	21	19	3.10655	27.53	26	14	12	2.64739	15.8	19
	YOR187W	TUF1	47.972	43.5	2.3846e-93	0.37694	0.0168427	1	1	2.19708	n. def.	1	13	13	3.26307	22.081	16	8	8	1.88516	8.2419	7
	YKL137W	CMC1	13.007	30.6	4.7381e-24	0.37645	0.0417636	2	2	2.09306	52.952	3	3	3	3.97836	13.278	3	2	2	1.61757	2.7089	2
	YGR130C	YGR130C	92.697	22.4	9.7831e-68	0.376089	0.015055	6	6	2.08355	100.25	13	15	15	3.23008	157.27	34	8	8	1.99641	237.74	23
	YKL016C	ATP7	19.809	49.4	5.7307e-70	0.375833	0.00382036	3	3	2.17047	26.598	3	6	6	2.76373	9.0447	5	2	2	2.23589	9.1543	2
	YMR235C	RNA1	45.815	4.2	0.051464	0.375642	0.00452043	1	1	2.01479	n. def.	1	1	1	2.53479	n. def.	1	1	1	2.62274	n. def.	1
	YNL175C	NOP13	45.609	16.6	1.9952e-13	0.375636	0.00405061	0	0		n. def.	0	4	4	2.40113	65.753	4	4	4	2.34885	20.842	4
	YDL182W;YDL131W	LYS20; LYS21	47.098	29.4	7.3316e-105	0.374161	0.00777685	4	4	1.93192	16.124	5	8	8	2.80238	31.298	17	5	5	2.44888	24.369	7
	YMR108W	ILV2	74.936	20.5	1.9108e-54	0.373991	0.0141716	2	2	1.93806	15.071	2	10	10	3.16016	36.656	12	3	3	2.16221	14.632	5
	YLL026W	HSP104	102.03	75.3	0	0.372894	0.0298925	45	45	1.61689	43.317	76	70	70	3.46356	29.115	150	52	52	2.34681	23.162	119
	YHR008C	SOD2	25.774	20.2	7.8845e-42	0.372848	0.00433906	0	0		n. def.	0	4	4	2.3322	20.703	6	1	1	2.38743	n. def.	1
	YNL209W	SSB2	66.594	88.9	0	0.371544	0.011085	53	4	2.25989	19.825	20	70	4	2.99599	22.238	33	55	3	1.92311	14.113	26
	YCL040W	GLK1	55.377	36	3.1908e-206	0.370991	0.0289137	1	1	1.69704	n. def.	1	14	14	2.16802	24.337	23	2	2	3.52547	24.95	4
	YKL143W	LTV1	53.39	4.1	2.7473e-11	0.370538	0.00511225	1	1	2.57792	n. def.	1	2	2	2.54239	1.1354	2	1	1	1.97289	n. def.	1
	YGL026C	TRP5	76.625	42.1	0	0.370142	0.0346428	4	4	1.60981	18.441	4	20	20	3.63148	34.416	43	10	10	2.2058	25.754	17
	YIL149C	MLP2	195.14	1.3	0.052455	0.369473	0.0312208	0	0		n. def.	0	2	2	2.54582	18.473	8	1	1	2.15336	20.595	14
	YGL054C	ERV14	15.93	8	3.0311e-19	0.367732	0.0325538	1	1	1.50435	n. def.	1	1	1	3.22269	16.575	3	1	1	2.61595	n. def.	1
	YPL210C	SRP72	73.54	7	8.8851e-48	0.367573	0.00546566	0	0		n. def.	0	3	3	2.3653	21.356	3	1	1	2.29753	n. def.	1
	YNL014W	HEF3	115.87	15.2	2.3555e-266	0.366516	0.0364838	11	1	1.47438	24.134	3	14	1	3.35289	11.952	6	10	1	2.54401	21.911	6
	YML008C	ERG6	43.43	32.9	2.8771e-184	0.365937	0.0273189	3	3	1.54715	19.277	3	8	8	3.00327	25.819	8	6	6	2.69578	11.931	6
	YOR341W	RPA190	186.43	19.4	4.2169e-161	0.364525	0.0249578	1	1	3.16907	117.85	2	14	13	2.41628	28.925	23	19	19	1.61993	21.058	31
	YMR186W	HSC82	80.899	75.5	0	0.364245	0.0252181	49	13	1.71925	27.891	36	68	18	3.34829	45.653	55	43	9	2.15068	35.844	50
	YKL086W	SRX1	13.854	53.5	2.515e-55	0.363659	0.0359327	4	4	2.12287	11.476	6	5	5	3.61246	12.537	6	4	4	1.60787	5.1342	5
	YGR254W	ENO1	46.816	45.3	2.5939e-251	0.362683	0.0240399	10	1	1.91626	57.959	2	12	3	3.37075	65.523	7	8	2	1.89613	15.291	2
	YGL115W	SNF4	36.401	18	1.6495e-39	0.362676	0.0149662	1	1	1.84193	n. def.	1	2	2	3.04664	2.0191	2	4	4	2.18241	96.723	4
	YOL077C	BRX1	33.531	31.6	4.485e-65	0.362608	0.0345324	1	1	1.4522	n. def.	1	6	6	2.81627	20.523	6	1	1	2.99312	39.265	2
	YPL211W	NIP7	20.38	56.4	1.1189e-32	0.362241	0.012463	1	1	1.95351	5.599	2	6	6	3.00427	14.978	7	2	2	2.08052	22.852	2
	YGL234W	ADE5,7	86.067	25.6	5.4975e-191	0.361246	0.0212061	1	1	1.6301	n. def.	1	13	13	2.9404	19.137	15	2	2	2.52998	2.0436	2
	YBL064C	PRX1	29.495	57.1	9.7223e-237	0.360584	0.0308266	10	10	1.70785	22.54	26	14	14	3.4965	23.527	36	6	6	2.02147	18.333	14
	YCL011C	GBP2	48.728	2.8	2.6625e-14	0.360555	0.00229823	1	1	2.12463	n. def.	1	1	1	2.56102	n. def.	1	1	1	2.21803	n. def.	1
	YOR232W	MGE1	26.066	44.7	2.1865e-48	0.360535	0.00793412	7	7	2.81555	20.872	8	9	9	2.16704	11.144	12	3	3	1.97777	19.032	4
	YPL240C	HSP82	81.405	67.4	0	0.360113	0.0296183	44	8	1.60072	16.383	12	60	10	3.32701	71.162	22	42	8	2.25927	20.542	19
	YPR191W	QCR2	40.478	72	0	0.359721	0.0105814	2	2	1.86672	n. def.	1	23	23	2.25499	14.071	25	3	3	2.85063	44.148	3
	YBR025C	OLA1	44.174	75.6	2.3856e-242	0.359184	0.0336208	6	6	1.53886	18.793	6	22	22	3.36644	44.466	34	19	19	2.30771	34.205	26
	YDR298C	ATP5	22.814	61.8	4.3732e-139	0.358672	0.028867	3	3	1.63223	16.411	5	12	12	3.33667	18.749	34	2	2	2.18737	37.441	2
	YPR165W	RHO1	23.152	52.6	7.323e-112	0.358443	0.0378775	3	3	1.42621	24.664	4	11	11	3.16606	14.999	16	7	7	2.63407	15.054	7
	YOR261C	RPN8	38.312	61.2	2.1883e-265	0.357994	0.0245512	3	3	1.92526	32.57	3	13	11	3.33023	17.526	24	9	9	1.84935	9.5265	9
	YNL220W	ADE12	48.279	63	0	0.356979	0.0224204	1	1	1.74819	10.636	2	23	23	3.2112	20.656	34	14	14	2.0974	27.878	19
	YKL073W	LHS1	99.57	18.5	1.0891e-69	0.356831	0.0219551	4	4	1.79811	26.297	4	7	7	3.22508	11.662	8	9	9	2.02832	69.784	16
	YPL212C	PUS1	62.142	6.6	1.5401e-20	0.356415	0.0365749	0	0		n. def.	0	2	2	2.49775	14.616	3	1	1	2.06671	n. def.	1
	YER002W	NOP16	26.901	14.7	5.3806e-08	0.355794	0.0423417	0	0		n. def.	0	2	2	2.53165	20.064	2	3	3	2.03322	39.546	5
	YBR009C;YNL030W	HHF1; HHF2	11.368	55.3	6.3814e-84	0.354593	0.0232079	5	5	1.70745	50.472	6	7	7	3.1834	14.13	14	4	4	2.13079	45.228	4
	YGR078C	PAC10	23.115	23.1	6.0992e-09	0.354415	0.00239678	1	1	2.02487	n. def.	1	4	4	2.33847	8.4386	4	2	2	2.44296	2.4403	3
	YPR067W	ISA2	20.876	17.8	0.0027985	0.354404	0.0243187	1	1	2.22772	n. def.	1	2	2	1.64905	15.899	3	1	1	3.14861	n. def.	1
	YGR001C	YGR001C	28.582	14.5	0.00019555	0.352015	0.0104925	0	0		n. def.	0	1	1	2.18981	n. def.	1	2	2	2.31006	20.33	3
	YER090W	TRP2	56.767	50.1	1.2074e-162	0.351265	0.01295	6	6	2.49925	31.936	5	10	10	2.6264	14.426	11	14	14	1.72435	11.668	14
	YLR051C	FCF2	25.636	10.1	4.8398e-11	0.351066	0.00956578	1	1	2.31594	n. def.	1	1	1	1.81855	n. def.	1	2	2	2.68377	15.302	2
	YER125W	RSP5	91.815	9.8	1.8992e-89	0.351015	0.046019	0	0		n. def.	0	4	4	2.52417	44.192	6	1	1	1.99485	n. def.	1
	YDR098C;YER174C	GRX3; GRX4	32.481	11.2	3.6212e-05	0.350774	0.0481788	1	1	1.30755	n. def.	1	3	3	2.8259	6.7116	3	1	1	3.05288	n. def.	1
	YGR234W	YHB1	44.646	61.9	5.2258e-293	0.350162	0.00505598	3	3	1.91571	14.041	3	15	15	2.52423	44.079	22	6	6	2.32288	9.8286	8
	YDL097C	RPN6	49.773	6.9	1.509e-28	0.350045	0.0286486	1	1	1.67768	n. def.	1	1	1	3.30164	17.87	4	3	3	2.02626	19.789	5
	YOR220W	RCN2	29.255	35.1	8.2284e-29	0.349092	0.0195892	2	2	1.84526	n. def.	1	3	3	3.09607	45.318	6	5	5	1.95168	27.393	10
	YDR032C	PST2	20.965	89.4	8.7952e-137	0.346227	0.0277357	3	3	1.51644	21.191	6	10	10	2.90994	14.932	14	2	2	2.47727	14.06	2
	YMR146C	TIF34	38.755	66	1.5209e-222	0.345843	0.0337093	3	3	1.73786	37.953	4	18	18	3.42524	16.498	25	9	9	1.83157	21.278	9
	YLL024C	SSA2	69.469	87.9	0	0.34557	0.00391712	56	11	2.20746	48.257	56	64	10	2.51004	29.718	65	63	13	1.96398	23.392	98
	YOR136W	IDH2	39.739	37.7	4.5298e-86	0.345063	0.000230922	3	3	2.23729	61.623	4	10	10	2.26429	27.682	15	2	2	2.14059	4.4351	2
	YHR075C	PPE1	44.887	22	1.6299e-37	0.34455	0.0331063	1	1	1.65317	n. def.	1	5	5	3.36372	9.7529	5	1	1	1.94318	31.075	2
	YDR457W	TOM1	374.18	1.9	4.5412e-05	0.343492	0.0299065	1	1	1.81176	2.4652	2	4	4	3.30732	46.172	5	1	1	1.79019	7.9755	2
	YGL137W	SEC27	99.444	34	7.5845e-236	0.342897	0.0166454	8	8	1.74615	44.265	11	19	19	2.89805	20.406	53	5	5	2.11109	27.649	16
	YBR164C	ARL1	20.434	26.2	2.7162e-39	0.342118	0.0447704	1	1	1.92245	n. def.	1	3	3	3.58744	11.178	4	1	1	1.54069	67.307	3
	YPL178W	CBC2	23.774	15.4	4.6748e-07	0.342023	0.0322672	2	2	2.02877	11.997	3	2	2	2.38129	3.1147	2	0	0		n. def.	0
	YNL061W	NOP2	69.811	19.9	1.1242e-56	0.34055	0.0154859	3	3	1.78929	9.6932	3	7	7	2.87538	22.549	7	6	6	2.04303	22.821	6
	YJL066C	MPM1	28.47	32.9	1.3525e-38	0.34053	0.00933614	1	1	2.38254	4.9907	2	4	4	2.49838	11.593	5	3	3	1.7656	4.2887	4
	YML100W	TSL1	123.02	56.7	0	0.340244	0.0477434	13	12	1.66925	50.247	26	52	49	3.69017	36.343	163	26	24	1.70279	28.328	81
	YBR118W;YPR080W	TEF2; TEF1	50.032	74.2	0	0.34004	0.0228166	29	29	1.63953	31.689	265	35	35	2.98427	30.418	357	34	34	2.14073	22.229	295
	YDR092W	UBC13	17.468	24.2	8.9007e-12	0.337575	0.0163228	2	2	1.69549	8.7824	2	2	2	2.79205	27.569	4	1	1	2.17524	n. def.	1
	YML070W	DAK1	62.206	31	2.1556e-60	0.336639	0.0317372	0	0		n. def.	0	8	8	2.00892	105.59	9	14	14	2.34593	24.602	17
	YDR427W	RPN9	45.782	57.3	2.554e-165	0.336186	0.0316507	2	2	1.5794	n. def.	1	19	19	3.17935	13.73	25	8	8	2.03108	15.793	15
	YDL229W	SSB1	66.601	84.5	0	0.335569	0.0109635	52	3	1.99247	28.182	17	70	4	2.72502	29.924	29	55	3	1.87045	27.746	15
	YIL125W	KGD1	114.41	58	0	0.33512	0.00599889	32	32	2.13038	59.058	58	41	41	2.52551	24.589	139	25	25	1.88172	16.849	65
	YJR144W	MGM101	30.09	36.1	1.7398e-58	0.334758	0.0320587	1	1	2.07387	5.051	2	5	5	3.14268	20.518	5	7	7	1.5495	8.922	9
	YOL058W	ARG1	46.927	9.3	2.0283e-27	0.334213	0.0134351	1	1	2.72889	88.752	3	2	2	2.10611	17.244	2	2	2	1.75055	26.989	4
	YHR029C	YHI9	32.563	9.5	1.4502e-19	0.333902	0.0279486	1	1	1.73482	n. def.	1	1	1	1.83783	16.412	2	2	2	3.14881	5.1929	2
	YFR010W	UBP6	57.11	19.2	2.9906e-40	0.332273	0.0194001	2	2	1.57973	52.906	3	5	5	2.59686	20.524	10	4	4	2.41984	16.996	4
	YGR080W	TWF1	37.07	36.1	2.145e-137	0.331887	0.0402832	5	5	1.73262	45.9	6	8	8	3.40774	19.742	14	2	2	1.67684	7.911	2
	YOR099W	KTR1	46.022	14.2	3.7391e-10	0.331443	0.0258098	0	0		n. def.	0	5	5	2.28232	11.161	5	1	1	2.01609	n. def.	1
	YIR036C;YDR393W	IRC24; SHE9	28.804	27	4.1039e-37	0.33114	0.0354073	1	1	1.5873	n. def.	1	4	4	3.24728	13.893	4	5	5	1.91091	26.484	6
	YDL022W	GPD1	42.868	52.7	0	0.330369	0.0292815	10	9	1.50602	19.519	11	14	13	2.92569	44.688	38	14	13	2.22356	19.999	29
	YLR270W	DCS1	40.769	36	1.5237e-117	0.329955	0.0350279	3	3	1.40142	24.848	4	10	10	2.74929	43.256	23	4	4	2.53556	13.076	7
	YMR049C	ERB1	91.704	20.4	1.0743e-84	0.329592	0.0154542	4	4	1.83608	28.357	4	11	11	2.80552	13.408	11	4	4	1.89179	15.128	4
	YAL035W	FUN12	112.27	20.1	5.9761e-83	0.32926	0.0197769	1	1	1.56779	n. def.	1	13	13	2.57447	20.053	25	4	4	2.40883	21.596	9
	YJR060W	CBF1	39.387	9.4	4.5357e-23	0.329	0.0226834	1	1	1.55164	n. def.	1	1	1	2.28948	n. def.	1	1	1	2.73194	n. def.	1
	YJL041W	NSP1	86.515	69.3	0	0.328795	0.0370822	28	28	2.11986	49.413	74	37	37	3.12178	34.347	111	21	21	1.46445	28.756	32
	YJR065C	ARP3	49.541	39.9	5.0858e-142	0.3272	0.0192199	2	2	1.6197	20.218	2	9	9	2.74153	26.09	9	6	6	2.15862	22.913	6
	YPR160W	GPH1	103.27	63.5	0	0.327076	0.00175751	14	14	2.05225	12.267	14	45	45	2.01082	24.691	85	17	17	2.32072	38.519	18
	YHR051W	COX6	17.341	48	1.2401e-23	0.325965	0.0273835	2	2	2.25984	12.089	2	6	6	1.98543	27.318	6	0	0		n. def.	0
	YOR128C	ADE2	62.339	21.2	2.5948e-13	0.32585	0.0121567	0	0		n. def.	0	1	1	2.05778	n. def.	1	9	9	2.17922	44.165	11
	YML010W	SPT5	115.65	33.5	0	0.325309	0.0183094	4	4	2.20405	17.164	6	25	25	2.6678	20.211	42	18	18	1.60898	22.83	34
	YPL009C	TAE2	119.07	2.2	9.4616e-30	0.325302	0.02251	1	1	1.524	2.211	2	2	2	2.42748	22.263	4	2	2	2.55722	7.4873	2
	YDL137W	ARF2	20.657	71.8	3.8617e-293	0.325205	0.0278141	10	2	1.46735	25.136	5	14	3	2.65118	12.738	6	10	2	2.43019	19.897	4
	YDR068W	DOS2	35.964	8.1	1.8404e-25	0.323232	0.0329236	0	0		n. def.	0	1	1	2.27397	n. def.	1	2	2	1.94841	18.204	2
	YPL218W	SAR1	21.45	50	6.5482e-137	0.321573	0.0207945	2	2	1.59429	0.79323	2	6	6	2.73553	33.727	7	5	5	2.11403	9.823	5
	YMR105C	PGM2	63.088	14.4	3.7553e-37	0.321363	0.0469349	0	0		n. def.	0	5	4	1.87772	7.8278	5	4	1	2.33935	n. def.	1
	YDL126C	CDC48	91.995	73.4	0	0.320649	0.0188453	34	34	1.68223	33.85	63	48	48	2.7717	28.416	136	33	33	1.96479	23.09	90
	YGR117C	YGR117C	53.437	14.1	1.8597e-78	0.319876	0.0416747	1	1	1.41155	n. def.	1	4	4	3.09981	21.651	4	1	1	2.08255	n. def.	1
	YIL034C	CAP2	32.629	33.4	1.0268e-109	0.319042	0.0102923	4	4	1.83867	14.363	4	6	6	2.57951	19.39	6	7	7	1.91022	10.573	7
	YNL071W	LAT1	51.817	55.4	0	0.317419	5.85797e-05	16	16	2.05111	21.898	28	20	20	2.10757	22.929	55	21	21	2.07245	16.938	44
	YHR200W	RPN10	29.747	46.6	1.9822e-223	0.317243	0.0254632	6	6	1.60692	10.947	7	9	9	2.87489	17.066	10	8	8	1.93693	14.076	11
	YER089C	PTC2	50.388	23.7	1.2978e-119	0.316907	0.0101879	2	1	1.81604	n. def.	1	10	8	2.55663	17.326	9	1	1	1.92278	n. def.	1
	YLR342W;YMR306W	FKS1; FKS3	214.85	21.3	0	0.315997	0.0163674	14	6	2.33193	34.948	6	23	9	2.40581	23.161	13	23	10	1.5813	23.685	18
	YLR384C	IKI3	152.99	16.8	2.33e-115	0.3159	0.022955	1	1	1.86933	n. def.	1	12	12	2.8397	17.727	16	5	5	1.67009	23.139	5
	YBR127C	VMA2	57.749	78.1	0	0.315715	0.0269023	24	24	1.57923	16.63	24	29	29	2.8777	23.953	65	30	30	1.94829	20.09	55
	YLR249W	YEF3	115.94	72.6	0	0.315497	0.0299914	47	37	1.47667	32.552	115	69	56	2.81088	25.19	251	45	36	2.12993	23.721	140
	YER070W	RNR1	99.56	62.4	0	0.313574	0.0410273	28	18	1.47918	24.152	33	44	32	3.12832	30.149	81	21	14	1.88533	24.23	26
	YPR110C	RPC40	37.686	46.6	2.0852e-185	0.313418	0.01345	1	1	2.14721	n. def.	1	13	13	2.47543	23.863	17	5	5	1.63956	9.3107	5
	YHR020W	YHR020W	77.385	68.8	0	0.310692	0.0193149	16	16	1.628	21.709	23	38	38	2.67544	26.039	99	12	12	1.96348	30.839	21
	YML105C	SEC65	31.169	17.9	1.4441e-54	0.310056	0.0265405	3	3	1.81337	12.905	3	3	3	2.8627	9.6492	3	3	3	1.64023	20.262	3
	YKR071C	DRE2	38.542	50.6	4.6873e-171	0.308172	0.0346843	4	4	1.87949	6.8397	4	12	12	2.95587	7.5306	14	4	4	1.51284	27.701	3
	YDR148C	KGD2	50.43	22.9	5.6352e-119	0.308155	0.00342571	7	7	2.06599	52.467	8	4	4	2.23184	18.233	5	5	5	1.82252	22.801	7
	YNL064C	YDJ1	44.67	46	2.8901e-149	0.307626	0.00866275	6	6	1.95929	83.9	12	13	13	2.42754	24.561	34	12	12	1.76041	15.328	24
	YLR421C	RPN13	17.902	46.8	8.115e-83	0.306809	0.0448591	5	5	1.43076	9.9255	5	5	5	3.10598	22.338	5	5	5	1.87354	11.528	4
	YDR341C	YDR341C	69.524	42.3	1.1978e-138	0.306052	0.0343319	3	3	1.37658	21.756	4	21	21	2.58264	21.844	39	1	1	2.32964	n. def.	1
	YHR201C	PPX1	45.051	14.6	1.0289e-20	0.305754	0.047804	0	0		n. def.	0	2	2	2.24916	30.912	3	2	2	1.81755	n. def.	1
	YJR074W	MOG1	24.307	20.6	6.5205e-08	0.304559	0.00823005	2	2	2.05322	n. def.	1	2	2	1.98008	1.7135	2	0	0		n. def.	0
	YLR335W	NUP2	77.88	60.6	4.9828e-294	0.30373	0.0380376	13	13	1.76485	30.097	27	28	28	3.00707	25.193	67	7	7	1.53582	20.816	12
	YGL147C	RPL9A	21.569	71.7	2.0904e-292	0.302565	0.00390714	10	1	2.27169	47.598	2	12	1	1.88055	23.202	5	9	2	1.89261	21.394	2
	YBR244W	GPX2	18.406	90.1	4.3741e-250	0.302481	0.0138407	11	8	1.9876	38.062	21	18	14	2.47463	19.884	36	8	5	1.64287	10.735	10
	YJL011C	RPC17	18.596	24.2	8.5743e-15	0.301912	0.0227371	2	2	1.80099	n. def.	1	2	2	2.7126	20.581	2	1	1	1.64756	n. def.	1
	YNL016W	PUB1	50.762	20.1	5.2731e-69	0.301434	0.0144539	4	4	2.01719	5.5419	4	8	8	2.45743	20.773	19	3	3	1.61836	5.2195	3
	YJL179W	PFD1	12.782	73.4	3.195e-130	0.30123	0.0187982	7	7	1.57356	7.4684	8	10	10	2.54175	15.47	17	1	1	2.00296	n. def.	1
	YFL018C	LPD1	54.009	71.5	0	0.30065	0.00526726	14	14	1.94277	15.25	13	27	27	2.2887	95.088	36	20	20	1.79449	16.218	46
	YBL007C	SLA1	135.85	16.3	3.6074e-129	0.299862	0.0256132	3	3	1.95971	n. def.	1	13	13	2.66574	28.369	32	12	12	1.51906	25.217	26
	YER025W	GCD11	57.865	43.8	1.5385e-170	0.29958	0.0202196	6	6	1.84301	9.219	6	7	7	2.63103	19.189	7	17	17	1.63337	15.193	28
	YPR181C	SEC23	85.384	31.8	0	0.299537	0.0365823	4	4	1.69434	38.813	4	17	17	2.95316	23.487	23	7	7	1.58243	11.458	7
	YBR078W	ECM33	43.768	11.2	9.884e-97	0.297922	0.0144489	4	4	1.57327	17.782	12	4	4	2.33231	40.096	16	3	3	2.13393	21.179	14
	YBR191W	RPL21A	18.242	61.2	4.6071e-71	0.297741	0.0381892	8	1	2.02544	16.051	3	13	2	1.38742	32.339	3	9	1	2.78288	n. def.	1
	YOR340C	RPA43	36.224	7.4	3.4559e-12	0.297545	0.000687946	1	1	1.97383	n. def.	1	1	1	2.07827	n. def.	1	2	2	1.90382	20.213	3
	YER175C	TMT1	34.768	18.1	2.5164e-21	0.297452	0.030506	1	1	1.45675	n. def.	1	4	4	1.98934	7.9386	4	3	3	2.69317	21.657	3
	YDL195W	SEC31	138.72	40.9	0	0.297437	0.0204874	12	12	1.99386	45.446	27	24	24	2.5346	23.585	75	23	23	1.54421	22.432	78
	YMR109W	MYO5	136.9	15.3	6.7633e-159	0.296743	0.0047142	3	3	1.81808	8.1588	3	17	15	2.25912	28.77	23	1	1	1.89093	13.373	2
	YBR249C	ARO4	39.749	66.2	0	0.29527	0.00357438	7	6	1.75942	24.323	7	18	17	2.11327	20.516	48	7	5	2.0677	13.344	9
	YOL139C	CDC33	24.254	38	1.3475e-67	0.294629	0.0349273	6	6	1.44747	8.0899	6	4	4	2.78118	15.326	4	3	3	1.90129	1.2285	3
	YML001W	YPT7	23.042	27.9	8.4647e-39	0.294254	0.0140063	4	4	1.56306	85.024	4	5	5	2.24709	17.319	6	4	4	2.17354	24.781	4
	YMR196W	YMR196W	126.62	32.5	6.3134e-283	0.294131	0.032408	6	6	1.38569	9.5691	10	28	28	2.5391	39.85	64	6	6	2.16793	28.559	12
	YLR370C	ARC18	20.578	29.2	3.4e-56	0.292682	0.0305979	3	3	1.39392	16.895	3	5	5	2.18341	14.433	7	2	2	2.48127	23.78	2
	YPL225W	YPL225W	17.445	88.4	3.235e-285	0.292427	0.0313294	10	10	1.57119	57.758	14	14	14	2.78203	14.601	34	7	7	1.72461	17.587	7
	YBL003C;YDR225W	HTA2; HTA1	13.989	34.8	1.5529e-66	0.291622	0.0332818	4	3	1.67858	6.8762	5	4	3	2.81508	3.0593	3	2	1	1.58647	n. def.	1
	YHR146W	CRP1	51.115	13.5	6.8624e-19	0.291561	0.00696257	1	1	2.19164	n. def.	1	3	3	1.6765	34.3	3	2	2	2.03944	26.061	5
	YFL005W	SEC4	23.505	60.5	3.9989e-152	0.291432	0.0443193	8	7	1.34744	11.957	7	10	9	2.83078	18.764	13	5	4	1.96282	24.459	4
	YDL100C	GET3	39.353	40.7	5.0059e-39	0.290166	0.0379397	2	2	1.42576	13.653	3	12	12	2.7922	23.181	20	2	2	1.86425	0.59873	2
	YEL046C	GLY1	42.815	48.8	7.9785e-272	0.290024	0.0338405	3	3	1.39583	18.454	3	13	13	2.62391	23.41	20	6	6	2.02437	25.271	11
	YML022W	APT1	20.587	52.9	1.2025e-117	0.289923	0.0365723	2	2	1.41747	2.2916	2	11	11	2.74544	15.991	13	4	4	1.90389	53.811	5
	YJR007W	SUI2	34.717	58.9	4.8292e-193	0.289716	0.0150458	9	9	1.6913	14.11	13	15	15	2.46524	26.906	23	5	5	1.77447	11.728	8
	YOL061W	PRS5	53.504	10.3	1.4972e-26	0.288931	4.65309e-06	0	0		n. def.	0	3	3	1.94503	21.281	3	1	1	1.94507	n. def.	1
	YFL038C	YPT1	23.214	77.7	1.1431e-253	0.28876	0.00973718	9	9	1.75386	32.657	15	15	15	2.34654	17.04	36	5	5	1.78591	5.8221	5
	YBL002W;YDR224C	HTB2; HTB1	14.237	48.1	1.4399e-110	0.287179	0.032321	6	6	1.57198	24.28	15	6	6	2.7533	54.907	18	7	7	1.67971	15.935	8
	YMR183C;YPL232W	SSO2; SSO1	33.733	8.5	5.9993e-06	0.286992	0.00840563	1	1	1.73452	10.325	2	2	2	2.29806	28.018	3	2	2	1.82153	n. def.	1
	YDR127W	ARO1	174.75	28	2.9472e-240	0.286094	0.00203586	1	1	1.97099	n. def.	1	27	27	2.05415	20.961	48	16	16	1.78225	27.016	20
	YGR094W	VAS1	125.77	36.3	0	0.285941	0.00881295	12	12	1.69127	22.285	16	31	31	1.86529	42.854	64	14	14	2.28488	45.17	21
	YDL185W	VMA1	118.64	60.8	0	0.285534	0.0210639	28	28	1.5178	23.666	41	45	45	2.45984	29.059	100	25	25	1.92522	20.665	42
	YPR131C	NAT3	22.921	6.7	5.0932e-05	0.285361	0.00775953	1	1	1.89847	22.218	2	1	1	1.96028	11.891	2	0	0		n. def.	0
	YKL007W	CAP1	30.699	33.6	2.5062e-51	0.285251	0.0242203	2	2	1.65046	20.129	2	7	7	2.60356	45.585	11	5	5	1.66948	16.567	5
	YMR072W	ABF2	21.561	59.6	6.887e-63	0.284898	0.0390424	8	8	1.56654	99.188	8	10	10	2.84503	15.104	13	8	8	1.6057	27.174	8
	YKL009W	MRT4	27.058	35.6	1.5374e-37	0.28456	0.0111826	2	2	1.786	8.054	4	1	1	2.34599	n. def.	1	8	8	1.70401	18.568	16
	YJR063W	RPA12	13.66	40	3.4801e-34	0.284422	0.019954	3	3	1.48188	16.965	3	3	3	2.3231	9.1008	4	1	1	2.07198	n. def.	1
	YDL029W	ARP2	44.073	43	1.4474e-193	0.28428	0.0271863	7	7	1.45193	8.6719	7	15	15	2.51927	34.18	21	14	14	1.94814	17.337	27
	YDL103C	QRI1	53.475	14	1.2538e-33	0.28395	0.0190556	0	0		n. def.	0	4	4	1.99972	39.161	5	2	2	1.84898	36.715	3
	YJR125C	ENT3	45.091	18.1	9.8404e-44	0.282711	0.0443716	2	2	1.66461	9.0697	2	6	6	2.88792	19.837	11	3	3	1.46634	34.868	5
	YHR041C	SRB2	22.894	31.9	1.6972e-35	0.282014	0.0449914	3	3	1.73268	15.266	3	5	5	2.86074	17.41	5	1	1	1.41529	n. def.	1
	YBL050W	SEC17	32.802	55.5	3.1261e-176	0.281057	0.0338463	6	6	1.46602	19.355	5	9	9	2.67637	16.921	15	8	8	1.77617	15.655	14
	YBR121C	GRS1	75.338	67.3	0	0.278363	0.0260316	17	17	1.44544	58.547	28	40	40	1.93397	24.919	106	7	7	2.44702	28.411	11
	YDR380W	ARO10	71.384	18.3	3.5401e-41	0.278136	0.0362745	1	1	1.63287	n. def.	1	9	9	2.72859	21.463	15	3	3	1.53292	62.019	5
	YIL041W	GVP36	36.67	64.7	1.111e-298	0.278098	0.00605286	6	6	1.98997	19.544	10	17	17	2.08017	18.281	26	8	8	1.64948	18.572	10
	YBL087C;YER117W	RPL23A; RPL23B	14.473	70.1	0	0.278067	6.38045e-05	8	8	1.87744	37.088	30	13	13	1.92359	18.541	47	8	8	1.89025	17.534	14
	YKL210W	UBA1	114.26	65.5	0	0.277045	0.0385457	42	42	1.47734	48.507	87	47	47	2.73785	52.005	142	32	32	1.67588	24.972	83
	YLR432W;YAR075W	IMD3; YAR075W	56.584	60.8	0	0.276431	0.0372531	16	6	1.55741	9.9081	11	24	7	2.7312	93.69	17	22	6	1.58685	12.43	13
	YGR193C	PDX1	45.361	19.8	4.283e-66	0.276252	0.000313937	2	2	1.84867	12.982	2	6	6	1.87126	14.886	7	2	2	1.94879	1.91	2
	YIR006C	PAN1	160.27	28.4	0	0.276167	0.0232943	7	7	1.95335	87.843	8	27	27	2.37209	27.794	65	17	17	1.45408	22.401	49
	YIR001C	SGN1	28.954	14	6.9539e-08	0.276118	0.0256923	1	1	1.97793	n. def.	1	1	1	2.38521	n. def.	1	3	3	1.42763	20.508	4
	YJL026W	RNR2	46.147	77.9	0	0.275956	0.0284194	21	21	1.38049	23.673	42	37	37	2.30134	41.693	131	24	24	2.11766	21.355	50
	YLR058C	SHM2	52.218	36.9	3.576e-109	0.274993	0.0199322	9	9	1.45605	18.466	8	14	14	2.21981	12.608	19	11	11	2.0677	10.428	12
	YMR012W	CLU1	145.16	40.3	0	0.274936	0.00947181	11	11	1.72096	13.113	14	38	38	2.24754	19.802	73	23	23	1.72715	17.933	35
	YKL067W	YNK1	17.166	54.2	5.59e-93	0.274672	0.0467655	4	4	1.62763	9.9757	6	8	8	1.44331	13.779	20	2	2	2.83857	19.7	2
	YDL004W	ATP16	17.02	49.4	1.3508e-85	0.273599	0.024423	2	2	1.78881	14.259	3	4	3	1.97075	10.723	5	1	0		n. def.	0
	YDL192W	ARF1	20.529	72.9	4.5299e-298	0.273281	0.0343114	10	2	1.39295	11.34	5	15	4	2.54414	10.552	8	10	2	1.86366	16.732	4
	YMR125W	STO1	100.02	50.3	0	0.27328	0.0186199	17	17	1.8473	25.883	18	31	31	2.3467	10.104	39	5	5	1.52351	38.237	5
	YLR197W	NOP56	56.863	17.5	2.41e-37	0.272927	0.0064247	2	2	1.63225	46.855	2	3	3	2.07809	11.893	5	5	5	1.94235	25.921	7
	YHR208W	BAT1	43.596	59.5	0	0.272862	0.00479652	13	11	1.92012	43.71	19	18	15	2.05761	18.262	37	11	9	1.66683	19.801	9
	YOL005C	RPB11	13.615	50	6.011e-20	0.272595	0.0161851	3	3	1.93405	25.622	2	4	4	1.81436	28.213	4	0	0		n. def.	0
	YOL071W	EMI5	19.042	40.1	3.769e-74	0.269946	0.0212417	7	7	1.64441	19.617	10	3	3	2.42577	25.171	4	3	3	1.61799	29.974	4
	YPL237W	SUI3	31.574	61.1	1.7541e-114	0.269512	0.0089899	9	9	1.91333	54.839	16	17	17	2.11802	23.069	21	7	7	1.58788	38.892	11
	YGL206C	CHC1	187.23	60.4	0	0.26891	0.00958713	50	50	1.8605	31.036	130	67	67	2.15768	28.315	193	56	56	1.5963	26.193	222
	YIL066C	RNR3	97.514	38.3	2.0577e-288	0.268798	0.0358636	17	7	1.31605	11.662	7	27	15	2.33672	11.455	15	11	4	2.08216	9.2693	4
	YOR123C	LEO1	53.919	7.8	6.5984e-35	0.266601	0.0303081	1	1	1.81445	n. def.	1	1	1	2.45194	3.0566	2	1	1	1.41758	n. def.	1
	YLR325C	RPL38	8.8264	70.5	4.9586e-82	0.266449	0.0367256	4	4	1.72016	12.271	4	10	10	1.98303	15.696	11	0	0		n. def.	0
	YCR060W	TAH1	12.511	55	1.8276e-12	0.266212	0.0172292	1	1	1.78562	n. def.	1	3	3	1.90825	12.172	3	0	0		n. def.	0
	YGR048W	UFD1	39.81	48.8	0	0.265941	0.0498086	8	8	1.60705	10.133	7	13	13	2.78288	17.9	30	10	10	1.40378	11.771	13
	YGL068W	MNP1	20.65	69.1	5.8837e-122	0.265815	0.0109572	8	8	1.9914	16.799	11	10	10	2.05183	17.764	16	5	5	1.53513	15.054	6
	YPR163C	TIF3	48.521	80	0	0.265779	0.0385282	20	20	1.79779	54.085	119	35	35	2.55109	33.316	176	27	27	1.36733	21.982	148
	YFR052W	RPN12	31.919	67.5	0	0.265696	0.0245646	11	11	1.59233	25.633	15	12	12	2.44343	8.2516	14	12	12	1.61085	4.6874	12
	YKR095W	MLP1	218.45	17.9	1.0281e-189	0.262549	0.0212532	1	1	2.13475	n. def.	1	20	20	2.027	28.025	22	15	15	1.41725	20.383	30
	YGR186W	TFG1	82.193	12	1.2761e-23	0.262378	0.0206929	4	4	1.7567	26.993	4	7	7	2.31965	34.877	9	2	2	1.50319	8.2074	2
	YLR438C-A	LSM3	10.03	16.9	0.0078174	0.262039	0.0487863	1	1	2.00686	n. def.	1	2	2	1.66556	9.1657	2	0	0		n. def.	0
	YPL059W	GRX5	16.931	29.3	5.0237e-48	0.261876	0.0370737	3	3	1.70308	99.562	4	3	3	1.96117	14.504	6	0	0		n. def.	0
	YJR045C;YEL030W	SSC1; ECM10	70.627	78.7	0	0.261589	0.0041261	44	44	1.9084	42.835	187	55	55	1.94996	28.276	274	51	51	1.63709	22.305	289
	YGL207W	SPT16	118.63	26.5	4.7025e-227	0.260898	0.0449251	10	10	1.29117	44.333	13	19	19	2.5201	20.854	23	1	1	1.86334	17.956	2
	YER178W	PDA1	46.343	82.4	0	0.260609	0.00248919	21	21	1.69231	48.975	33	31	30	1.82362	23.88	59	21	21	1.96071	15.004	33
	YDR321W	ASP1	41.395	14.4	1.0008e-131	0.260578	0.0272548	1	1	1.48262	n. def.	1	5	5	2.41686	20.773	8	1	1	1.68831	2.7649	2
	YNL160W	YGP1	37.327	19.2	1.5303e-131	0.259993	0.0106957	6	6	1.63967	5.7485	7	7	7	2.17217	14.708	16	7	7	1.69173	37.052	17
	YDR031W	MIC14	13.866	46.3	4.4198e-29	0.259338	0.00511808	1	1	1.79956	n. def.	1	4	4	1.83446	5.4147	4	0	0		n. def.	0
	YOR157C	PUP1	28.268	35.6	1.0687e-35	0.25922	0.0238118	4	4	1.38777	60.068	7	7	7	2.03504	15.223	8	2	2	2.12211	23.845	2
	YCR077C	PAT1	88.51	6.2	1.3319e-100	0.258432	0.0480116	3	3	1.22136	10.842	5	3	3	2.30372	22.087	4	2	2	2.11846	1.7409	2
	YNL178W	RPS3	26.502	72.5	3.509e-294	0.258232	0.00346008	14	14	1.9891	31.711	26	16	16	1.67825	39.691	37	14	14	1.78314	17.281	32
	YOL111C	MDY2	23.732	60.8	1.3482e-119	0.258014	0.019671	7	7	1.74905	29.637	10	7	7	2.26999	30.467	11	3	3	1.49698	28.267	4
	YLR293C;YOR185C	GSP1; GSP2	24.81	41.1	8.6302e-56	0.257995	0.032428	8	8	1.36377	22.015	14	7	7	2.36485	51.024	9	8	8	1.84264	19.486	8
	YLR028C	ADE16	65.282	59.2	0	0.257917	0.0272154	1	1	1.36685	41.951	2	23	18	1.96847	15.235	28	4	3	2.20751	31.467	3
	YER165W	PAB1	64.343	76.4	0	0.257802	0.0192272	29	29	1.7526	31.706	98	36	36	2.26055	25.437	138	31	31	1.49799	22.823	109
	YDL111C	RRP42	29.055	14.7	2.9424e-14	0.256659	0.0206444	1	1	1.93199	28.37	2	1	1	1.41995	n. def.	1	2	2	2.14634	56.764	2
	YDL066W;YNL009W;YLR174W	IDP1; IDP3; IDP2	48.19	29.9	3.8362e-102	0.255946	0.0383527	1	1	1.49439	n. def.	1	7	7	1.53825	13.851	9	4	4	2.54887	13.982	4
	YML074C	FPR3	46.553	32.8	2.0661e-77	0.255761	0.0176146	4	3	1.59647	6.3846	3	6	5	2.26111	21.657	7	8	7	1.62106	12.859	14
	YJL158C;YJL159W;YKL163W;YJL160C	CIS3; HSP150; PIR3; YJL160C	23.241	7.9	3.2358e-05	0.255368	0.0238694	1	1	1.88172	n. def.	1	2	1	1.72259	17.656	4	0	0		n. def.	0
	YKL068W	NUP100	99.987	2.6	1.6549e-21	0.255349	0.0424553	1	1	2.25948	72.209	4	2	2	2.06135	37.966	12	2	2	1.25282	12.764	3
	YDR346C	SVF1	54.367	24.5	2.5874e-73	0.25513	0.0148289	1	1	1.55809	n. def.	1	3	3	2.19945	17.48	3	9	9	1.70013	19.842	11
	YGR074W	SMD1	16.275	18.5	4.5387e-59	0.254703	0.0282863	1	1	1.35761	15.456	2	2	2	1.9327	18.133	5	1	1	2.21396	n. def.	1
	YML094W	GIM5	18.356	69.3	1.0192e-169	0.254354	0.0156807	6	6	1.57131	20.396	10	12	12	2.21558	16.538	18	6	6	1.66461	36.268	8
	YHR025W	THR1	38.712	47.3	1.6655e-90	0.254268	0.00626936	2	2	1.71662	10.014	3	10	10	2.04583	12.632	15	4	4	1.64916	15.718	4
	YBL047C	EDE1	150.78	40.6	0	0.253322	0.0153636	16	16	1.57349	36.354	42	32	32	2.20429	25.378	87	30	30	1.65895	23.529	89
	YGR207C	CIR1	28.758	45.6	5.0651e-79	0.252775	0.0186966	1	1	1.71262	5.7236	2	8	8	2.22777	27.893	10	10	10	1.50243	20.09	11
	YBR221C	PDB1	40.053	53.3	0	0.252107	0.00429127	14	14	1.60854	24.741	21	15	15	1.92574	58.345	30	11	11	1.84199	21.242	16
	YML106W;YMR271C	URA5; URA10	24.664	62.4	2.6765e-220	0.251981	0.00746257	5	5	1.62795	38.856	7	10	10	2.05698	24.483	15	6	6	1.70245	18.841	6
	YPL111W	CAR1	35.662	46.5	8.241e-106	0.251716	0.0127897	6	6	1.58283	36.557	14	13	13	2.15119	17.429	24	2	2	1.67123	41.393	3
	YFR016C	YFR016C	137.7	31.5	0	0.251649	0.0259427	19	19	1.65158	31.251	26	20	20	2.3316	26.635	37	19	19	1.47704	22.824	29
	YGL245W	GUS1	80.842	58.6	1.5923e-265	0.251519	0.0126175	17	17	1.48232	18.889	21	37	37	1.91186	23.288	69	11	11	2.00521	26.282	11
	YBL099W	ATP1	58.607	56.3	0	0.248979	0.0192762	3	3	1.43746	22.174	6	25	25	1.8114	8.1232	32	11	11	2.1445	10.437	12
	YDR168W	CDC37	58.384	27.1	1.7248e-82	0.248581	0.0209456	2	2	1.61158	69.402	3	9	9	2.25383	27.353	15	1	1	1.53311	17.775	6
	YNR001C	CIT1	53.359	15	1.0562e-45	0.248016	0.0323014	3	3	1.68469	12.98	3	3	3	2.35544	15.012	4	3	3	1.39784	29.666	3
	YLR153C	ACS2	75.491	37.6	5.8193e-155	0.247353	0.0411038	2	2	1.37497	20.446	2	23	23	2.47029	27.475	45	1	1	1.62562	n. def.	1
	YNL281W	HCH1	17.246	25.5	1.0664e-99	0.247236	0.02346	4	4	1.38989	6.0409	4	4	4	1.84597	12.582	9	1	1	2.15031	n. def.	1
	YKL150W	MCR1	34.137	39.1	2.8766e-64	0.246288	0.0382696	1	1	1.3205	n. def.	1	7	7	2.35178	16.505	10	3	3	1.76494	20.106	4
	YDR037W	KRS1	67.958	29.8	3.0131e-219	0.244969	0.0364854	10	10	1.65076	27.767	11	18	18	1.37903	17.14	38	3	3	2.38589	30.303	4
	YDL092W	SRP14	16.43	41.8	2.4937e-61	0.244848	0.0487774	4	4	1.69251	13.067	5	4	4	2.48577	20.588	4	1	1	1.28989	n. def.	1
	YDR385W;YOR133W	EFT2; EFT1	93.288	78.4	0	0.244099	0.0127874	52	52	1.57585	52.11	204	68	68	2.10522	64.676	340	51	51	1.62737	24.504	193
	YLR259C	HSP60	60.751	68.2	0	0.244057	0.000998715	27	27	1.75852	42.65	56	36	36	1.82983	25.292	92	30	30	1.67732	29.465	89
	YAR015W	ADE1	34.603	45.8	8.1374e-70	0.243722	0.00800337	7	7	1.52912	37.576	7	12	12	1.80479	20.129	13	4	4	1.95118	14.008	4
	YKL024C	URA6	22.933	72.1	3.9324e-188	0.24298	0.0108395	9	9	1.48306	18.13	14	13	13	1.94481	17.413	29	5	5	1.85739	10.281	5
	YOR332W	VMA4	26.471	91.8	0	0.242899	0.00713174	24	24	1.64973	25.315	87	24	24	2.00164	19.8	103	29	29	1.62143	20.059	94
	YMR194W	RPL36A	11.124	65	4.7535e-106	0.2422	0.0101837	7	1	1.9889	n. def.	1	11	1	1.50591	3.5186	2	5	1	1.77904	n. def.	1
	YLR244C	MAP1	43.373	18.6	6.0678e-60	0.241996	0.0253984	0	0		n. def.	0	4	4	1.66973	15.938	4	3	3	1.82535	15.944	3
	YPL239W	YAR1	22.355	16.5	3.2675e-05	0.241735	0.0204864	2	2	1.80848	34.37	2	2	2	1.68327	8.1909	2	0	0		n. def.	0
	YLL018C	DPS1	63.515	59.8	0	0.241722	0.00226699	14	14	1.67653	26.082	21	30	30	1.68418	50.344	48	10	10	1.8809	9.8287	10
	YCR088W	ABP1	65.575	57.9	0	0.241691	0.0218218	22	22	1.48834	35.052	48	25	25	2.20843	37.893	78	21	21	1.61543	26.826	57
	YKL013C	ARC19	19.916	55.6	4.8152e-208	0.240914	0.0337154	6	6	1.36913	34.837	13	7	7	2.30601	18.163	12	5	5	1.67277	38.096	6
	YPL131W	RPL5	33.714	59.9	1.4664e-190	0.240755	0.00872275	11	11	1.99844	31.968	30	13	13	1.70332	18.151	45	4	4	1.54981	7.8987	8
	YGR180C	RNR4	40.054	76.2	0	0.240473	0.0336277	27	27	1.28639	47.863	110	33	33	2.06228	25.735	213	19	19	1.98472	19.43	56
	YOL021C	DIS3	113.71	9.2	1.3329e-81	0.239294	0.029705	2	2	1.54696	41.255	2	7	7	1.47096	10.982	8	1	1	2.2951	29.547	2
	YPR172W	YPR172W	22.507	57.5	3.9312e-145	0.239238	0.0471806	7	7	1.38267	7.5058	9	8	8	2.48849	19.344	11	2	2	1.51727	6.4599	2
	YKL103C	LAP4	57.092	14.6	6.0573e-63	0.23893	0.0292775	1	1	1.32024	n. def.	1	4	4	2.09039	15.03	4	5	5	1.88761	17.388	9
	YKL081W	TEF4	46.52	56.6	0	0.237943	0.0102005	14	12	1.51605	24.401	29	18	17	1.99521	20.276	53	12	11	1.71051	24.195	29
	YMR173W	DDR48	46.233	71.4	0	0.237624	0.0418567	13	13	1.5758	31.849	58	14	14	2.39917	23.067	56	23	23	1.36556	16.735	106
	YBR261C	TAE1	26.067	29.3	1.7075e-47	0.237303	0.0253888	2	2	1.56328	9.1905	2	3	3	2.22677	7.4356	3	5	5	1.47977	9.3799	5
	YFR050C	PRE4	29.443	28.6	2.8968e-42	0.236733	0.049292	3	3	1.58408	12.284	2	3	3	1.87797	10.257	3	0	0		n. def.	0
	YJR123W	RPS5	25.038	58.7	3.0878e-230	0.236667	0.0236182	10	10	1.72227	23.116	14	13	13	2.13475	18.627	34	2	2	1.39493	18.803	5
	YJR094W-A;YPR043W	RPL43B; RPL43A	10.091	71.7	8.1324e-125	0.236353	0.0115847	8	8	1.71081	42.519	13	8	8	1.49475	14.994	16	1	1	2.0012	27.499	2
	YPL170W	DAP1	16.757	28.9	6.8338e-26	0.236099	0.00410899	3	3	1.57811	6.0569	3	3	3	1.87371	18.136	6	1	1	1.72765	n. def.	1
	YBL056W	PTC3	51.331	17.9	2.3261e-42	0.235812	0.00327438	2	1	1.77101	n. def.	1	5	3	1.82405	30.633	3	1	1	1.57826	n. def.	1
	YOL086C	ADH1	36.849	67.2	0	0.235724	0.00799313	21	14	1.64452	44.771	56	25	16	1.57099	26.998	135	13	9	1.97223	26.236	38
	YDL173W	PAR32	31.886	12.9	1.1118e-06	0.235352	0.0492557	1	1	1.62106	n. def.	1	3	3	2.42512	17.848	3	3	3	1.29277	19.406	3
	YGL011C	SCL1	28.001	51.6	2.1645e-83	0.233532	0.0336395	10	10	1.3996	94.771	10	6	6	2.27931	14.974	6	2	2	1.57322	22.497	2
	YNL113W	RPC19	16.151	18.3	1.162e-56	0.233384	0.0106357	2	2	1.59711	2.7514	3	2	2	2.00622	8.1387	3	2	2	1.56472	5.6039	2
	YFL039C	ACT1	41.689	82.9	0	0.232916	0.0308959	17	9	1.29246	11.118	14	26	14	1.96429	24.3	70	24	13	1.96847	22.393	49
	YLR206W	ENT2	71.806	35.6	4.2363e-165	0.232332	0.032324	6	5	1.4861	83.148	6	13	11	2.27283	28.515	16	7	6	1.4736	10.735	8
	YDR450W;YML026C	RPS18A; RPS18B	17.037	79.5	8.7467e-159	0.232274	0.00346935	13	13	1.81881	36.475	30	18	18	1.56568	16.207	53	9	9	1.74715	14.61	12
	YBL092W	RPL32	14.771	60.8	3.6324e-64	0.232016	0.0134516	10	10	1.65046	10.276	12	11	11	1.48974	11.985	14	7	7	2.01992	8.5902	7
	YLR083C;YDR107C	EMP70; TMN2	75.962	7.2	3.0192e-13	0.231737	0.0342469	2	2	1.43437	18.929	2	3	3	2.28571	5.5974	3	1	1	1.51192	n. def.	1
	YJR121W	ATP2	54.793	44.8	0	0.23148	0.0420396	9	9	1.23527	26.185	9	13	13	1.87579	16.176	15	13	13	2.13547	19.132	18
	YNL067W	RPL9B	21.657	68.1	1.1488e-265	0.231348	0.0231215	10	1	1.63875	n. def.	1	12	1	1.77085	22.041	4	7	0		n. def.	0
	YDR174W	HMO1	27.544	16.7	5.0212e-31	0.230447	0.0132856	1	1	1.7882	0.067028	2	2	2	1.91898	12.856	2	3	3	1.4317	17.487	6
	YGR282C	BGL2	34.118	16.6	3.8458e-36	0.230024	0.0345485	3	3	1.42177	98.464	3	3	3	2.2733	50.48	5	3	3	1.51561	25.888	5
	YBR139W	YBR139W	57.638	3.7	2.4766e-05	0.229572	0.0182438	1	1	1.97808	9.0263	2	2	2	1.77352	1.5941	2	1	1	1.39198	16.101	2
	YGL103W	RPL28	16.721	55.7	7.4468e-90	0.229078	0.0079924	8	8	1.62261	4.957	9	11	11	1.55036	17.192	16	2	2	1.93457	12.141	2
	YNR035C	ARC35	39.566	64.3	2.6204e-297	0.228064	0.0359117	2	2	1.35906	43.933	5	18	18	2.24709	15.02	26	2	2	1.58245	9.8854	3
	YGR240C	PFK1	107.97	63.7	0	0.227193	0.0045228	16	16	1.52737	34.235	34	45	44	1.75664	30.981	172	21	21	1.79041	23.345	55
	YNL112W	DBP2	60.999	19.8	2.4945e-88	0.226782	0.00460311	1	1	1.67302	n. def.	1	0	0		n. def.	0	10	9	1.69848	27.122	13
	YBL072C;YER102W	RPS8A; RPS8B	22.489	58	5.3217e-188	0.226705	0.0202735	10	10	1.73244	42.903	21	10	10	1.37981	21.828	27	5	5	2.0028	30.426	6
	YBR084W	MIS1	106.22	31.6	1.1441e-209	0.2264	0.00394361	8	5	1.7701	13.209	7	21	17	1.75883	24.751	27	9	7	1.53454	10.591	7
	YOR310C	NOP58	56.956	30.3	1.1169e-77	0.226393	0.00184106	3	3	1.67043	34.125	10	4	4	1.78581	20.012	12	12	12	1.60146	81.624	19
	YOL038W	PRE6	28.439	43.3	5.3727e-114	0.22589	0.0286395	3	3	1.38313	12.604	6	6	6	2.15234	4.8329	6	8	8	1.59918	17.443	16
	YDR063W	AIM7	17.13	14.8	2.9062e-17	0.225639	0.0118509	1	1	1.44413	2.3477	2	2	2	1.90821	2.7866	2	1	1	1.72458	n. def.	1
	YKL182W	FAS1	228.69	70.2	0	0.225468	0.00201248	97	97	1.7448	33.229	241	133	133	1.729	24.796	407	80	80	1.57349	34	318
	YER094C	PUP3	22.605	44.9	3.5339e-160	0.224914	0.02885	4	4	1.30519	15.804	10	8	8	2.01641	25.983	12	5	5	1.79675	10.781	8
	YLR257W	YLR257W	35.998	75.1	0	0.223974	0.0385136	14	14	1.79556	26.837	26	17	17	2.0903	51.508	46	18	18	1.25174	18.345	43
	YMR205C	PFK2	104.62	58.1	0	0.223247	0.0125652	8	8	1.44619	19.137	9	39	38	1.67625	19.4	102	12	12	1.92831	32.428	22
	YGR253C	PUP2	28.617	52.3	1.0319e-47	0.223245	0.0224639	6	6	1.3898	51.632	6	7	7	2.0512	8.0977	8	7	7	1.63975	18.456	12
	YOR375C;YAL062W	GDH1; GDH3	49.569	52	0	0.222244	0.0236135	13	13	1.34111	21.631	15	12	12	1.98488	15.626	16	12	12	1.74395	41.995	13
	YCR031C	RPS14A	14.536	79.6	0	0.222103	0.0193518	13	1	1.72037	8.8872	3	16	1	1.61653	8.4545	2	13	0		n. def.	0
	YBL076C	ILS1	122.98	33	4.0045e-262	0.220123	0.00521152	5	5	1.58178	71.673	6	26	26	1.56978	22.368	46	7	7	1.8424	30.101	9
	YGL202W	ARO8	56.177	31	8.9045e-193	0.219232	0.00140341	4	4	1.57151	24.741	6	11	11	1.71491	11.032	17	7	7	1.68708	16.846	7
	YBR181C;YPL090C	RPS6B; RPS6A	26.996	54.2	8.9751e-238	0.218999	0.00553952	10	10	1.82779	31.226	24	11	11	1.52082	18.442	24	11	11	1.63303	27.173	17
	YFL045C	SEC53	29.063	58.7	3.1191e-121	0.218879	0.0069469	12	12	1.69921	15.955	12	9	9	1.47612	16.8	12	4	4	1.80829	29.192	4
	YPL273W;YMR321C	SAM4; YMR321C	36.668	17.8	6.8609e-60	0.21879	0.00634966	1	1	1.5977	9.0006	2	5	5	1.53252	14.689	6	1	1	1.85127	n. def.	1
	YDR381W	YRA1	24.955	45.6	1.1805e-116	0.218274	0.00109791	9	9	1.61462	30.696	18	8	8	1.61431	41.54	9	6	6	1.73286	19.46	16
	YER146W	LSM5	10.423	53.8	7.3977e-68	0.21826	0.0173232	2	2	1.69883	9.4815	2	5	5	1.60831	3.5475	7	0	0		n. def.	0
	YML063W	RPS1B	28.812	54.9	2.1876e-112	0.21768	0.0300404	11	2	1.85213	22.145	3	12	3	1.27663	26.906	3	9	2	1.90241	76.565	4
	YGR204W	ADE3	102.2	69.6	0	0.217397	0.00207061	31	28	1.7567	50.046	65	49	45	1.61954	26.275	121	30	28	1.57798	31.485	78
	YLR340W	RPP0	33.717	52.2	0	0.217304	0.000321591	12	12	1.68447	51.981	30	18	18	1.61215	28.468	59	16	16	1.65213	16.825	39
	YLR208W	SEC13	33.043	63.6	9.0525e-185	0.216753	0.0349011	11	11	1.50396	98.814	11	14	14	2.1653	12.505	14	16	16	1.37248	16.123	31
	YPL231W	FAS2	206.94	75.3	0	0.216475	0.00292219	103	103	1.73172	36.194	250	124	124	1.68677	22.599	399	90	90	1.52718	31.529	325
	YDR071C	PAA1	21.947	91.1	4.6584e-237	0.215007	0.0146044	12	12	1.57624	31.178	25	15	15	1.93648	16.059	33	13	13	1.44672	11.108	14
	YOR230W	WTM1	48.382	61.6	2.6633e-279	0.214356	0.0444979	11	11	1.28003	40.038	12	16	16	1.56191	37.182	29	12	12	2.19882	15.47	14
	YML092C	PRE8	27.162	32.4	3.3273e-51	0.214046	0.040699	3	3	1.3111	14.631	3	5	5	2.17803	19.153	5	1	1	1.53617	n. def.	1
	YNL096C	RPS7B	21.634	68.9	1.608e-163	0.21379	0.0188792	13	6	1.96067	34.34	12	14	7	1.39737	17.264	17	8	4	1.59829	8.727	5
	YGL087C	MMS2	15.544	60.6	1.1182e-94	0.213413	0.0354713	5	5	1.3295	16.17	5	6	6	2.12576	22.724	15	1	1	1.54538	n. def.	1
	YHR141C;YNL162W	RPL42B; RPL42A	12.211	39.6	2.7837e-08	0.213069	0.0167193	3	3	1.92186	26.716	6	5	5	1.39749	12.236	13	3	3	1.62232	5.9838	3
	YGR027C;YLR333C	RPS25A; RPS25B	12.039	40.7	1.1304e-51	0.212936	0.0212308	4	4	1.57176	8.8224	5	6	6	1.39318	12.363	10	3	3	1.98799	6.9403	3
	YPR103W	PRE2	31.636	38	1.5912e-107	0.211938	0.0367038	6	6	1.28098	44.277	9	9	9	2.08073	22.116	14	7	7	1.62201	6.8425	9
	YOR362C	PRE10	31.536	38.5	3.299e-132	0.211518	0.0471649	7	7	1.22297	10.112	7	9	9	2.13675	19.318	13	8	8	1.64962	10.315	8
	YOR142W	LSC1	35.032	54.4	2.2614e-194	0.211353	0.0404405	5	5	1.22671	7.7416	6	11	11	2.01767	10.308	13	4	4	1.73968	10.289	5
	YIL062C	ARC15	17.134	83.1	5.4291e-183	0.211219	0.017982	11	11	1.49136	13.227	14	11	11	1.96549	18.464	16	8	8	1.46759	14.586	9
	YER062C	HOR2	27.813	63.2	1.2801e-171	0.210957	0.0181858	16	8	1.45332	28.918	13	19	9	1.96448	60.322	11	14	7	1.50405	15.551	12
	YDR418W;YEL054C	RPL12B; RPL12A	17.822	74.5	1.4273e-270	0.210657	0.000369983	10	10	1.6128	27.711	43	13	13	1.66633	16.246	53	14	14	1.59451	20.614	23
	YOR096W	RPS7A	21.622	76.3	1.0886e-155	0.21063	0.0185729	15	8	1.96711	30.961	25	16	9	1.49804	27.887	29	10	6	1.45391	20.668	14
	YHR013C	ARD1	27.603	11.3	1.2569e-26	0.209735	0.00709817	2	2	1.72795	26.341	2	1	1	1.44313	n. def.	1	2	2	1.70753	9.8366	2
	YJL001W	PRE3	23.547	61.9	1.6815e-101	0.209391	0.0435644	7	7	1.27345	16.171	7	11	11	2.14855	34.805	15	5	5	1.55255	22.198	5
	YER012W	PRE1	22.516	50.5	5.2233e-92	0.208145	0.0413139	6	6	1.27154	5.6048	6	9	9	2.11095	23.737	14	3	3	1.56902	21.091	3
	YDR519W	FPR2	14.487	67.4	1.3958e-117	0.207739	0.00928779	7	7	1.65166	15.518	8	7	7	1.78482	7.1738	9	4	4	1.42462	15.376	4
	YFL010C	WWM1	22.655	45	4.8867e-137	0.207171	0.0169672	5	5	1.52015	16.747	8	4	4	1.92319	6.9752	5	6	6	1.43088	28.053	14
	YBR234C	ARC40	42.474	53.1	3.9747e-95	0.206937	0.0158583	7	7	1.357	39.364	25	12	12	1.80106	45.729	61	10	10	1.70885	19.087	23
	YOR195W	SLK19	95.379	9.7	1.5785e-87	0.205161	0.00554565	2	2	1.6031	49.763	4	6	6	1.74984	13.19	9	1	1	1.4707	n. def.	1
	YAL038W;YOR347C	CDC19; PYK2	54.544	88.8	0	0.204379	0.0130002	32	32	1.41052	26.986	133	42	42	1.57906	27.593	299	42	42	1.8423	22.092	226
	YLR441C	RPS1A	28.743	54.9	6.5347e-93	0.204221	0.016282	11	2	1.8167	37.145	4	11	2	1.35479	0.94074	2	10	3	1.66536	17.428	5
	YBR101C	FES1	32.604	26.9	8.194e-74	0.204175	0.0231532	3	3	1.42241	4.015	3	3	3	1.97243	39.001	6	5	5	1.46049	15.388	8
	YDL046W	NPC2	19.063	16.8	5.9206e-06	0.20402	0.0133609	0	0		n. def.	0	2	2	1.56838	29.94	2	1	1	1.63151	n. def.	1
	YGL070C	RPB9	14.288	45.9	1.5742e-41	0.203905	0.0326585	0	0		n. def.	0	3	3	1.67842	9.7133	3	3	3	1.52374	18.941	3
	YOR168W	GLN4	93.132	19.2	6.1976e-116	0.203013	0.00980069	2	2	1.54321	3.3741	2	13	13	1.81406	18.886	17	1	1	1.45199	n. def.	1
	YOL109W	ZEO1	12.589	96.5	0	0.202927	0.0204802	20	20	1.38617	40.657	42	24	24	1.92467	23.146	49	17	17	1.52267	31.739	40
	YBR256C	RIB5	26.195	62.6	0	0.202464	0.0297861	10	10	1.71951	42.555	17	15	15	1.8663	25.282	22	7	7	1.26185	15.704	9
	YPL249C-A	RPL36B	11.135	65	7.9911e-106	0.201873	0.00166733	7	1	1.65494	n. def.	1	11	1	1.51162	3.3693	2	5	1	1.6121	n. def.	1
	YGL076C	RPL7A	27.638	70.9	7.2984e-298	0.201457	0.00148677	19	1	1.57092	n. def.	1	20	1	1.66962	1.2408	2	13	1	1.5332	20.229	10
	YFR031C-A;YIL018W	RPL2A; RPL2B	27.408	63.8	8.0357e-201	0.201208	0.00574291	11	11	1.62522	14.986	26	10	10	1.44421	22.447	26	13	13	1.71034	14.436	34
	YOR021C	YOR021C	24.743	51.6	1.2859e-69	0.201047	0.0197837	7	7	1.42902	100.85	5	8	8	1.92001	8.7353	7	1	1	1.4615	13.495	2
	YOR276W	CAF20	18.223	49.7	6.8779e-31	0.200466	0.0490195	1	1	1.23811	n. def.	1	4	4	2.11761	23.525	6	1	1	1.52332	n. def.	1
	YLR075W	RPL10	25.361	75.6	5.5e-198	0.200208	0.00522286	19	19	1.71583	19.515	41	20	20	1.45609	23.643	43	12	12	1.59574	20.777	25
	YOR007C	SGT2	37.218	93.4	0	0.200198	0.0284905	19	19	1.55661	43.065	38	28	28	1.95183	24.427	114	21	21	1.31211	12.944	45
	YLR185W	RPL37A	9.8502	53.4	2.3704e-16	0.19971	0.000411537	3	2	1.59967	21.147	2	6	3	1.54295	21.477	3	6	3	1.60971	1.6065	3
	YHL033C	RPL8A	28.124	77.7	0	0.199242	0.00403744	23	3	1.7186	6.3775	5	23	4	1.51016	11.12	6	25	4	1.5259	12.899	12
	YOR151C	RPB2	138.75	27.5	1.3068e-163	0.199004	0.0249481	9	9	1.57003	56.516	11	27	27	1.90778	20.584	70	10	10	1.32001	19.947	26
	YOR063W	RPL3	43.757	70	0	0.198869	0.00156415	21	21	1.62372	60.398	62	30	30	1.50168	67.715	130	21	21	1.62001	38.001	80
	YBL027W;YBR084C-A	RPL19B; RPL19A	21.704	42.3	1.7033e-285	0.198759	0.00583535	11	11	1.58426	33.474	36	12	12	1.44783	26.027	71	10	10	1.72081	29.999	57
	YGR209C	TRX2	11.204	90.4	0	0.198077	0.00997904	9	7	1.40066	7.778	8	10	8	1.755	5.6005	12	2	1	1.59816	n. def.	1
	YDR363W-A	SEM1	10.386	13.5	2.8707e-09	0.197967	0.0251003	1	1	1.75864	n. def.	1	1	1	1.27572	n. def.	1	1	1	1.74972	n. def.	1
	YNL123W	NMA111	110.88	41.7	0	0.197691	0.0377809	19	19	1.24068	46.9	21	31	31	1.96252	30.39	65	20	20	1.60917	36.216	37
	YDL083C;YMR143W	RPS16B; RPS16A	15.847	81.1	1.6432e-218	0.197363	0.0151539	17	17	1.76109	17.783	34	18	18	1.3458	18.335	54	9	9	1.6494	10.682	13
	YEL037C	RAD23	42.366	31.2	3.4931e-232	0.196849	0.0075397	5	5	1.48122	30.204	9	9	9	1.76078	19.227	21	9	9	1.49356	15.163	19
	YGR135W	PRE9	28.714	41.5	1.4761e-115	0.196541	0.0382077	7	7	1.24977	21.026	7	4	4	1.98004	7.9659	4	4	4	1.5708	23.216	4
	YDR064W	RPS13	17.029	66.2	7.8384e-104	0.196346	0.00319458	10	10	1.61072	22.304	14	11	11	1.46321	18.631	14	5	5	1.64707	12.948	6
	YLR029C;YMR121C	RPL15A; RPL15B	24.422	44.6	8.5954e-140	0.196233	0.00592482	9	9	1.71424	43.418	34	8	8	1.44354	17.002	51	10	10	1.56747	27.031	56
	YOR020C	HSP10	11.372	89.6	0	0.196135	0.0283529	11	11	1.51304	10.558	18	16	16	1.93922	21.489	31	2	2	1.32107	26.851	19
	YCR084C	TUP1	78.307	50.9	0	0.195186	0.0230443	19	19	1.52311	24.891	23	28	28	1.88729	23.938	48	11	11	1.33964	9.5253	11
	YBR048W;YDR025W	RPS11B; RPS11A	17.749	53.2	4.9057e-86	0.194532	0.00774086	7	7	1.73223	58.864	17	9	9	1.42558	6.2178	11	6	6	1.55239	13.726	6
	YER177W	BMH1	30.091	91	0	0.194249	0.0178947	21	5	1.31931	36.374	7	23	7	1.75691	30.701	13	21	7	1.65063	28.757	15
	YHR021C;YKL156W	RPS27B; RPS27A	8.8653	53.7	1.2075e-33	0.19384	0.0192584	2	2	1.52089	0.26693	2	8	8	1.60539	19.692	12	0	0		n. def.	0
	YGR285C	ZUO1	49.019	54	4.8744e-267	0.193609	0.000466625	13	13	1.52702	64.199	17	17	17	1.60061	17.788	25	14	14	1.55846	30.378	22
	YLL045C	RPL8B	28.111	77.7	0	0.19325	0.000650126	25	5	1.5809	13.672	10	23	4	1.5114	8.7881	5	26	5	1.59025	14.896	12
	YHR089C	GAR1	21.48	28.8	1.1248e-59	0.192209	0.0150004	4	4	1.78728	35.472	4	5	5	1.5495	9.3608	5	1	1	1.36221	n. def.	1
	YGL105W	ARC1	42.083	47.6	4.2205e-142	0.192199	0.0149115	6	6	1.36299	20.71	12	11	11	1.78674	18.538	24	8	8	1.54897	23.651	14
	YER081W	SER3	51.193	37.7	8.7755e-242	0.191985	0.0165305	8	4	1.32484	12.786	4	5	1	1.74037	14.57	2	9	3	1.63361	2.7199	3
	YOL040C	RPS15	16.002	43	9.8139e-140	0.191413	0.0132372	5	5	1.58088	12.034	13	6	6	1.35834	18.666	18	3	3	1.74715	14.727	8
	YDR162C	NBP2	26.57	28	5.7133e-20	0.191401	0.0391873	1	1	1.657	n. def.	1	3	3	1.87561	25.561	3	3	3	1.20709	61.098	3
	YJR025C	BNA1	20.235	92.7	8.9994e-188	0.191335	0.00066725	10	10	1.50516	30.631	18	13	13	1.58655	16.777	20	10	10	1.57025	12.705	11
	YML028W	TSA1	21.589	99.5	0	0.191323	0.00331824	20	19	1.53839	38.914	115	21	20	1.66085	29.972	123	19	18	1.46748	25.655	54
	YHL001W	RPL14B	15.153	68.8	7.6458e-184	0.191076	0.010835	12	1	1.69276	n. def.	1	15	1	1.36439	2.1636	2	10	1	1.62067	n. def.	1
	YBR031W	RPL4A	39.092	59.9	0	0.190992	0.0152453	17	2	1.80815	16.724	6	20	2	1.48652	35.946	10	18	2	1.39177	24.962	3
	YGR136W	LSB1	26.139	27.8	2.7588e-121	0.190482	0.0409946	4	4	1.85701	13.938	6	3	3	1.68206	17.929	5	5	5	1.19342	30.555	5
	YMR142C;YDL082W	RPL13B; RPL13A	22.525	55.3	1.2793e-192	0.190429	0.00375557	13	13	1.62277	42.91	42	13	13	1.43701	30.516	51	8	8	1.59798	26.229	27
	YER074W;YIL069C	RPS24A; RPS24B	15.329	72.6	2.6379e-155	0.190106	0.0106287	13	13	1.58718	132.1	20	14	14	1.37061	14.732	30	7	7	1.70914	17.765	8
	YJL167W	ERG20	40.483	42.3	2.1659e-156	0.189855	0.00715608	2	2	1.49759	22.558	4	12	12	1.71724	20.133	19	5	5	1.44325	10.333	5
	YHR019C	DED81	62.206	48	0	0.189612	0.00543331	13	13	1.6243	26.971	21	16	16	1.41181	36.821	26	16	16	1.61582	14.329	30
	YLR355C	ILV5	44.368	64.3	0	0.189553	0.0361219	12	12	1.34023	22.784	17	20	20	1.39497	29.002	45	5	5	1.98114	41.748	5
	YDL140C	RPO21	191.61	34.3	0	0.189184	0.0253872	16	16	1.67084	18.933	17	46	45	1.75113	26.864	82	35	35	1.26269	18.315	68
	YPL048W	CAM1	47.087	43.6	7.6168e-187	0.188503	0.00805127	10	8	1.55989	38.119	9	6	5	1.69027	21.627	6	6	5	1.39462	13.884	6
	YDL136W;YDL191W	RPL35B; RPL35A	13.909	70	5.4908e-265	0.188058	0.00171956	11	11	1.48551	9.9922	18	16	16	1.52439	13.333	26	8	8	1.61883	70.869	10
	YDR158W	HOM2	39.543	45.5	2.894e-291	0.188012	0.0016269	3	3	1.56789	12.665	3	12	12	1.46841	44.116	20	7	7	1.59175	15.024	7
	YJR070C	LIA1	36.164	56.3	5.3238e-209	0.187868	0.016805	11	11	1.51108	41.163	18	12	12	1.35333	20.917	18	1	1	1.79025	n. def.	1
	YHR203C;YJR145C	RPS4B; RPS4A	29.41	54.8	3.5325e-82	0.186794	0.0106413	12	12	1.67084	15.211	20	11	11	1.35636	8.0201	18	14	14	1.60351	18.482	23
	YKL060C	FBA1	39.62	71.3	0	0.185558	0.00460846	18	18	1.42531	43.544	116	26	26	1.53726	28.14	250	16	16	1.64444	21.908	99
	YLR429W	CRN1	72.552	73.4	0	0.185177	0.0273352	33	33	1.46212	40.029	41	38	38	1.86867	25.515	72	17	17	1.31527	17.883	25
	YBR222C	PCS60	60.488	39.8	2.6006e-192	0.184174	0.0174783	2	2	1.49613	26.352	4	9	9	1.77629	16.898	11	15	15	1.34288	12.447	20
	YDL065C	PEX19	38.706	47.1	3.5913e-239	0.184038	0.0407862	6	6	1.40451	8.757	6	10	10	1.96827	17.253	13	4	4	1.28974	14.571	4
	YDL130W	RPP1B	10.667	22.6	1.272e-63	0.184035	0.0145059	1	1	1.40792	n. def.	1	2	2	1.43062	6.7759	4	1	1	1.77013	n. def.	1
	YHR064C	SSZ1	58.237	76.4	0	0.183702	0.00184489	22	22	1.46389	31.32	26	28	28	1.59987	13.806	44	13	13	1.51883	16.831	17
	YDR099W	BMH2	31.061	73.3	0	0.183681	0.0185479	20	4	1.31468	74.211	6	23	7	1.75685	47.566	11	18	4	1.53988	10.704	8
	YJL136C	RPS21B	9.7597	85.1	3.3904e-101	0.183582	0.0353673	5	1	1.45579	15.494	2	8	1	1.5998	5.1627	2	0	0		n. def.	0
	YMR311C	GLC8	26.649	36.2	5.0446e-32	0.183316	0.0210891	2	2	1.2801	10.94	2	3	3	1.71942	11.849	5	6	6	1.61184	14.184	7
	YNL153C	GIM3	15.18	69.8	9.6412e-139	0.183168	0.0268963	8	8	1.40005	14.454	13	9	9	1.86797	16.253	12	8	8	1.35516	11.273	8
	YDL055C	PSA1	39.565	79.8	0	0.182971	0.0145219	21	21	1.33588	25.788	64	23	23	1.72173	22.315	115	20	20	1.53879	21.125	47
	YGL031C	RPL24A	17.613	54.2	7.9156e-87	0.182824	0.0446271	9	2	1.61668	1.1048	2	14	2	1.43556	15.877	3	6	0		n. def.	0
	YLR304C	ACO1	85.367	38.7	1.7459e-242	0.182622	0.0126397	13	11	1.40302	15.974	15	23	21	1.74338	40.114	45	8	8	1.44348	37.873	14
	YLR175W	CBF5	54.704	20.7	2.3566e-66	0.182482	0.040442	1	1	1.93637	19.79	7	4	4	1.45092	19.82	17	8	8	1.25549	18.143	12
	YBR154C	RPB5	25.079	26.5	2.6877e-65	0.18247	0.0298605	3	3	1.49495	13.607	5	3	3	1.84932	31.162	5	1	1	1.27577	5.9514	3
	YJL177W	RPL17B	20.551	67.9	6.3381e-248	0.182077	0.0123041	12	1	1.7356	9.3189	4	14	1	1.39604	18.002	2	13	1	1.45172	n. def.	1
	YGR155W	CYS4	56.021	85.2	0	0.182071	0.018798	13	13	1.40517	27.852	18	43	43	1.39245	16.54	79	27	27	1.79766	14.575	35
	YHL011C	PRS3	35.123	43.1	4.2809e-127	0.181679	0.0139988	6	6	1.36812	49.021	6	12	12	1.47195	25.486	15	6	6	1.74189	15.039	6
	YHR128W	FUR1	24.594	71.3	4.3387e-143	0.181357	0.0210523	10	10	1.39243	63.167	11	14	14	1.38698	15.48	19	6	6	1.81228	12.773	7
	YDR012W	RPL4B	39.062	59.9	0	0.181239	0.00375905	16	1	1.63241	n. def.	1	20	2	1.46668	15.299	4	18	2	1.46066	15.169	2
	YDL081C	RPP1A	10.908	81.1	1.6355e-100	0.181055	0.00499829	3	3	1.50734	38.07	5	4	4	1.52721	7.306	5	0	0		n. def.	0
	YNL301C;YOL120C	RPL18B; RPL18A	20.563	49.5	1.2859e-88	0.181014	0.00506492	11	11	1.58856	33.291	29	11	11	1.39427	16.421	23	8	8	1.57649	16.551	12
	YJL080C	SCP160	134.81	58.4	0	0.180725	0.0415941	28	28	1.19499	25.898	39	48	48	1.85439	20.291	82	48	48	1.57257	26.091	119
	YGL067W	NPY1	43.516	3.6	1.464e-38	0.179953	0.0256273	0	0		n. def.	0	1	1	1.46364	14.626	2	1	1	1.56485	n. def.	1
	YMR303C;YBR145W	ADH2; ADH5	36.731	24.4	3.4846e-140	0.17989	0.0238246	8	1	1.4669	93.902	2	10	1	1.56091	13.663	5	4	0		n. def.	0
	YNL069C	RPL16B	22.249	54.5	2.465e-195	0.179775	0.00372647	17	9	1.62414	41.321	23	14	6	1.47395	15.095	32	10	5	1.44617	20.763	14
	YIL078W	THS1	84.519	43.1	0	0.179643	0.00453122	22	22	1.60655	20.56	28	27	27	1.40351	27.298	57	15	15	1.53398	13.696	18
	YDL208W	NHP2	17.122	39.7	2.3127e-36	0.179619	0.0429345	5	5	1.92023	60.169	8	5	5	1.4649	27.004	7	7	7	1.22941	16.585	11
	YDR513W	GRX2	15.861	53.8	8.9215e-90	0.17914	0.00536962	6	6	1.39813	68.79	8	6	6	1.51927	22.131	10	3	3	1.62269	17.926	3
	YNL135C	FPR1	12.158	99.1	2.5625e-207	0.176603	0.0182869	8	8	1.48498	8.2924	9	15	15	1.73403	13.729	23	3	3	1.31532	17.841	3
	YHR183W;YGR256W	GND1; GND2	53.543	37.2	1.7699e-142	0.176414	0.0207704	6	6	1.29313	17.07	6	10	10	1.50444	29.578	18	4	4	1.73871	9.8265	5
	YCR051W	YCR051W	24.694	15.3	3.0735e-26	0.175585	0.0101481	1	1	1.3449	n. def.	1	2	2	1.52091	32.63	4	1	1	1.64422	n. def.	1
	YER007C-A	TMA20	20.277	74.6	8.6964e-117	0.175147	0.0320053	6	6	1.31196	19.092	7	13	13	1.85106	19.827	17	4	4	1.3807	4.3964	4
	YGL123W	RPS2	27.449	49.6	1.9106e-173	0.174991	0.0220334	7	7	1.76193	5.0796	9	4	4	1.30617	30.337	7	2	2	1.45541	10.897	4
	YLR367W;YJL190C	RPS22B; RPS22A	14.626	79.2	5.7729e-286	0.174856	0.0171221	10	10	1.6975	15.682	17	11	11	1.51254	11.077	21	9	9	1.30332	12.458	12
	YIR034C	LYS1	41.464	2.9	0.0087292	0.173655	0.0451596	1	1	1.57928	n. def.	1	1	1	1.40881	6.2063	2	0	0		n. def.	0
	YPL198W	RPL7B	27.696	70.9	9.96e-292	0.173539	0.0151654	19	1	1.57572	n. def.	1	20	1	1.2947	n. def.	1	13	1	1.62543	6.0481	2
	YGR085C;YPR102C	RPL11B; RPL11A	19.749	71.8	1.3034e-146	0.171886	0.00973911	11	11	1.57891	56.812	36	15	15	1.56331	13.966	37	17	17	1.32818	18.245	25
	YDR510W	SMT3	11.597	57.4	1.0122e-55	0.171605	0.0470344	6	6	1.27371	198.8	8	5	5	1.925	171.24	17	5	5	1.33449	140.76	11
	YIL138C	TPM2	19.093	59.6	3.6464e-145	0.17087	0.0304075	8	8	1.25962	56.688	7	6	6	1.78715	34.075	7	5	5	1.44613	14.42	5
	YMR242C;YOR312C	RPL20A; RPL20B	20.437	70.9	4.1304e-252	0.170828	0.00338839	13	13	1.51566	19.106	23	18	18	1.38985	26.027	30	14	14	1.54495	12.282	19
	YNL037C	IDH1	39.324	43.3	9.0689e-151	0.170635	0.0199049	0	0		n. def.	0	14	14	1.44527	15.001	15	3	3	1.51816	29.955	3
	YOR234C	RPL33B	12.168	62.6	1.0675e-92	0.170143	0.0111908	9	2	1.47388	3.43	2	14	4	1.64363	34.391	7	6	1	1.3371	n. def.	1
	YPL263C	KEL3	75.432	10	2.2316e-21	0.170102	0.00241392	2	2	1.44513	8.6572	2	5	5	1.56226	12.205	7	1	1	1.43433	n. def.	1
	YLR109W	AHP1	19.114	95.5	0	0.169563	0.0333135	13	13	1.21339	31.591	40	16	16	1.52258	24.725	46	13	13	1.74627	13.572	21
	YIL133C	RPL16A	22.201	59.8	8.1919e-191	0.169452	0.0127496	19	11	1.67721	34.319	16	17	9	1.38024	15.68	18	11	6	1.39256	13.31	6
	YDL120W	YFH1	19.49	13.2	2.706e-38	0.169237	0.0145826	1	1	1.45037	n. def.	1	2	2	1.50313	55.618	2	0	0		n. def.	0
	YDL014W	NOP1	34.465	35.5	2.9295e-49	0.167154	0.0203087	7	7	1.59594	43.56	7	8	8	1.58778	28.253	15	2	2	1.25214	2.5852	2
	YHL034C	SBP1	32.989	69	0	0.166805	0.0107938	11	11	1.35446	19.03	20	16	16	1.64061	18.728	50	12	12	1.42444	9.5919	17
	YER136W	GDI1	51.206	40.4	7.7148e-148	0.166421	0.0347786	10	10	1.23113	13.223	11	6	6	1.77945	66.213	7	5	5	1.44103	6.473	6
	YPR062W	FCY1	17.507	51.9	1.8243e-62	0.165965	0.0120962	5	5	1.44429	38.83	9	4	4	1.48688	16.931	8	1	1		n. def.	0
	YLR406C	RPL31B	12.967	78.8	4.1416e-126	0.165665	0.000546513	10	1	1.43682	n. def.	1	11	1	1.45732	n. def.	1	7	1	1.49981	n. def.	1
	YIL053W	RHR2	27.947	86.4	0	0.164727	0.00104984	23	15	1.41445	21.995	25	25	15	1.50119	19.728	41	19	12	1.46946	11.422	30
	YLR179C	YLR179C	22.151	41.8	9.0752e-59	0.164242	0.0338933	5	5	1.37838	16.41	5	6	6	1.26362	30.402	8	1	1	1.78543	n. def.	1
	YGR034W	RPL26B	14.235	85.8	2.712e-143	0.163764	0.0100442	19	4	1.58831	19.016	9	23	4	1.48006	18.149	9	18	3	1.3185	10.838	3
	YCR053W	THR4	57.474	59.9	0	0.163305	0.0020769	12	12	1.46385	18.196	17	21	21	1.51494	14.376	56	24	24	1.39322	24.245	29
	YJR139C	HOM6	38.502	85.8	0	0.162117	0.0153642	16	16	1.28431	9.9643	21	23	23	1.61718	17.244	33	9	9	1.47545	17.602	11
	YML073C	RPL6A	19.961	76.1	5.6828e-231	0.161501	0.00699122	16	5	1.56252	27.191	23	20	8	1.45749	16.589	23	10	3	1.33989	7.0431	8
	YGR118W;YPR132W	RPS23A; RPS23B	16.038	40	8.2102e-41	0.160919	0.0155357	6	6	1.40944	12.764	6	7	7	1.31101	16.93	10	2	2	1.64476	11.345	2
	YMR099C	YMR099C	33.955	55.6	2.3377e-172	0.160124	0.0354395	8	8	1.21782	14.888	9	14	14	1.74286	12.373	15	4	4	1.42406	24.845	8
	YGR020C	VMA7	13.461	68.6	2.1108e-93	0.159497	0.0299998	3	3	1.39451	4.6393	3	5	5	1.49477	18.502	7	0	0		n. def.	0
	YFL034C-A	RPL22B	13.826	59	9.1165e-22	0.15895	0.016094	3	1	1.4689	n. def.	1	3	1	1.41549	n. def.	1	1	0		n. def.	0
	YDR454C	GUK1	20.637	89.8	0	0.158612	0.0146051	15	15	1.35761	22.946	19	17	17	1.34602	14.129	27	14	14	1.63685	15.845	16
	YDR500C	RPL37B	9.8682	31.8	0.0015666	0.157894	0.0265515	1	0		n. def.	0	4	1	1.39538	n. def.	1	4	1	1.48284	n. def.	1
	YLR344W	RPL26A	14.234	85.8	5.7852e-132	0.157298	0.00781311	17	2	1.38796	3.0608	2	21	2	1.35772	15.249	3	18	3	1.57292	6.8902	3
	YDR533C	HSP31	25.67	61.2	5.6453e-123	0.156938	0.0440861	4	4	1.36478	8.6511	3	9	9	1.50943	17.68	18	0	0		n. def.	0
	YOR224C	RPB8	16.511	41.8	3.6973e-36	0.155484	0.0165319	4	4	1.35696	14.746	7	5	5	1.63335	20.289	12	5	5	1.32071	34.73	6
	YER056C-A;YIL052C	RPL34A; RPL34B	13.639	45.5	2.0123e-78	0.15526	0.00195073	4	4	1.48644	14.577	10	5	5	1.37548	25.449	15	6	6	1.42949	27.529	8
	YCL050C	APA1	36.492	76.3	4.7201e-216	0.153695	0.0321322	8	8	1.36573	42.788	16	17	17	1.70614	60.428	28	5	5	1.24082	14.71	5
	YJR105W	ADO1	36.372	68.2	5.7687e-234	0.152812	0.0163786	11	11	1.27879	12.577	11	13	13	1.40313	19.134	19	3	3	1.60154	11.202	3
	YGL135W;YPL220W	RPL1B; RPL1A	24.485	66.8	0	0.152799	0.00240976	18	18	1.48427	52.829	45	17	17	1.41983	26.362	44	15	15	1.36348	18.554	37
	YLR354C	TAL1	37.036	72.8	0	0.152747	0.020484	25	24	1.2782	36.838	26	27	27	1.37295	17.493	34	8	8	1.63677	12.004	8
	YLR448W	RPL6B	19.986	80.1	3.7638e-219	0.152274	0.00739098	18	7	1.5415	27.937	35	21	9	1.33221	18.483	31	12	5	1.39414	11.223	11
	YKL180W	RPL17A	20.549	67.9	1.2758e-243	0.151424	0.00454025	12	1	1.42306	126.57	3	14	1	1.33477	11.677	4	13	1	1.49844	n. def.	1
	YHR087W	RTC3	12.009	69.4	1.0864e-198	0.150516	0.00132927	7	7	1.38573	20.687	8	8	8	1.39268	9.0201	12	2	2	1.46561	13.745	2
	YHR010W;YDR471W	RPL27A; RPL27B	15.531	67.6	1.2322e-125	0.149806	0.00223999	10	10	1.47872	24.985	20	12	12	1.38316	112.41	24	9	9	1.37612	22.88	25
	YDR226W	ADK1	24.254	82.9	3.6794e-254	0.149746	0.00791076	15	15	1.34172	29.114	38	15	15	1.36104	17.577	48	14	14	1.54064	26.618	30
	YLR200W	YKE2	13.284	70.2	3.6639e-187	0.149371	0.0195917	5	5	1.2848	20.107	7	6	6	1.61825	8.4261	8	3	3	1.34967	3.0442	3
	YDL075W	RPL31A	12.953	78.8	6.0145e-127	0.148475	0.00296054	10	1	1.35055	6.6617	3	11	1	1.39665	n. def.	1	7	1	1.47852	4.4037	2
	YPL154C	PEP4	44.498	41	0	0.14803	0.049259	12	12	1.17276	19.984	19	15	15	1.35966	26.229	44	12	12	1.74362	21.683	29
	YBR035C	PDX3	26.908	48.2	6.4005e-158	0.147791	0.0334157	8	8	1.22945	11.392	8	9	9	1.34447	13.43	11	6	6	1.67923	18.571	6
	YCL035C	GRX1	12.38	69.1	1.7185e-193	0.147672	0.0262899	7	7	1.26768	8.5229	9	7	7	1.32654	11.045	13	2	2	1.64924	17.74	2
	YPL143W	RPL33A	12.154	62.6	8.9179e-129	0.147648	0.00378083	9	2	1.47724	47.341	6	14	4	1.40843	18.327	9	7	2	1.33278	24.346	2
	YGL030W	RPL30	11.415	89.5	0	0.14719	0.0181172	11	11	1.59808	21.969	22	13	13	1.2848	14.381	25	3	3	1.34628	18.894	9
	YDR447C;YML024W	RPS17B; RPS17A	15.803	77.2	0	0.146481	0.00810315	9	9	1.45524	80.648	20	12	12	1.28477	17.166	31	8	8	1.47124	9.0378	9
	YHR163W	SOL3	27.784	25.7	2.4264e-20	0.144984	0.0358132	1	1	1.44999	n. def.	1	5	5	1.34463	15.711	5	0	0		n. def.	0
	YOL127W	RPL25	15.757	68.3	0	0.14478	0.00270036	12	12	1.45408	36.721	54	13	13	1.33552	27.92	52	13	13	1.39991	15.528	35
	YNL247W	YNL247W	87.529	41.6	1.0876e-235	0.144777	0.0218558	13	13	1.21908	15.488	14	23	23	1.43019	17.802	28	3	3	1.55921	39.672	4
	YPL079W	RPL21B	18.274	59.4	2.1772e-61	0.143891	0.0245165	7	0		n. def.	0	12	1	1.35764	9.0096	2	9	1	1.42888	n. def.	1
	YGR279C	SCW4	40.173	21.2	2.7158e-111	0.143341	0.0320347	1	1	1.56011	15.172	3	3	3	1.47388	26.439	7	4	4	1.17059	29.339	5
	YDL051W	LHP1	32.104	54.9	0	0.143262	0.0188308	8	8	1.34955	22.983	12	16	16	1.57781	24.115	17	7	7	1.26341	24.581	13
	YLR024C	UBR2	216.78	1.8	0.18061	0.142603	0.0050638	1	1	1.40298	n. def.	1	2	2	1.46261	39.963	3	1	1	1.30506	n. def.	1
	YDR023W	SES1	53.309	49.8	0	0.142568	0.0142861	3	3	1.27743	22.967	3	16	16	1.54734	24.539	25	7	7	1.3545	19.683	11
	YEL039C	CYC7	12.532	44.2	7.0891e-46	0.140043	0.0446259	2	1	1.50736	n. def.	1	7	5	1.55364	14.909	6	1	1	1.12347	n. def.	1
	YOR369C	RPS12	15.471	65	1.4856e-206	0.139833	0.0256467	10	10	1.36036	9.3447	21	10	10	1.58396	30.191	29	6	6	1.21927	8.2952	8
	YLR060W	FRS1	67.364	29.9	8.753e-155	0.139627	0.000124328	11	11	1.37998	27.413	17	11	11	1.36677	17.474	27	7	7	1.39096	30.332	9
	YOR027W	STI1	66.264	69.4	0	0.139561	0.0471792	32	32	1.23241	47.113	116	48	48	1.70579	21.108	177	30	30	1.2474	23.059	107
	YNL079C	TPM1	23.54	92.5	0	0.139059	0.0352221	19	19	1.17038	26.414	42	22	22	1.59551	28.714	35	31	31	1.39942	22.721	69
	YPL160W	CDC60	124.14	58.9	0	0.137287	0.0262615	28	28	1.25441	32.811	66	47	46	1.29122	21.586	138	25	24	1.59375	22.018	57
	YIR037W	HYR1	18.641	67.5	8.7943e-139	0.136016	0.0350768	13	10	1.15527	12.698	26	19	15	1.42896	25.085	39	10	7	1.55005	24.321	11
	YLR351C	NIT3	32.549	23.4	6.5974e-39	0.134367	0.0335922	2	2	1.15419	40.38	3	3	3	1.4402	2.3484	3	2	2	1.52195	21.174	4
	YFL022C	FRS2	57.511	52.1	0	0.133874	0.00572071	16	16	1.29769	26.063	18	13	13	1.45102	8.5292	16	16	16	1.33899	10.625	26
	YGL106W	MLC1	16.444	91.9	1.3903e-290	0.131518	0.0110231	16	16	1.23887	88.919	21	13	13	1.44288	20.018	34	6	6	1.38771	14.007	7
	YKL006W	RPL14A	15.167	68.8	4.0383e-185	0.131367	0.0252463	12	1	1.55843	n. def.	1	15	1	1.25382	10.216	2	10	1	1.26817	n. def.	1
	YDR382W	RPP2B	11.05	56.4	8.0169e-167	0.127228	0.00344676	6	6	1.29293	35.491	7	7	7	1.40438	11.846	18	3	3	1.32626	14.978	3
	YBR189W	RPS9B	22.298	51.3	6.4811e-120	0.122701	0.0328507	15	1	1.53492	n. def.	1	16	1	1.2811	11.195	2	10	1	1.18696	n. def.	1
	YMR178W	YMR178W	31.144	7.3	2.894e-06	0.121418	0.0166459	1	1	1.30336	2.7783	2	2	2	1.34207	62.922	3	0	0		n. def.	0
	YKL142W	MRP8	25.097	82.6	0	0.120287	0.0254224	16	16	1.2206	16.85	27	21	21	1.5008	16.928	44	6	6	1.25304	20.898	8
	YBL001C	ECM15	11.518	13.5	0.045408	0.118868	0.0353088	1	1	1.27535	n. def.	1	2	2	1.35553	9.806	2	0	0		n. def.	0
	YLR167W	RPS31	17.216	59.9	6.6047e-82	0.117268	0.00721159	5	2	1.3939	10.719	3	10	5	1.29334	22.224	9	4	1	1.24698	n. def.	1
	YDR353W;YHR106W	TRR1; TRR2	34.238	63.9	0	0.115215	0.0293281	10	10	1.24483	40.97	20	13	13	1.19612	58.243	16	7	7	1.48854	18.462	11
	YEL034W;YJR047C	HYP2; ANB1	17.114	58	1.187e-120	0.112704	0.000390219	4	4	1.30969	18.351	13	10	10	1.27827	19.787	22	4	4	1.30113	14.875	5
	YJR069C	HAM1	22.093	55.3	5.746e-140	0.112228	0.0198074	1	1		n. def.	0	7	7	1.31589	59.105	13	1	1	1.27419	n. def.	1
	YDR453C	TSA2	21.615	41.8	1.2479e-42	0.112218	0.0482446	3	2	1.18981	3.7652	2	8	7	1.53988	11.015	9	5	4	1.18492	8.8968	4
	YHR104W	GRE3	37.118	8.6	2.1212e-18	0.11193	0.0402735	1	1	1.25225	n. def.	1	2	2	1.33711	2.5799	2	0	0		n. def.	0
	YLR150W	STM1	29.995	74.7	0	0.11146	0.0263361	23	23	1.3325	29.11	62	24	24	1.14854	36.36	87	17	17	1.41113	25.325	31
	YMR260C	TIF11	17.435	47.7	6.9347e-131	0.110988	0.0267872	7	7	1.40184	11.533	8	9	9	1.14437	17.607	23	4	4	1.34183	7.0429	5
	YLL050C	COF1	15.901	96.5	0	0.109133	0.0139274	12	12	1.19111	26.573	48	16	16	1.29162	18.193	68	14	14	1.38137	12.932	24
	YKL056C	TMA19	18.741	65.3	9.198e-203	0.10893	0.00177879	10	10	1.2702	20.767	27	14	14	1.262	19.649	34	14	14	1.32391	10.354	18
	YPR052C	NHP6A	10.802	46.2	1.7601e-36	0.107294	0.0497398	1	1	1.33106	n. def.	1	3	3	1.23138	8.9065	3	0	0		n. def.	0
	YHL015W	RPS20	13.907	83.5	4.5457e-218	0.106101	0.0278428	8	8	1.4179	42.846	16	16	16	1.27517	17.344	43	10	10	1.15104	10.115	13
	YPL061W	ALD6	54.414	80.2	0	0.101782	0.0150013	8	8	1.25694	43.871	15	26	26	1.1799	20.011	59	20	20	1.36203	24.88	27
	YPR069C	SPE3	33.324	30	6.7224e-101	0.0972895	0.0210848	5	5	1.35351	83.987	5	7	7	1.14857	10.314	9	3	3	1.25965	14.367	3
	YOR198C	BFR1	54.639	57.7	0	0.0957184	0.00934245	26	26	1.20227	11.887	26	13	13	1.32464	12.88	15	21	21	1.21634	17.559	45
	YER009W	NTF2	14.453	61.6	1.7482e-109	0.0935044	0.0061693	5	5	1.23507	5.3712	5	4	4	1.24542	9.7187	5	0	0		n. def.	0
	YPL028W	ERG10	41.728	60.1	3.1077e-142	0.0933419	0.0265114	6	6	1.26539	15.877	6	16	16	1.1243	11.102	20	10	10	1.33942	19.293	16
	YAL003W	EFB1	22.627	72.8	7.1196e-285	0.0828075	0.0248577	9	9	1.19816	21.283	35	10	10	1.31213	25.348	33	11	11	1.12701	23.101	34
	YLR364W	GRX8	12.519	10.1	3.4496e-24	-0.22687	0.000234909	1	1	0.592874	n. def.	1	1	1	0.593331	n. def.	1	0	0		n. def.	0
	YBL058W	SHP1	46.987	66.7	0	0.188969	0.0501071	11	11	1.31879	16.166	18	15	15	2.08199	19.604	18	19	19	1.34354	24.213	36
	YHR174W	ENO2	46.914	62.9	0	0.193783	0.0502257	15	6	1.16377	43.276	17	16	7	1.94772	38.666	27	14	8	1.68251	44.565	17
	YNR043W	MVD1	44.115	12.6	2.4681e-33	0.203988	0.0502712	0	0		n. def.	0	4	4	1.72375	2.5789	4	1	1	1.48423	n. def.	1
	YPR187W	RPO26	17.91	32.3	2.7269e-38	0.233706	0.0505599	1	1	2.39338	n. def.	1	3	3	1.66472	3.9751	4	1	1	1.26115	n. def.	1
	YHR094C	HXT1	63.261	5.6	1.4836e-13	0.599106	0.050673	0	0		n. def.	0	4	2	3.1836	63.755	2	3	1	4.95786	n. def.	1
	YNL059C	ARP5	87.559	16.2	5.3892e-137	0.232693	0.0506816	1	1	1.45887	n. def.	1	5	5	2.4706	99.24	7	2	2	1.38439	24.214	2
	YMR318C	ADH6	39.617	35	2.5089e-175	0.13711	0.0509621	2	2	1.30064	14.058	4	8	8	1.1716	15.6	15	3	3	1.69196	7.1507	3
	YNL118C	DCP2	108.67	12.1	2.0929e-33	0.355711	0.050993	1	1	1.98716	n. def.	1	9	9	2.58933	26.348	9	0	0		n. def.	0
	YDL171C	GLT1	238.1	26.9	0	0.467174	0.0514903	2	2	6.20386	181.04	2	40	40	2.0394	22.096	62	16	16	1.99231	30.494	25
	YJR109C	CPA2	123.91	62.1	0	0.258724	0.0516704	42	40	1.38125	30.02	101	59	57	2.72948	31.992	163	38	36	1.58423	38.168	120
	YDR028C	REG1	112.61	4.2	1.209e-07	0.442449	0.0517067	0	0		n. def.	0	4	4	3.27311	28.152	5	1	1	2.3439	n. def.	1
	YML056C	IMD4	56.393	51.5	0	0.245596	0.0518109	11	5	1.48714	20.652	10	18	8	2.61076	15.072	13	16	6	1.40497	17.253	10
	YBR109C	CMD1	16.135	72.1	2.1072e-238	0.142245	0.0520351	6	6	1.20726	13.844	9	9	9	1.74249	27.151	10	3	3	1.26987	15.32	3
	YOR374W	ALD4	56.723	65.1	0	0.264167	0.0522656	5	5	1.34905	19.856	6	25	24	2.76985	28.673	66	14	14	1.65964	8.945	15
	YGR185C	TYS1	44.019	58.6	2.5608e-271	0.204281	0.0522713	10	10	1.76134	62.678	11	22	22	1.15997	9.7045	31	7	7	2.00702	77.71	10
	YKL167C	MRP49	16.021	31.4	0.000134	0.438478	0.0527802	1	1	1.43121	n. def.	1	3	3	4.89716	90.916	4	1	1	2.94977	n. def.	1
	YMR315W	YMR315W	38.215	78.5	0	0.121375	0.052899	10	10	1.5659	55.794	14	23	23	1.11164	39.325	60	17	17	1.3286	15.92	34
	YLR192C	HCR1	29.564	60.4	9.0005e-242	0.106184	0.0534883	13	13	1.33301	14.325	17	17	17	1.44668	15.346	31	8	8	1.07981	14.974	20
	YDR074W	TPS2	102.98	62.4	0	0.308412	0.0534953	19	19	1.41615	41.496	19	44	44	3.31148	27.747	92	28	28	1.79517	24.598	50
	YPL129W	TAF14	27.44	7.4	1.0976e-44	0.199607	0.0535407	1	1	1.66808	n. def.	1	1	1	2.04173	n. def.	1	2	2	1.16575	40.109	2
	YLR438W	CAR2	46.085	38.9	1.0287e-190	0.29912	0.0538657	0	0		n. def.	0	11	11	1.77016	17.496	16	2	2	2.23989	14.707	2
	YOR259C	RPT4	49.408	16.7	4.8221e-72	0.485975	0.0539778	0	0		n. def.	0	4	3	3.70837	29.411	3	5	4	2.52793	18.696	4
	YDR452W	PPN1	78.343	7.4	2.6348e-29	0.220856	0.0541045	1	1	1.52388	18.511	2	4	4	1.81452	22.914	6	0	0		n. def.	0
	YOR164C	GET4	36.28	19.2	8.5106e-36	0.327554	0.0541243	1	1	1.42213	n. def.	1	5	5	3.55758	17.239	5	3	3	1.89919	24.638	3
	YMR314W	PRE5	25.604	88	3.6672e-214	0.198202	0.0542017	12	12	1.24228	13.807	13	17	17	2.15973	11.195	17	10	10	1.4655	10.483	10
	YIL076W	SEC28	33.829	25	4.0164e-123	0.424752	0.0542588	2	2	5.18001	143.02	2	6	6	2.31016	20.069	7	4	4	1.57139	68.818	6
	YPL078C	ATP4	26.925	24.2	6.1811e-32	0.631788	0.054323	0	0		n. def.	0	3	3	5.50388	40.4	3	1	1	3.33356	n. def.	1
	YCL042W	YCL042W	13.36	7.6	0.015587	0.401823	0.0543511	0	0		n. def.	0	1	1	2.95875	19.392	5	1	1	2.15049	n. def.	1
	YHR068W	DYS1	42.892	79.3	0	0.156934	0.0549159	6	6	1.1664	15.522	8	25	25	1.3869	12.011	37	11	11	1.82772	21.368	13
	YFL014W	HSP12	11.693	89	0	0.297407	0.0551161	9	9	1.90654	23.266	12	12	12	3.10627	14.807	32	10	10	1.31745	26.495	81
	YPR010C	RPA135	135.74	13.2	8.1717e-85	0.316943	0.0551271	0	0		n. def.	0	9	9	2.35716	24.498	17	5	5	1.82598	17.006	10
	YBR218C	PYC2	130.17	36.2	0	0.204697	0.0553266	15	1	2.0213	n. def.	1	34	9	1.77399	39.866	16	11	1	1.14685	n. def.	1
	YBR205W	KTR3	47.482	7.7	0.0003035	0.296118	0.0558014	0	0		n. def.	0	1	1	2.23135	6.2294	2	2	2	1.75254	55.627	2
	YKR001C	VPS1	78.736	31.4	2.4021e-113	1.07515	0.0558919	3	3	71.664	175.37	7	14	14	5.90563	180.63	25	4	4	3.97093	275.8	5
	YIL109C;YNL049C	SEC24; SFB2	103.63	34	0	0.27466	0.0559442	1	1	1.53377	n. def.	1	22	22	2.98713	28.711	30	6	6	1.45535	14.81	6
	YKL145W	RPT1	51.982	26.3	1.4198e-80	0.561995	0.0559576	0	0		n. def.	0	9	9	4.5901	18.549	11	4	4	2.89847	5.9405	4
	YCL028W	RNQ1	42.579	30.4	7.4148e-122	0.240775	0.0561183	3	3	2.51383	31.684	3	7	7	1.24609	19.025	13	5	5	1.68438	22.515	11
	YER021W	RPN3	60.392	17.6	3.918e-70	0.449983	0.0564188	1	1	1.42448	n. def.	1	4	4	5.31971	37.628	4	4	4	2.95395	30.998	4
	YJL145W	SFH5	34.388	50.7	2.0797e-94	0.218034	0.0566526	8	8	1.46028	8.6965	8	11	11	2.37744	11.352	13	5	5	1.29884	17.194	6
	YAL044C	GCV3	18.793	30	1.989e-47	0.246883	0.0566701	1	1	1.42235	n. def.	1	4	4	1.44111	18.823	5	2	2	2.685	44.245	2
	YMR214W	SCJ1	41.543	33.7	1.9541e-91	0.222387	0.0570326	1	1	1.25933	n. def.	1	9	9	2.39349	21.979	11	4	4	1.54166	28.076	6
	YKL127W	PGM1	63.111	11.9	1.4115e-18	0.204731	0.0571192	0	0		n. def.	0	2	1	1.47093	n. def.	1	6	3	1.74529	20.967	3
	YOL039W	RPP2A	10.746	56.6	1.3362e-232	0.143093	0.0575657	5	5	1.30897	11.029	7	7	7	1.47658	41.429	15	0	0		n. def.	0
	YDR347W	MRP1	36.728	12.1	5.1739e-18	0.456604	0.0578011	2	2	2.35921	27.44	2	2	2	3.4709	15.647	2	0	0		n. def.	0
	YLR433C	CNA1	63.001	2.5	5.2655e-16	0.308951	0.0581193	0	0		n. def.	0	1	1	2.32272	n. def.	1	1	1	1.7861	n. def.	1
	YDL213C	NOP6	25.216	44	7.9819e-105	0.182451	0.0584719	1	1	1.16761	28.38	2	3	3	2.01601	19.078	4	8	8	1.49817	15.64	14
	YDR002W	YRB1	22.953	66.7	6.4205e-190	0.143944	0.058809	4	4	1.3124	71.451	8	12	12	1.16301	13.374	13	8	8	1.77085	14.587	16
	YMR039C	SUB1	33.102	28.4	1.4009e-106	0.177722	0.0590689	6	6	1.69843	16.368	12	8	8	1.81449	75.666	22	5	5	1.10755	31.732	11
	YAL030W	SNC1	13.201	21.4	8.7086e-07	0.557522	0.0593637	0	0		n. def.	0	1	1	4.5996	64.722	2	1	1	2.8335	n. def.	1
	YMR276W	DSK2	39.345	48	7.8749e-156	0.205258	0.059395	10	10	1.36634	11.878	15	13	13	2.29458	44.569	28	7	7	1.31678	36.983	15
	YPR033C	HTS1	59.952	44.9	4.7642e-281	0.278724	0.0593966	6	6	1.3559	30.859	6	9	9	3.04813	19.006	14	13	13	1.65926	22.809	21
	YPR060C	ARO7	29.747	30.9	1.2512e-36	0.486008	0.0594634	0	0		n. def.	0	4	4	3.78329	16.428	4	5	5	2.47825	24.957	5
	YKR035W-A	DID2	23.091	42.2	2.006e-132	0.243878	0.0597373	6	6	1.60953	70.164	7	8	8	2.63026	8.209	8	6	6	1.27332	19.312	9
	YNL229C	URE2	40.27	28.2	8.0164e-57	0.276202	0.0598617	1	1	1.69517	n. def.	1	7	7	3.0021	46.837	9	6	6	1.32424	11.264	10
	YEL026W	SNU13	13.569	58.7	5.6489e-72	0.180041	0.0598791	5	5	1.39884	116.57	6	6	6	1.638	17.848	9	0	0		n. def.	0
	YPL235W	RVB2	51.611	22.9	1.6146e-79	0.384462	0.0602103	1	1	1.85123	8.7728	2	7	7	4.74924	64.969	8	3	3	1.6192	35.183	5
	YNL099C	OCA1	27.205	12.2	6.178e-20	0.620943	0.0602878	0	0		n. def.	0	1	1	5.49511	n. def.	1	1	1	3.17622	n. def.	1
	YFR004W	RPN11	34.398	44.8	1.2063e-115	0.30343	0.0603805	9	9	1.73106	38.778	12	9	9	3.38284	6.1594	10	3	3	1.38899	16.829	4
	YGL221C	NIF3	31.888	68.8	7.9983e-297	0.11515	0.0604808	10	10	1.5867	30.229	11	15	15	1.12924	16.243	28	18	18	1.23643	15.899	58
	YOR257W	CDC31	18.751	16.1	4.9436e-32	0.401315	0.060489	1	1	2.10922	n. def.	1	2	2	3.0096	8.3557	2	0	0		n. def.	0
	YNL055C	POR1	30.428	58.3	1.9582e-164	0.378649	0.0604922	7	7	1.23784	10.811	9	11	11	3.67809	20.148	10	12	12	3.00372	40.805	14
	YNL084C	END3	40.297	45.8	7.0228e-232	0.215052	0.060583	2	2	1.56101	57.006	2	12	12	2.33149	33.374	14	3	3	1.21371	4.4318	3
	YDL135C	RDI1	23.138	69.3	9.6957e-159	0.300284	0.0610126	6	6	1.23518	10.688	6	11	11	2.07706	16.973	13	1	1	3.10222	n. def.	1
	YBL107C	YBL107C	22.965	23.5	5.4212e-19	0.199011	0.0612074	1	1	1.44632	n. def.	1	5	5	1.72885	34.54	5	0	0		n. def.	0
	YGR167W	CLC1	26.531	65.2	6.9338e-243	0.143107	0.0614383	13	13	1.33826	15.011	15	12	12	1.76311	17.763	19	20	20	1.13894	18.816	26
	YNL134C	YNL134C	41.164	58.5	0	0.138489	0.0614771	5	4	1.08172	9.8295	4	14	13	1.47636	14.497	29	3	3	1.62989	11.08	3
	YGR087C	PDC6	61.58	21.5	8.2327e-166	0.45593	0.0617	4	0		n. def.	0	8	1	2.32504	n. def.	1	5	1	3.51099	n. def.	1
	YOR270C	VPH1	95.528	10.7	6.3604e-53	0.264505	0.0619415	4	4	1.17509	52.359	6	5	5	2.63165	22.069	5	3	3	2.01009	22.035	3
	YFR030W	MET10	114.83	13.9	4.222e-166	0.517074	0.0619576	0	0		n. def.	0	4	4	2.60098	17.525	4	9	9	4.15921	28.517	15
	YGR159C	NSR1	44.535	6.5	0.00024022	0.348623	0.0620632	0	0		n. def.	0	2	2	2.61499	16.449	2	3	3	1.90447	23.741	4
	YPL199C	YPL199C	26.757	17.9	7.6002e-05	0.0627142	0.0621203	0	0		n. def.	0	2	2	1.18881	n. def.	1	3	3	1.12284	2.9107	3
	YGL242C	YGL242C	20.073	27.6	2.7498e-12	0.188652	0.0628041	1	1	1.12066	n. def.	1	3	3	2.00429	15.276	2	2	2	1.63878	9.7859	2
	YPR016C	TIF6	26.457	37.6	1.0048e-52	0.251686	0.0629978	2	2	2.18938	41.725	3	6	6	2.294	7.6347	7	1	1	1.13277	25.543	2
	YCL043C	PDI1	58.226	51.1	0	0.144444	0.0631273	25	25	1.4367	52.003	89	25	25	1.72117	29.391	116	23	23	1.09684	25.459	101
	YNL157W	IGO1	18.051	25	3.8634e-48	0.276147	0.0632505	4	4	1.73931	13.799	6	5	5	3.01969	17.624	9	2	2	1.28263	11.442	2
	YPR145W	ASN1	64.47	14.9	8.8389e-38	0.261484	0.0633504	0	0		n. def.	0	6	3	1.61713	30.202	4	2	1	2.06169	11.431	2
	YJL191W	RPS14B	14.65	79.7	0	0.256378	0.0640464	13	1	2.0355	n. def.	1	16	1	1.59987	n. def.	1	13	0		n. def.	0
	YDR212W	TCP1	60.48	39.7	3.014e-93	0.480575	0.0641491	0	0		n. def.	0	3	3	3.79104	5.9224	3	16	16	2.41208	17.519	18
	YDR472W	TRS31	31.721	25.8	1.033e-15	0.611527	0.0642057	0	0		n. def.	0	1	1	5.45227	n. def.	1	7	7	3.06532	38.885	8
	YDR156W	RPA14	14.585	24.1	2.3409e-06	0.302794	0.0642483	2	2	1.96148	14.804	4	3	3	3.28386	67.527	3	2	2	1.25723	2.8461	2
	YIL063C	YRB2	36.054	21.4	1.4899e-34	0.429376	0.0643311	0	0		n. def.	0	1	1	3.29121	n. def.	1	5	5	2.19481	11.416	5
	YLR114C	AVL9	86.425	1.4	0.0029956	0.50988	0.0645477	1	1	2.54123	n. def.	1	1	1	4.11828	n. def.	1	0	0		n. def.	0
	YFL007W	BLM10	245.99	7.5	8.1893e-72	0.119972	0.0647921	2	2	1.24511	13.158	2	13	13	1.39552	12.133	14	0	0		n. def.	0
	YGR054W	YGR054W	71.304	18.1	2.6852e-125	0.216382	0.0649813	7	7	1.48452	18.917	8	6	6	1.82465	25.621	7	0	0		n. def.	0
	YPL030W	TRM44	64.854	1.6	0.0087759	1.73466	0.0654932	1	1	124.938	67.531	2	1	1	23.5843	n. def.	1	1	1		n. def.	0
	YKL152C	GPM1	27.608	83	1.5906e-224	0.136534	0.0663527	16	16	1.16585	44.662	29	19	19	1.25023	29.357	45	16	16	1.76184	20.601	26
	YJR016C	ILV3	62.86	41.4	3.0933e-296	0.331791	0.0665067	9	9	2.29053	65.402	9	14	14	3.54824	21.404	17	15	15	1.21737	18.467	22
	YLR309C	IMH1	105.22	2.9	1.2944e-23	0.36265	0.0670997	1	1	1.92775	n. def.	1	1	1	2.75581	0.35555	2	0	0		n. def.	0
	YGL048C	RPT6	45.271	38.8	1.297e-131	0.468577	0.0671645	0	0		n. def.	0	9	9	3.70631	31.951	9	5	5	2.33459	8.8328	5
	YNL323W	LEM3	47.437	2.7	0.00057526	0.57796	0.0671668	0	0		n. def.	0	1	1	5.03221	n. def.	1	1	1	2.84552	n. def.	1
	YMR217W	GUA1	58.482	33.7	3.569e-161	0.320683	0.0673678	0	0		n. def.	0	11	11	2.45236	29.711	23	12	12	1.78559	13.203	13
	YLR172C	DPH5	33.847	14.7	1.6582e-08	0.254441	0.0675411	0	0		n. def.	0	3	3	1.58353	14.779	3	1	1	2.03824	n. def.	1
	YLR061W	RPL22A	13.693	67.8	2.0948e-174	0.069079	0.0679376	5	3	1.23359	8.7258	6	5	3	1.26894	24.045	8	3	2	1.0295	4.9416	4
	YGR181W	TIM13	11.286	81	6.7233e-150	0.396103	0.0681062	7	7	2.0419	88.807	6	8	8	3.03509	6.34	7	0	0		n. def.	0
	YDR496C	PUF6	75.105	6.9	2.9293e-24	0.526925	0.0690724	1	1	2.57486	n. def.	1	4	4	4.39638	42.379	4	0	0		n. def.	0
	YNL110C	NOP15	25.447	10	9.9095e-09	0.27123	0.0696137	1	1	2.14542	n. def.	1	0	0		n. def.	0	2	2	1.62536	15.204	2
	YDL181W	INH1	9.87	50.6	1.7015e-25	0.512824	0.0698163	2	2	2.50325	11.854	2	8	8	4.23783	12.026	9	0	0		n. def.	0
	YCR028C-A	RIM1	15.386	56.3	1.9337e-140	0.468798	0.0698595	5	5	1.75226	32.568	6	4	4	2.00715	7.3865	6	2	2	7.24795	189.47	2
	YDR372C	VPS74	39.286	47.8	9.2292e-107	0.233304	0.0698894	5	4	1.3979	54.616	4	13	12	2.68262	23.41	23	3	3	1.33622	13.211	3
	YPL037C	EGD1	17.02	96.2	0	0.137399	0.0698961	13	13	1.3711	32.896	28	17	17	1.72712	17.662	33	9	9	1.09095	5.9657	10
	YOR285W	RDL1	15.413	93.5	0	0.204061	0.0699519	8	8	1.32603	23.626	28	12	12	2.37225	23.319	28	8	8	1.30157	18.76	10
	YDR155C	CPR1	17.39	74.1	1.1604e-254	0.0874958	0.0699936	13	13	1.10974	18.136	50	16	16	1.13933	22.398	48	10	10	1.44749	8.1697	14
	YGR148C	RPL24B	17.547	54.2	1.0982e-80	0.214739	0.0702086	8	1	1.83184	n. def.	1	14	2	1.46755	9.8007	3	6	0		n. def.	0
	YLR048W;YGR214W	RPS0B; RPS0A	27.962	57.9	7.0169e-97	0.137765	0.0704206	6	6	1.70103	99.87	10	9	9	1.41727	28.954	15	6	6	1.07431	13.335	10
	YDR192C	NUP42	42.778	28.6	8.7208e-65	0.439973	0.0705915	2	2	2.19164	31.181	2	9	9	3.46081	43.759	12	0	0		n. def.	0
	YJR098C	YJR098C	74.234	7.6	3.3761e-12	0.262191	0.0710694	1	1	1.12228	n. def.	1	4	4	2.66304	23.841	4	1	1	2.04687	n. def.	1
	YDL147W	RPN5	51.768	7.9	7.2507e-27	0.396171	0.0711788	1	1	1.29589	n. def.	1	1	1	4.94218	n. def.	1	2	2	2.41005	14.972	2
	YDL165W	CDC36	22.362	11	2.3314e-05	0.361854	0.0711875	0	0		n. def.	0	2	2	2.78071	15.958	2	1	1	1.90349	n. def.	1
	YOR122C	PFY1	13.677	52.4	1.5106e-154	0.178597	0.0716185	6	6	1.15164	12.14	5	7	7	1.42383	148.53	9	1	1	2.0942	n. def.	1
	YDR531W	CAB1	40.903	21.5	2.7952e-15	0.455793	0.0717359	0	0		n. def.	0	6	6	2.24542	57.043	7	1	1	3.63319	n. def.	1
	YJL008C	CCT8	61.662	37.3	2.2988e-145	0.479723	0.0718686	0	0		n. def.	0	8	8	3.88969	18.551	8	16	16	2.3417	21.624	20
	YLR216C	CPR6	42.071	65.2	0	0.189495	0.0723546	15	15	1.26776	46.126	38	22	22	2.24765	20.835	75	16	16	1.29933	21.71	60
	YNL244C	SUI1	12.312	86.1	0	0.244892	0.072383	6	6	1.5425	85.219	8	11	11	2.00244	16.435	22	0	0		n. def.	0
	YKR074W	AIM29	18.436	31	1.8847e-26	0.18766	0.072422	3	3	1.20005	46.351	6	5	5	1.3772	22.255	11	2	2	2.212	66.799	2
	YMR079W	SEC14	34.9	91.8	0	0.285071	0.0726847	24	23	1.57843	20.006	69	29	27	3.36383	23.504	88	21	19	1.34944	14.326	48
	YBL026W	LSM2	11.163	32.6	5.6635e-33	0.297393	0.0727507	2	2	1.69127	20.913	3	3	3	2.3258	11.704	4	0	0		n. def.	0
	YMR002W	MIC17	16.669	19.9	6.9948e-79	0.210187	0.0732757	1	1	1.56703	n. def.	1	2	2	2.3681	8.953	3	2	2	1.15103	7.3516	2
	YBR208C	DUR1,2	201.83	6.2	1.5871e-116	0.468977	0.0733635	0	0		n. def.	0	9	9	2.28524	17.429	10	1	1	3.79334	n. def.	1
	YNL245C	CWC25	20.374	27.4	4.3069e-11	0.521115	0.0734672	1	1	2.50413	n. def.	1	4	4	4.40121	34.802	4	0	0		n. def.	0
	YDL078C	MDH3	37.186	62.7	0	0.191571	0.07357	10	10	1.46165	27.43	16	17	17	2.22178	56.77	44	4	4	1.15656	38.907	4
	YMR074C	YMR074C	15.977	73.8	3.9519e-196	0.180927	0.0735967	10	10	1.3738	10.794	14	15	15	2.15234	19.286	31	10	10	1.18018	17.851	12
	YLL029W	FRA1	84.923	14.6	6.1391e-98	0.247343	0.0739816	1	1	1.44883	n. def.	1	8	8	2.89034	72.175	9	3	3	1.31844	12.926	3
	YOR286W	RDL2	16.697	48.3	2.4747e-35	0.16208	0.0742044	4	4	1.48023	13.242	5	5	5	1.9052	11.543	7	3	3	1.08635	14.603	3
	YJL111W	CCT7	59.735	18.2	1.0868e-29	0.481136	0.0742876	0	0		n. def.	0	1	1	3.94011	17.381	2	8	8	2.32683	25.732	10
	YKL122C	SRP21	18.425	37.1	1.9061e-86	0.2366	0.0746271	3	3	1.51777	65.613	6	4	4	2.73381	27.286	10	1	1	1.23545	n. def.	1
	YBR126C	TPS1	56.147	59	0	0.255712	0.0748018	12	12	1.3195	7.7014	14	26	26	3.00391	22.017	47	18	18	1.47584	20.736	37
	YNR024W	MPP6	21.142	12.9	0.0016598	0.446045	0.075559	2	2	2.17836	28.938	2	2	2	3.58064	19.968	5	0	0		n. def.	0
	YBR039W	ATP3	34.35	39.9	3.2602e-35	0.286365	0.0756034	0	0		n. def.	0	6	6	1.64832	92.296	5	3	3	2.26824	16.945	3
	YHR112C	YHR112C	42.445	8.5	4.5457e-09	0.148182	0.0756489	0	0		n. def.	0	1	1	1.29505	n. def.	1	1	1	1.52784	n. def.	1
	YLR248W	RCK2	68.061	25.9	2.2196e-129	0.335294	0.075677	5	5	1.57681	28.37	5	9	9	4.27186	23.992	11	4	4	1.50482	18.883	5
	YBR173C	UMP1	16.76	23	0.023664	0.224133	0.0757508	0	0		n. def.	0	3	3	1.8989	13.317	3	1	1	1.47831	n. def.	1
	YJR135W-A	TIM8	9.7638	51.7	5.8945e-45	0.277562	0.0759989	2	2	1.62182	10.698	2	4	4	2.21371	33.081	4	0	0		n. def.	0
	YDR129C	SAC6	71.772	10.9	4.7469e-42	0.503984	0.0761483	0	0		n. def.	0	5	5	4.23549	38.588	5	4	4	2.40471	22.706	4
	YGR032W	GSC2	216.99	12.3	4.2118e-234	0.326659	0.0762154	8	0		n. def.	0	16	2	1.76569	3.8032	2	14	1	2.5492	n. def.	1
	YOR265W	RBL2	12.379	12.3	1.2501e-05	0.143568	0.0763702	1	1	1.28365	n. def.	1	1	1	1.509	n. def.	1	0	0		n. def.	0
	YHR005C-A	TIM10	10.305	86	4.7016e-169	0.392007	0.0764697	2	2	1.97687	1.4848	2	6	6	3.07636	21.711	8	0	0		n. def.	0
	YOR294W	RRS1	22.963	12.8	2.3794e-23	0.40545	0.0767394	2	2	2.02192	12.057	3	1	1	3.1999	5.3916	2	0	0		n. def.	0
	YMR261C	TPS3	118.83	32.6	3.1867e-170	0.433631	0.0768225	1	0		n. def.	0	25	22	3.47029	17.996	31	10	8	2.12274	31.269	11
	YLR044C;YLR134W	PDC1; PDC5	61.495	64.5	0	0.181355	0.0770547	21	17	1.30424	27.433	81	26	19	1.22039	29.226	192	26	22	2.19891	22.459	88
	YOR078W	BUD21	24.385	25.7	1.0498e-39	0.0644991	0.0772392	1	1	1.32433	n. def.	1	3	3	1.07828	13.736	3	2	2	1.09337	5.92	2
	YDL040C	NAT1	98.904	13.6	1.2166e-114	0.316361	0.0773338	2	2	2.48182	11.025	2	8	8	1.72963	12.968	7	0	0		n. def.	0
	YOR303W	CPA1	45.361	66.9	1.3046e-190	-0.20137	0.0774403	4	4	0.417467	12.08	5	16	16	0.815727	13.698	17	10	10	0.730674	41.457	16
	YHR199C	AIM46	34.113	9.7	1.1623e-36	0.147992	0.0775681	2	2	1.29181	13.174	2	0	0		n. def.	0	2	2	1.53034	21.588	3
	YPR180W	AOS1	39.273	29.1	2.9018e-74	0.287	0.0780345	0	0		n. def.	0	7	7	2.28457	61.637	11	1	1	1.64134	n. def.	1
	YHR049W	FSH1	27.339	16.9	3.4166e-30	0.342097	0.0782706	1	1	2.67888	n. def.	1	1	1	1.80401	5.1368	2	0	0		n. def.	0
	YOR091W	TMA46	39.514	15.4	2.073e-37	0.184868	0.0788013	2	2	1.38154	n. def.	1	3	3	2.22193	4.6101	3	1	1	1.16818	n. def.	1
	YPL081W	RPS9A	22.443	51.8	1.4277e-105	0.181789	0.0794506	15	1	2.1042	n. def.	1	16	1	1.08845	n. def.	1	10	1	1.53275	n. def.	1
	YDL112W	TRM3	165.05	2.4	3.1361e-10	0.289853	0.0810769	0	0		n. def.	0	3	3	2.31911	24.051	3	1	1	1.63827	n. def.	1
	YIL033C	BCY1	47.218	11.1	5.3827e-11	0.41486	0.081121	0	0		n. def.	0	2	2	3.33378	2.1838	2	1	1	2.02667	n. def.	1
	YOR074C	CDC21	35.047	26.6	2.3405e-14	0.308888	0.0811552	0	0		n. def.	0	3	3	2.45128	17.994	3	4	4	1.69193	47.363	4
	YJL014W	CCT3	58.814	24	2.7068e-31	0.415124	0.0816524	1	1		n. def.	0	5	5	3.34202	7.963	4	10	10	2.02413	114.34	16
	YCR012W	PGK1	44.738	83.7	0	0.197232	0.0822676	32	32	1.18905	34.922	129	34	34	1.37912	29.914	208	23	23	2.38175	42.513	59
	YHR074W	QNS1	80.685	18.5	5.1293e-66	0.233066	0.0822946	1	1	1.48399	n. def.	1	9	9	1.97106	21.217	11	0	0		n. def.	0
	YHR069C	RRP4	39.427	13.1	6.2782e-09	0.222979	0.0824718	0	0		n. def.	0	2	2	1.45841	2.6127	2	1	1	1.91461	n. def.	1
	YML036W	CGI121	20.662	16.6	2.9951e-07	0.206212	0.0834341	0	0		n. def.	0	3	3	1.82615	32.11	3	1	1	1.41543	n. def.	1
	YBL041W	PRE7	26.871	39	1.5572e-48	0.305393	0.0837178	6	6	1.67174	39.249	7	7	7	2.44129	20.992	11	0	0		n. def.	0
	YBR253W	SRB6	13.863	19	8.952e-09	0.330324	0.0842163	1	1	1.74113	n. def.	1	2	2	2.62916	1.614	2	0	0		n. def.	0
	YLR285W	NNT1	29.632	3.4	0.0030235	0.217503	0.0844613	1	1	1.89065	n. def.	1	0	0		n. def.	0	1	1	1.44011	n. def.	1
	YBR149W	ARA1	38.883	60.8	6.7654e-276	0.205735	0.0844661	5	5	1.16547	14.303	8	17	17	1.43705	23.493	31	2	2	2.47304	21.45	2
	YHR193C	EGD2	18.709	75.3	0	0.123105	0.0850678	10	10	1.25802	70.289	43	12	12	1.7145	18.166	55	17	16	1.08515	15.506	48
	YKR057W	RPS21A	9.7457	85.1	1.5998e-94	0.164473	0.0855971	5	1	1.31567	1.0583	2	8	1	1.62106	3.6526	2	0	0		n. def.	0
	YHR132W-A	IGO2	14.395	62.6	7.1445e-197	0.273567	0.0860537	4	4	1.92411	9.9641	10	10	10	3.12637	18.547	21	7	7	1.1001	10.3	8
	YCL014W	BUD3	184.72	5.9	4.8019e-19	0.672122	0.0860563	0	0		n. def.	0	7	7	7.21761	80.237	9	5	5	3.06091	179.41	6
	YFL017C	GNA1	18.135	15.1	0.0010765	0.227931	0.0862487	1	1	1.95545	n. def.	1	2	2	1.46088	6.6916	2	0	0		n. def.	0
	YPR148C	YPR148C	49.279	28.7	2.0865e-56	0.398929	0.0866433	0	0		n. def.	0	3	3	3.23803	71.294	3	8	8	1.939	20.573	8
	YLR025W	SNF7	26.987	80	0	0.243188	0.0868375	9	9	1.81412	56.16	13	10	10	2.7416	25.457	14	11	11	1.07868	23.426	15
	YEL003W	GIM4	12.994	54.1	2.226e-86	0.289858	0.0875676	5	5	1.61452	9.315	6	6	6	2.35327	15.419	7	0	0		n. def.	0
	YGR169C-A	YGR169C-A	10.495	14.1	6.4274e-15	0.235836	0.0875909	1	1	2.00642	n. def.	1	1	1	1.47656	n. def.	1	0	0		n. def.	0
	YKL190W	CNB1	19.639	28.6	1.9276e-09	0.26218	0.0882073	2	2	1.54031	30.495	2	3	3	2.17146	32.767	3	0	0		n. def.	0
	YER091C	MET6	85.859	67.4	0	0.155527	0.088498	33	33	1.13386	15.281	73	41	41	1.28184	35.574	161	22	22	2.01459	24.993	40
	YNL241C	ZWF1	57.521	19.2	4.1635e-38	0.285642	0.0886644	0	0		n. def.	0	5	5	1.59939	14.731	5	3	3	2.32986	15.521	3
	YIL010W	DOT5	24.119	40.9	2.1367e-55	0.337564	0.0889287	2	2	1.32871	17.584	3	4	4	4.5996	13.605	6	7	7	1.68478	71.788	12
	YBR011C	IPP1	32.299	57.5	6.2451e-169	0.129329	0.0893684	8	8	1.05539	41.829	9	12	12	1.32282	12.4	14	6	6	1.75015	52.353	7
	YKL054C	DEF1	83.972	20.5	7.913e-93	0.273564	0.0894397	2	2	2.16736	29.486	2	6	6	2.94386	59.261	23	7	7	1.03715	34.701	16
	YKR062W	TFA2	36.985	6.7	0.00013712	0.284973	0.0895099	1	1	1.59462	n. def.	1	1	1	2.32964	n. def.	1	0	0		n. def.	0
	YAR002W	NUP60	59.039	13.2	4.6349e-15	0.321421	0.0900281	0	0		n. def.	0	3	3	2.59916	13.267	3	2	2	1.69047	24.903	2
	YDR432W	NPL3	45.407	14.5	1.3091e-140	0.238366	0.0903638	1	1	1.18255	n. def.	1	4	4	2.92903	21.57	6	1	1	1.49815	n. def.	1
	YIL084C	SDS3	37.625	8.3	0.0010234	0.287197	0.0908922	1	1	1.59546	n. def.	1	2	2	2.35239	49.92	2	0	0		n. def.	0
	YOR184W	SER1	43.415	36.7	3.0648e-97	0.17333	0.0912165	1	1	1.0725	n. def.	1	10	10	2.13138	15.364	9	6	6	1.44854	17.907	6
	YDR517W	GRH1	41.118	16.4	6.5865e-20	0.377414	0.091681	1	1	1.84332	59.004	2	5	5	3.0848	8.683	5	0	0		n. def.	0
	YDR412W	RRP17	27.974	6.8	0.0019071	0.278422	0.0918107	2	2	1.56969	n. def.	1	1	1	2.29632	n. def.	1	0	0		n. def.	0
	YGR055W	MUP1	63.221	4.9	0.0024059	0.377411	0.0927437	1	1	1.00371	n. def.	1	1	1	4.12133	n. def.	1	1	1	3.27783	4.7536	2
	YJR104C	SOD1	15.854	71.4	5.8714e-61	0.532206	0.0931469	6	6	1.26016	16.334	6	4	4	2.95552	11.981	4	2	2	10.6061	230.6	2
	YLR209C	PNP1	33.755	22.2	0.015058	0.253789	0.0934311	1	1	1.50342	24.816	3	4	4	2.14041	10.427	4	1	1		n. def.	0
	YMR290C	HAS1	56.717	11.9	1.162e-19	0.33498	0.0943449	0	0		n. def.	0	4	4	2.73703	8.5254	4	2	2	1.70876	34.832	2
	YML069W	POB3	62.993	8	5.496e-40	0.191006	0.0944757	1	1	1.12201	16.484	2	1	1	2.38749	n. def.	1	1	1	1.39663	n. def.	1
	YKR049C	FMP46	15.65	10.5	1.0095e-10	0.235898	0.0945842	0	0		n. def.	0	1	1	2.03297	n. def.	1	1	1	1.45768	n. def.	1
	YPR041W	TIF5	45.261	25.7	4.5696e-19	0.337549	0.0947169	0	0		n. def.	0	3	3	2.76098	17.636	3	5	5	1.71409	28.246	4
	YFR053C	HXK1	53.738	68.2	0	0.180285	0.0954246	5	4	1.03615	25.17	5	28	27	1.54787	113.79	38	14	12	2.16619	17.581	14
	YPL050C	MNN9	45.954	9.9	9.7707e-25	0.244144	0.0959551	0	0		n. def.	0	2	2	2.08956	0.055907	2	3	3	1.4731	33.92	3
	YOR298C-A	MBF1	16.403	88.1	1.4242e-210	0.205015	0.0963671	13	13	1.46056	40.175	61	18	18	2.54362	30.268	77	22	22	1.10936	17.854	36
	YEL020W-A	TIM9	10.202	74.7	3.2477e-145	0.28804	0.0963836	3	3	1.57781	46.043	3	5	5	2.38795	9.5826	6	0	0		n. def.	0
	YDL099W	BUG1	38.294	30.8	5.1402e-31	0.19844	0.0971292	2	2	1.46649	n. def.	1	8	8	2.46027	17.813	7	3	3	1.09158	15.043	5
	YBR137W	YBR137W	20.454	60.9	7.2151e-179	0.127022	0.0971612	5	5	1.81422	54.75	10	8	8	1.17523	15.275	14	6	6	1.12785	30.927	8
	YHR039C-A	VMA10	12.713	88.6	0	0.193199	0.0971672	14	14	1.50331	10.466	32	16	16	2.36967	23.433	54	15	15	1.06626	15.07	23
	YCR083W	TRX3	14.432	29.1	3.2808e-09	0.237595	0.0972203	2	2	1.4544	4.2729	2	2	2	2.05356	11.938	2	1	1		n. def.	0
	YKR025W	RPC37	32.142	23	1.3579e-41	0.512689	0.0973618	1	1	4.72701	n. def.	1	5	5	2.24281	9.8066	5	0	0		n. def.	0
	YGR116W	SPT6	168.29	2.8	1.3733e-16	0.314621	0.0974846	1	1	1.20865	n. def.	1	2	2	4.27716	19.148	2	2	2	1.69984	n. def.	1
	YHR216W;YAR073W	IMD2; IMD1	56.529	49.1	0	0.393805	0.0975792	8	0		n. def.	0	18	5	3.29957	57.056	9	15	3	1.85846	29.637	3
	YPL010W	RET3	21.687	28	4.0277e-50	0.454402	0.0977896	2	2	2.04286	3.9856	2	3	3	3.96794	18.789	4	0	0		n. def.	0
	YNL264C	PDR17	40.677	45.7	1.9799e-71	0.299685	0.0981662	1	1	1.76494	n. def.	1	14	14	3.9268	40.528	14	7	7	1.14363	16.425	6
	YKL172W	EBP2	49.734	11.2	8.4879e-06	0.310905	0.0982932	0	0		n. def.	0	1	1	2.57089	n. def.	1	5	5	1.62827	3.0568	5
	YGR211W	ZPR1	55.071	7.4	2.1633e-19	0.398397	0.0983185	0	0		n. def.	0	1	1	3.35368	n. def.	1	3	3	1.86755	9.8076	3
	YBL059C-A	CMC2	12.947	45.9	2.4738e-55	0.281219	0.0992065	2	2	2.26711	20.307	2	6	6	3.11032	19.893	8	1	1	0.989413	n. def.	1
	YML035C	AMD1	93.3	25.7	2.7767e-83	0.337781	0.0997045	0	0		n. def.	0	15	15	2.80018	22.131	16	1	1	1.6919	n. def.	1
	YNL007C	SIS1	37.59	56.5	0	0.248687	0.0997093	20	20	1.64187	25.67	59	24	24	3.10097	26.533	97	19	19	1.09452	21.96	67
	YLR043C	TRX1	11.235	74.8	6.4307e-195	0.186853	0.0999315	8	6	1.33717	7.5863	7	9	7	1.76816	69.654	11	1	0		n. def.	0
	YER063W	THO1	24.137	56.9	8.2923e-152	0.189772	0.100032	9	9	1.58213	12.187	14	11	11	2.28666	95.984	20	12	12	1.02536	15.828	14
	YIL148W;YKR094C;YLL039C	RPL40A; RPL40B; UBI4	14.554	49.2	2.7471e-69	0.30536	0.10043	4	1	2.54117	n. def.	1	6	1	1.60578	n. def.	1	3	0		n. def.	0
	YMR244C-A	YMR244C-A	12.445	33.7	1.2729e-53	0.314377	0.100452	4	4	2.07982	61.059	4	5	5	4.00144	15.927	5	1	1	1.05412	n. def.	1
	YGL212W	VAM7	36.711	39.2	4.8337e-48	0.329768	0.101032	2	2	1.66508	13.106	2	8	8	2.74221	38.652	13	0	0		n. def.	0
	YER079W	YER079W	23.197	24.3	3.1241e-71	0.372851	0.101777	2	2	4.67202	144.43	2	4	4	2.86648	17.711	5	1	1	0.981065	n. def.	1
	YGR192C	TDH3	35.746	87	0	0.173704	0.101856	22	5	1.14077	112.44	13	28	11	1.27558	45.291	35	18	3	2.28144	27.036	6
	YBR143C	SUP45	49.005	8.5	3.3976e-41	0.929994	0.103108	0	0		n. def.	0	1	1	17.4679	n. def.	1	2	2	4.14714	20.465	2
	YER073W	ALD5	56.692	27.9	7.6868e-96	0.410444	0.10351	0	0		n. def.	0	9	8	3.53857	16.809	7	3	3	1.87094	25.224	3
	YCR076C	YCR076C	26.756	9.6	1.3446e-10	0.421925	0.103904	0	0		n. def.	0	1	1	3.6708	n. def.	1	1	1	1.90147	3.116	2
	YLR347C	KAP95	94.775	10.6	3.2549e-48	0.497535	0.104205	2	2	2.13097	0.099894	2	6	6	4.63973	22.55	10	0	0		n. def.	0
	YDR201W	SPC19	18.909	29.1	4.5781e-73	0.224084	0.104358	1	1	1.40562	n. def.	1	3	3	1.99665	5.4294	3	0	0		n. def.	0
	YER031C;YGL210W	YPT31; YPT32	24.469	21.5	3.9582e-12	0.280734	0.104773	3	3	1.53053	41.033	6	3	3	2.38027	19.119	5	0	0		n. def.	0
	YPR073C	LTP1	18.675	8.1	8.5316e-27	0.268728	0.105083	1	1	1.50191	n. def.	1	1	1	2.29516	2.8	2	0	0		n. def.	0
	YJR137C	MET5	161.22	18.7	2.6208e-96	0.284622	0.106454	2	2	1.03369	6.4663	2	4	3	1.90024	16.192	4	19	19	3.63636	24.273	26
	YGR229C	SMI1	57.079	14.9	7.5739e-47	0.259821	0.10867	0	0		n. def.	0	3	3	2.24977	6.4305	4	4	4	1.47063	8.416	4
	YOL097C	WRS1	49.35	6	7.4522e-23	0.291571	0.108843	1	1	0.930752	6.7643	2	1	1	2.51636	n. def.	1	1	1	3.19969	n. def.	1
	YPL126W	NAN1	101.24	3.7	2.3592e-07	0.391271	0.108874	0	0		n. def.	0	2	2	3.39294	16.737	2	1	1	1.78635	n. def.	1
	YKL091C	YKL091C	36.073	33.9	2.4549e-65	0.337252	0.109032	4	3	1.72655	16.732	4	9	7	5.06945	21.487	7	4	2	1.17386	24.39	4
	YPL145C	KES1	49.491	54.8	1.1989e-197	0.27077	0.111107	15	15	1.63781	23.743	20	13	13	3.65177	21.461	32	17	17	1.08528	22.073	28
	YAL059W	ECM1	23.891	10.8	1.6699e-06	0.174983	0.112094	1	1	1.29027	n. def.	1	1	1	1.73494	n. def.	1	0	0		n. def.	0
	YBR089C-A	NHP6B	11.476	43.4	1.8693e-36	0.0961183	0.112453	1	1	1.56691	24.176	2	3	3	1.22997	7.6911	4	1	1	1.0079	n. def.	1
	YNL202W	SPS19	31.109	32.2	2.7262e-40	0.142497	0.11249	1	1	1.15516	n. def.	1	3	3	2.02671	26.137	5	4	4	1.14303	14.11	8
	YIL008W	URM1	11.028	13.1	3.243e-15	0.236212	0.112605	1	1	2.10593	n. def.	1	1	1	1.40922	n. def.	1	0	0		n. def.	0
	YKL160W	ELF1	16.157	18.6	9.5821e-09	0.0640156	0.112855	2	2	1.19646	13.886	2	3	3	1.3183	19.295	4	1	1	0.986582	n. def.	1
	YIR003W	AIM21	74.762	34.3	3.1015e-148	0.286849	0.113369	4	4	1.86282	20.179	4	18	18	3.82746	17.264	19	4	4	1.01734	22.29	5
	YGR029W	ERV1	21.639	59.3	3.2155e-118	0.145022	0.11338	4	4	1.24502	29.831	8	8	8	2.03732	28.217	18	6	6	1.07357	20.259	6
	YOR167C;YLR264W	RPS28A; RPS28B	7.5917	79.1	8.3603e-115	0.263433	0.114899	1	1	2.30611	n. def.	1	7	7	1.45877	28.84	16	0	0		n. def.	0
	YGL148W	ARO2	40.838	46.3	1.7183e-242	0.191383	0.115323	0	0		n. def.	0	13	13	1.83621	8.7151	19	3	3	1.31475	19.28	4
	YJL124C	LSM1	20.307	31.4	1.5364e-46	0.318451	0.115403	0	0		n. def.	0	4	4	2.74944	55.136	5	1	1	1.57637	n. def.	1
	YBR052C	RFS1	22.921	13.8	3.1835e-25	0.328871	0.115425	2	2	1.59992	24.256	2	2	2	2.84212	6.5143	2	0	0		n. def.	0
	YGL099W	LSG1	72.727	7.5	1.2827e-45	0.289123	0.115766	2	2	1.51035	13.963	2	2	2	2.50708	4.1366	2	0	0		n. def.	0
	YGR275W	RTT102	17.794	64.3	1.859e-66	0.289429	0.115936	1	1	1.51039	n. def.	1	6	6	2.51054	7.1148	6	0	0		n. def.	0
	YGL187C	COX4	17.142	36.8	5.6307e-90	0.356171	0.115968	0	0		n. def.	0	4	4	3.10453	12.746	6	2	2	1.66091	31.189	2
	YKL041W	VPS24	26.242	45.1	1.063e-24	0.209693	0.11651	6	6	1.60254	12.688	7	6	6	2.67272	14.369	6	4	4	0.993838	18.749	4
	YBR170C	NPL4	65.781	12.6	1.8821e-36	0.207813	0.11659	1	1	1.08757	n. def.	1	5	5	2.79478	16.696	4	1	1	1.3824	28.938	2
	YJL183W	MNN11	47.858	8.8	3.2042e-29	0.225932	0.116797	0	0		n. def.	0	2	2	2.05478	5.9035	2	1	1	1.37752	n. def.	1
	YMR297W	PRC1	59.801	8.1	4.4702e-22	0.110056	0.117635	0	0		n. def.	0	2	2	1.16795	11.338	3	2	2	1.4213	16.828	4
	YNL104C;YOR108W	LEU4; LEU9	68.408	14.7	6.0388e-91	0.288416	0.121271	2	2		n. def.	0	9	9	2.53479	15.609	9	1	1	1.48898	n. def.	1
	YDR328C	SKP1	22.33	24.7	2.7243e-56	0.425003	0.121331	4	4	1.38591	14.417	4	4	4	1.55164	10.045	4	3	3	8.75964	250.83	4
	YNL173C	MDG1	40.278	8.5	1.8903e-35	0.143733	0.121393	1	1	1.5899	29.103	2	2	2	1.21926	41.355	2	0	0		n. def.	0
	YPR127W	YPR127W	38.6	9.9	4.9058e-07	0.251163	0.121408	1	1	1.41395	n. def.	1	3	3	2.2485	32.613	4	0	0		n. def.	0
	YHR137W	ARO9	58.527	12.7	7.9885e-32	0.0659596	0.12149	0	0		n. def.	0	7	7	1.09518	10.753	6	2	2	1.23718	12.953	2
	YLR337C	VRP1	82.593	20.9	4.4377e-168	0.378968	0.122575	1	1	1.68022	n. def.	1	8	8	3.40855	55.985	11	0	0		n. def.	0
	YOR272W	YTM1	51.358	7.6	1.5752e-08	0.299486	0.123439	1	1	1.50367	n. def.	1	2	2	2.64131	0.23438	2	0	0		n. def.	0
	YMR230W;YOR293W	RPS10B; RPS10A	12.738	52.4	2.6398e-84	0.0772591	0.123799	4	4	1.28505	5.4199	6	7	7	1.1107	6.4023	8	0	0		n. def.	0
	YKL002W	DID4	26.29	30.2	7.4143e-31	0.228316	0.12387	7	7	2.01256	137.01	7	6	6	2.6708	19.176	11	4	4	0.900657	8.8118	10
	YIR012W	SQT1	47.166	4.2	8.6967e-23	0.280989	0.124033	1	1	1.46419	15.157	2	1	1	2.49103	n. def.	1	0	0		n. def.	0
	YDR424C	DYN2	10.441	72.8	3.9695e-31	0.145903	0.124895	1	1	0.945269	n. def.	1	7	7	1.93293	37.805	7	1	1	1.49948	n. def.	1
	YBR106W	PHO88	21.137	33.5	4.9066e-19	0.389479	0.125932	2	2	1.68583	4.0169	2	5	5	3.5657	20.879	5	0	0		n. def.	0
	YPR129W	SCD6	39.189	7.2	0.0018674	0.288766	0.125975	0	0		n. def.	0	1	1	2.56693	30.936	3	2	2	1.47271	42.367	6
	YOL070C	NBA1	55.923	5.4	1.2794e-14	0.296752	0.126659	0	0		n. def.	0	2	2	2.63929	1.9746	2	1	1	1.48599	n. def.	1
	YBR080C	SEC18	84.055	11.5	1.7431e-24	0.284916	0.126714	1	1	0.856458	n. def.	1	7	7	3.32292	17.296	7	2	2	2.5149	6.8454	2
	YDR406W;YOR153W	PDR15; PDR5	172.25	0.8	2.0157e-09	0.225256	0.126995	1	1	1.34987	n. def.	1	1	1	2.09034	n. def.	1	0	0		n. def.	0
	YDL125C	HNT1	17.679	48.1	3.979e-76	0.126443	0.127468	6	6	1.03048	25.143	8	6	6	1.21702	15.097	11	2	2	1.90982	56.014	2
	YNL286W	CUS2	32.284	4.2	7.9025e-10	0.158613	0.128081	1	1	1.23341	n. def.	1	1	1	1.68313	n. def.	1	0	0		n. def.	0
	YPL217C	BMS1	135.57	1.8	0.0022128	0.409306	0.128149	1	1	1.71792	n. def.	1	2	2	3.83362	27.89	3	0	0		n. def.	0
	YLR147C	SMD3	11.224	28.7	0.00097904	0.224159	0.128435	1	1	1.34419	n. def.	1	2	2	2.0886	0.79566	2	0	0		n. def.	0
	YEL038W	UTR4	25.187	13.7	6.5867e-09	0.296464	0.12861	2	2	1.47811	3.5272	2	3	3	2.64985	40.006	3	0	0		n. def.	0
	YER151C	UBP3	101.92	2.5	0.014655	0.421106	0.130263	0	0		n. def.	0	1	1	4.01558	47.957	2	1	1	1.73166	n. def.	1
	YLR118C	YLR118C	24.7	7.9	6.4283e-23	0.36966	0.130805	1	1	1.61653	n. def.	1	1	1	3.3942	n. def.	1	0	0		n. def.	0
	YJL173C	RFA3	13.816	12.3	4.0142e-33	0.325851	0.132181	1	1	1.52119	n. def.	1	1	1	2.94794	22.515	2	0	0		n. def.	0
	YDR342C;YDR343C;YHR092C	HXT7; HXT6; HXT4	62.734	19.1	9.8671e-136	0.446964	0.132616	0	0		n. def.	0	8	6	4.41326	24.391	7	3	1	1.77487	n. def.	1
	YHR121W	LSM12	21.313	25.1	3.707e-37	0.345763	0.133061	3	3	1.55659	5.8425	2	3	3	3.15756	15.362	6	0	0		n. def.	0
	YDL110C	TMA17	16.771	57.3	1.8079e-144	0.20031	0.133165	0	0		n. def.	0	7	7	1.29197	9.623	8	3	3	1.947	8.566	3
	YGR156W	PTI1	46.983	4.5	4.4671e-07	0.287449	0.134046	2	2	1.44111	32.951	2	1	1	2.60736	n. def.	1	0	0		n. def.	0
	YNL312W	RFA2	29.936	30	1.4801e-10	0.302369	0.13419	0	0		n. def.	0	1	1	2.74138	n. def.	1	3	3	1.46815	50.068	3
	YNL216W	RAP1	92.412	8.2	6.796e-109	0.978404	0.134849	0	0		n. def.	0	4	4	3.44507	10.832	4	1	1	26.2791	n. def.	1
	YGR184C	UBR1	224.84	8.2	1.7407e-89	0.292413	0.13598	0	0		n. def.	0	12	12	2.66397	61.644	13	3	3	1.44311	26.077	6
	YPL001W	HAT1	43.872	9.9	3.3868e-09	0.413684	0.136215	0	0		n. def.	0	3	3	4.00288	97.505	4	1	1	1.67878	n. def.	1
	YNL002C	RLP7	36.559	17.1	7.7344e-59	0.436089	0.137609	0	0		n. def.	0	3	3	4.33821	19.587	3	2	2	1.71739	18.693	3
	YOL012C	HTZ1	14.282	11.9	0.0019062	0.456069	0.137785	2	1	1.75923	n. def.	1	2	1	4.64317	150.53	3	1	0		n. def.	0
	YLR262C-A	TMA7	6.9412	43.8	2.6024e-45	0.293048	0.138319	1	1	1.43561	n. def.	1	5	5	2.68572	22.31	6	0	0		n. def.	0
	YDR486C	VPS60	25.861	26.6	3.3452e-172	0.204913	0.138769	3	3	1.6	20.507	6	4	4	2.78924	13.162	6	4	4	0.92285	5.8449	7
	YKR066C	CCP1	40.352	12.2	6.4792e-07	0.562028	0.140457	3	3	1.97957	16.983	3	2	2	6.72179	170.53	2	0	0		n. def.	0
	YLR225C;YDR222W	YLR225C; YDR222W	46.422	57.7	1.0012e-255	0.302632	0.141412	1	1	1.53048	n. def.	1	21	21	5.09269	31.109	22	1	1	1.03782	9.5028	2
	YLR275W	SMD2	12.853	34.5	2.1755e-13	0.654163	0.14232	1	1	1.34407	n. def.	1	4	4	1.90778	13.16	5	1	1	35.7718	n. def.	1
	YHR158C	KEL1	131.09	2.1	9.9073e-11	0.316059	0.142722	1	1	1.45887	n. def.	1	1	1	2.93832	n. def.	1	0	0		n. def.	0
	YOR048C	RAT1	115.93	6.6	4.511e-12	0.517678	0.143009	1	1		n. def.	0	4	4	1.85384	50.135	4	1	1	5.85172	41.78	5
	YIL035C	CKA1	44.667	17.5	3.3269e-24	0.22391	0.144744	0	0		n. def.	0	5	5	2.15466	34.971	9	1	1	1.30149	n. def.	1
	YOR173W	DCS2	40.94	46.5	1.6894e-103	0.26985	0.145015	2	2	1.37289	n. def.	1	13	13	2.52385	9.9598	16	0	0		n. def.	0
	YBR155W	CNS1	44.112	5.2	0.026837	0.246959	0.146794	0	0		n. def.	0	1	1	2.34247	n. def.	1	1	1	1.3312	6.2314	2
	YPL184C	MRN1	68.663	4.7	1.7491e-08	0.3579	0.148554	0	0		n. def.	0	2	2	3.45316	21.699	2	1	1	1.50516	n. def.	1
	YIL103W	DPH1	48.31	2.6	0.00024809	0.428573	0.148654	0	0		n. def.	0	1	1	4.41228	n. def.	1	1	1	1.63111	n. def.	1
	YLR180W	SAM1	41.818	51.6	0	0.177638	0.150619	5	2	0.900333	11.216	2	16	5	1.50889	9.1589	5	11	4	2.51105	10.501	4
	YJR059W	PTK2	91.399	3.3	9.0383e-07	0.290543	0.151872	0	0		n. def.	0	2	2	2.75893	38.357	2	1	1	1.38148	7.5425	3
	YGL225W	VRG4	37.018	4.5	2.7648e-13	0.376489	0.152414	1	1	1.51722	n. def.	1	1	1	3.7319	27.556	4	0	0		n. def.	0
	YER112W	LSM4	21.276	15	1.3041e-11	0.243933	0.15348	0	0		n. def.	0	3	3	2.35289	15.475	8	1	1	1.30697	n. def.	1
	YDR368W	YPR1	34.755	54.5	9.5466e-136	0.0997234	0.153932	3	3	1.00309	11.827	6	13	12	1.13304	66.543	12	1	1	1.7522	2.4343	2
	YDR320C	SWA2	75.019	8.5	1.1255e-19	0.344032	0.157037	2	2	1.44227	1.8961	2	3	3	3.38078	300.37	3	0	0		n. def.	0
	YER043C	SAH1	49.125	15.4	6.0938e-25	0.0832274	0.157101	1	1	1.44982	n. def.	1	4	4	0.911494	12.508	4	4	4	1.34466	93.101	7
	YLR449W	FPR4	43.903	18.9	1.6431e-38	0.350832	0.15865	1	0		n. def.	0	3	2	3.48153	14.913	2	2	1	1.44509	n. def.	1
	YEL071W	DLD3	55.224	14.7	9.323e-95	0.159084	0.159136	0	0		n. def.	0	4	4	1.18083	5.9144	6	1	1	1.7619	35.157	2
	YDR279W	RNH202	39.483	10.3	3.3245e-14	0.424836	0.160111	0	0		n. def.	0	3	3	4.55602	15.272	4	1	1	1.5527	n. def.	1
	YDR091C	RLI1	68.34	7.6	0.12875	0.197394	0.161153	0	0		n. def.	0	2	2	2.02696	n. def.	1	1	1	1.22445	n. def.	1
	YOL057W	YOL057W	80.509	5.2	0.19725	0.176607	0.162004	0	0		n. def.	0	2	2	1.8843	40.954	2	1	1	1.19692	2.7385	2
	YLR196W	PWP1	63.803	17	7.6896e-57	0.40898	0.16256	1	1	4.34631	n. def.	1	9	9	1.513	36.921	16	0	0		n. def.	0
	YJR067C	YAE1	16.076	32.6	1.1618e-33	0.254475	0.162694	3	3	1.29348	29.055	3	3	3	2.49569	18.266	6	0	0		n. def.	0
	YIL074C	SER33	51.188	34.5	4.6254e-137	0.184463	0.164734	5	1	0.859107	n. def.	1	5	1	1.53243	4.8388	2	9	3	2.71621	11.216	3
	YPR035W	GLN1	41.766	30	3.111e-84	0.11068	0.166483	0	0		n. def.	0	9	9	1.4945	23.387	18	4	4	1.11395	13.799	7
	YEL047C	YEL047C	50.843	32.6	9.749e-187	0.0994657	0.167022	8	8	0.9999	17.291	8	10	10	1.10513	19.832	19	7	7	1.79898	18.358	11
	YHL030W	ECM29	210.43	1	0.0044125	0.383664	0.168915	0	0		n. def.	0	1	1	4.06256	n. def.	1	1	1	1.44055	n. def.	1
	YNL147W	LSM7	13.006	30.4	6.3659e-35	0.263343	0.171481	2	2	1.27628	6.9222	4	4	4	2.63477	16.27	5	0	0		n. def.	0
	YPL091W	GLR1	53.44	2.9	6.6417e-16	0.253578	0.172403	1	1	1.26188	n. def.	1	0	0		n. def.	0	1	1	2.54764	n. def.	1
	YKR100C	SKG1	39.829	8.7	4.2475e-20	0.149513	0.172602	0	0		n. def.	0	2	2	1.73617	21.276	3	2	2	1.14666	17.641	2
	YMR295C	YMR295C	22.178	35.5	8.9604e-36	0.0947246	0.1755	2	2	1.6868	31.607	3	4	4	0.902283	65.015	8	4	4	1.26406	17.052	5
	YML079W	YML079W	22.461	18.4	5.6383e-60	0.116198	0.17615	1	1	1.10768	n. def.	1	2	2	1.54164	15.986	2	0	0		n. def.	0
	YJR064W	CCT5	61.913	22.8	1.4628e-44	0.788829	0.176284	0	0		n. def.	0	3	3	18.9065	126.18	3	9	9	2.00008	20.917	9
	YER057C	HMF1	13.906	59.7	3.6582e-105	0.0566329	0.17868	4	4	1.23664	7.764	3	5	5	1.04959	18.074	6	0	0		n. def.	0
	YOR120W	GCY1	35.079	55.4	3.0025e-141	0.115989	0.179146	3	3	1.45607	27.766	4	14	13	0.846453	14.489	13	2	2	1.80793	15.93	3
	YBL017C	PEP1	177.78	3.5	7.4825e-11	0.251244	0.179433	0	0		n. def.	0	3	3	1.23716	85.382	4	1	1	2.57076	n. def.	1
	YCL061C	MRC1	124.32	3.7	1.4762e-21	2.01044	0.181075	0	0		n. def.	0	1	1	5.30926	15.682	2	1	1	1976.28	n. def.	1
	YEL011W	GLC3	81.115	19.6	1.5878e-34	0.497706	0.181286	1	1	6.55222	n. def.	1	11	11	1.51016	26.572	15	0	0		n. def.	0
	YJL192C	SOP4	26.597	16.2	0.023515	0.431622	0.181923	0	0		n. def.	0	1	1	5.11928	n. def.	1	1	1	1.42572	n. def.	1
	YJL115W	ASF1	31.603	11.8	1.5561e-09	0.257763	0.182009	3	3	1.23564	7.6629	3	3	3	2.65238	21.723	3	0	0		n. def.	0
	YOR197W	MCA1	47.982	14.6	1.8286e-35	0.260851	0.183284	0	0		n. def.	0	4	4	2.69273	19.459	8	3	3	1.23455	26.781	12
	YNL255C	GIS2	17.103	31.4	4.769e-08	0.117899	0.184624	0	0		n. def.	0	4	4	1.09813	24.459	8	3	3	1.56728	28.456	5
	YIL044C	AGE2	32.638	29.2	3.8388e-43	0.344602	0.184997	0	0		n. def.	0	6	6	3.72356	41.839	10	1	1	1.31294	n. def.	1
	YJR034W	PET191	12.394	48.1	8.4309e-07	0.418047	0.186743	2	2	1.38087	n. def.	1	5	5	4.96524	12.901	3	0	0		n. def.	0
	YNL231C	PDR16	40.713	36.5	2.0172e-152	0.345347	0.187092	0	0		n. def.	0	8	8	3.76237	19.918	10	9	9	1.30387	10.886	14
	YER107C	GLE2	40.522	35.9	7.752e-145	0.188133	0.18918	0	0		n. def.	0	8	8	2.06671	24.765	21	5	5	1.15076	163.1	6
	YKL085W	MDH1	35.65	45.5	3.0329e-161	0.0835284	0.189304	2	2	1.38047	9.4838	2	12	12	1.06421	43.938	13	0	0		n. def.	0
	YBL078C	ATG8	13.627	24.8	3.9003e-50	0.255096	0.190294	1	1	1.20611	n. def.	1	4	4	2.68413	22.674	5	0	0		n. def.	0
	YGR196C	FYV8	90.797	4.4	2.887e-05	0.321588	0.191102	0	0		n. def.	0	3	3	3.48153	22.933	3	1	1	1.26301	n. def.	1
	YGL100W	SEH1	39.122	10.6	5.7733e-07	0.391448	0.192065	1	1	1.3234	n. def.	1	2	2	4.58358	15.797	2	0	0		n. def.	0
	YLR287C-A;YOR182C	RPS30A; RPS30B	7.1184	54	2.4178e-22	0.343808	0.193675	2	2	3.83098	127.43	2	5	5	1.27147	17.697	5	0	0		n. def.	0
	YLR074C	BUD20	18.517	12	0.0016022	0.82683	0.194037	1	1	1.77604	n. def.	1	0	0		n. def.	0	1	1	25.3633	n. def.	1
	YJR014W	TMA22	22.495	9.6	7.7184e-09	0.0717274	0.194253	1	1	1.21109	n. def.	1	2	2	1.51092	2.7747	4	1	1	0.896941	25.035	2
	YIL051C	MMF1	15.908	75.2	1.5983e-110	0.112386	0.195262	3	3	1.15375	18.857	3	7	7	0.920132	89.82	9	4	4	2.04738	10.695	4
	YKR079C	TRZ1	96.815	4.2	1.189e-37	0.187409	0.195461	1	1	1.13577	18.355	2	2	2	2.08703	n. def.	1	0	0		n. def.	0
	YBL024W	NCL1	77.878	3.4	0.0024067	0.480663	0.199682	0	0		n. def.	0	1	1	1.35573	n. def.	1	1	1	6.74764	n. def.	1
	YGL253W	HXK2	53.942	76.3	0	0.0866699	0.200012	11	10	1.03616	18.69	18	25	24	0.988338	16.221	46	16	14	1.77696	17.158	21
	YKL117W	SBA1	24.081	18.5	7.0341e-71	0.0778234	0.200799	5	5	0.920641	14.431	12	5	5	1.13122	8.4289	10	5	5	1.64374	37.356	12
	YLR286C	CTS1	59.014	4.4	6.8581e-10	0.363842	0.201512	1	1	4.27405	n. def.	1	0	0		n. def.	0	2	2	1.24981	26.405	4
	YLR149C	YLR149C	82.798	8.5	0.45855	0.978706	0.202738	2	2	1.79759	3.2437	2	0	0		n. def.	0	1	1	50.4337	n. def.	1
	YDR518W	EUG1	58.981	8.9	1.7347e-25	0.283563	0.203149	1	1	1.18366	46.573	2	3	3	3.11818	11.476	4	0	0		n. def.	0
	YNL208W	YNL208W	20.151	72.9	1.8176e-190	0.0376062	0.205478	2	2	1.19427	60.816	8	5	5	1.17757	15.413	25	7	7	0.921999	20.559	14
	YOR239W	ABP140	71.485	11.6	1.0783e-73	0.22105	0.205829	1	1	2.23734	n. def.	1	7	7	3.24876	27.472	7	1	1	0.633433	n. def.	1
	YMR038C	CCS1	27.33	13.3	1.5856e-37	-0.0473831	0.208699	3	3	0.753352	25.948	4	1	1	1.0915	n. def.	1	1	1	0.876655	26.442	2
	YPL100W	ATG21	55.187	3.8	0.00015591	0.38772	0.209267	1	1	1.22575	n. def.	1	1	1	4.86452	n. def.	1	0	0		n. def.	0
	YJR048W	CYC1	12.182	48.6	1.8189e-55	0.108834	0.209583	1	0		n. def.	0	5	3	1.55965	7.7618	5	1	1	1.05838	n. def.	1
	YCL037C	SRO9	48.059	7.1	3.2056e-23	0.318845	0.216979	1	1	1.1485	n. def.	1	1	1	3.78058	1.2838	2	0	0		n. def.	0
	YJL101C	GSH1	78.253	7.7	1.2091e-45	0.11786	0.217078	1	1	1.05237	n. def.	1	4	4	1.63514	11.664	4	0	0		n. def.	0
	YLR389C	STE23	117.58	22.4	3.6564e-105	0.491576	0.219423	0	0		n. def.	0	17	17	7.88395	52.159	19	1	1	1.22014	n. def.	1
	YBR197C	YBR197C	24.203	7.8	1.9451e-15	0.432848	0.221891	0	0		n. def.	0	1	1	6.24142	n. def.	1	1	1	1.17601	n. def.	1
	YCR030C	SYP1	96.136	2.4	1.7419e-06	0.543347	0.222876	0	0		n. def.	0	1	1	10.0271	n. def.	1	1	1	1.21764	n. def.	1
	YER122C	GLO3	55.093	30.2	2.7282e-23	0.246916	0.224903	0	0		n. def.	0	4	4	2.86862	22.507	9	11	11	1.08683	17.115	22
	YKR054C	DYN1	471.34	1.3	0.012298	0.98085	0.226887	0	0		n. def.	0	2	2	1.35836	24.505	2	2	2	67.4036	229.98	2
	YGR264C	MES1	85.677	18.6	1.3005e-100	0.116206	0.233331	0	0		n. def.	0	13	13	1.66279	36.033	12	1	1	1.02701	n. def.	1
	YMR116C	ASC1	34.805	72.4	0	0.0330828	0.234632	13	13	1.21677	9.7797	15	16	16	1.13077	19.714	29	12	12	0.913409	17.929	18
	YOR215C	AIM41	21.229	41.6	8.5688e-57	0.167157	0.235404	1	1	1.03435	n. def.	1	7	7	2.0876	8.987	9	0	0		n. def.	0
	YIL021W	RPB3	35.297	17.3	1.276e-35	0.145701	0.238027	0	0		n. def.	0	4	4	1.90913	16.538	5	1	1	1.02463	n. def.	1
	YDL215C	GDH2	124.33	11	2.6342e-49	0.207597	0.239008	1	1	1.03244	n. def.	1	10	10	2.51959	16.405	10	0	0		n. def.	0
	YBR252W	DUT1	15.307	23.8	4.2909e-13	0.0537712	0.240424	1	1	1.0448	n. def.	1	2	2	0.926784	7.2061	6	2	2	1.49727	19.503	3
	YML126C	ERG13	55.013	18.3	2.9501e-39	0.0862118	0.244994	3	3	0.763709	25.581	3	2	2	1.63934	35.232	2	3	3	1.4489	11.092	3
	YPR154W	PIN3	23.539	17.2	3.4826e-21	0.120423	0.24777	1	1	1.73449	34.983	2	1	1		n. def.	0	1	1	1.00386	8.6167	2
	YJL052W	TDH1	35.75	59	1.2217e-237	0.175228	0.250425	12	4	0.89071	10.248	4	15	8	0.934754	7.0006	8	9	2	4.0295	12.917	2
	YJL060W	BNA3	50.082	11.7	5.88e-67	0.225835	0.254756	1	1	0.984349	n. def.	1	0	0		n. def.	0	2	2	2.87422	13.214	3
	YBR072W	HSP26	23.879	43.9	1.7789e-214	0.0748192	0.255715	5	5	0.986388	18.516	10	8	8	0.927386	21.193	16	8	8	1.83295	24.533	11
	YDR502C	SAM2	42.255	72.4	0	0.22939	0.258219	3	0		n. def.	0	22	11	0.972384	14.005	12	12	5	2.95762	20.024	7
	YKL216W	URA1	34.801	13.1	2.0338e-06	0.0613698	0.259411	1	1	0.816327	n. def.	1	2	2	1.23467	9.0006	2	1	1	1.51598	n. def.	1
	YLR027C	AAT2	46.057	27.8	2.7102e-124	0.115071	0.263143	0	0		n. def.	0	8	8	0.977422	15.225	8	1	1	1.73804	n. def.	1
	YML078W	CPR3	19.919	48.9	4.1691e-75	0.0755631	0.264713	8	8	1.01128	38.27	9	7	7	0.888257	28.902	8	1	1	1.87621	n. def.	1
	YNR034W-A	YNR034W-A	10.781	88.8	5.2196e-144	0.061062	0.280186	4	4	0.970874	12.578	5	8	8	1.36446	6.9571	9	0	0		n. def.	0
	YDR050C	TPI1	26.795	63.7	0	0.0591559	0.284042	17	17	0.943485	37.277	45	16	16	0.930925	24.892	48	9	9	1.71324	14.003	15
	YGR009C	SEC9	73.623	10.3	8.3839e-36	0.124257	0.285163	0	0		n. def.	0	4	4	1.90335	31.469	7	3	3	0.931099	16.313	4
	YGR123C	PPT1	57.994	7.4	4.4088e-06	0.184588	0.289878	0	0		n. def.	0	2	2	2.64466	53.971	2	1	1	0.884721	n. def.	1
	YHR179W;YPL171C	OYE2; OYE3	45.01	34.8	4.3443e-118	0.0485858	0.305451	1	1	0.784498	n. def.	1	13	13	1.20276	6.4094	15	6	6	1.48247	31.238	6
	YOR335C	ALA1	107.28	14.7	3.1949e-91	0.090032	0.306937	3	3	0.611247	116.14	2	11	11	1.79785	26.626	26	3	3	1.69483	11.824	5
	YLR178C	TFS1	24.357	23.7	2.5896e-31	0.0618433	0.310697	3	3	0.934143	12.133	3	2	2	1.42322	11.282	3	0	0		n. def.	0
	YJR009C	TDH2	35.846	70.5	0	0.299923	0.314064	20	3	0.701853	8.3675	3	19	2	5.67022	275.96	2	15	0		n. def.	0
	YAL012W	CYS3	42.542	69.3	0	0.0782052	0.320112	8	8	0.886839	44.338	9	16	16	0.835841	28.978	38	10	10	2.31551	26.572	17
	YBR152W	SPP381	33.771	5.2	3.3046e-05	-0.302866	0.36219	0	0		n. def.	0	1	1	2.25124	n. def.	1	1	1	0.110115	n. def.	1
	YDL124W	YDL124W	35.56	64.1	0	0.0422291	0.376836	9	9	0.929454	15.86	14	15	15	0.76929	8.3036	20	6	6	1.87227	26.084	9
	YER042W	MXR1	21.141	41.3	1.5905e-47	0.0288971	0.396172	1	1	1.04895	32.551	3	6	6	0.735186	26.978	9	3	3	1.58321	49.772	3
	YIL022W	TIM44	48.854	8.8	0.018564	0.132946	0.406395	0	0		n. def.	0	1	1	3.7319	n. def.	1	1	1	0.494267	n. def.	1
	YEL024W	RIP1	23.365	18.1	6.717e-06	0.133669	0.414534	0	0		n. def.	0	1	1	4.16372	3.129	2	1	1	0.444484	n. def.	1
	YMR247C	RKR1	180.18	2	2.6311e-08	0.101942	0.421195	0	0		n. def.	0	2	2	3.20082	8.612	3	1	1	0.4996	n. def.	1
	YKL001C	MET14	23.06	70.3	2.1398e-174	0.0317139	0.451952	7	7	0.441852	69.013	9	7	7	1.00376	20.822	17	11	11	2.80694	17.339	12
	YMR226C	YMR226C	29.158	13.1	2.0835e-46	0.00361181	0.452643	1	1	1.06588	24.129	2	2	2	0.953925	49.081	3	1	1		n. def.	0
	YJR010W	MET3	57.724	4.5	0.0057008	-0.0595692	0.461005	0	0		n. def.	0	1	1	0.286164	n. def.	1	1	1	2.65611	n. def.	1
	YLR447C	VMA6	39.79	7.8	9.2593e-08	-0.067438	0.464519	0	0		n. def.	0	3	3	3.42818	11.253	3	1	1	0.213826	n. def.	1
	YLR129W	DIP2	106.34	3.5	9.7022e-05	0.0491751	0.466338	1	1	0.385401	n. def.	1	1	1	3.25415	20.007	2	0	0		n. def.	0
	YBR196C	PGI1	61.298	45.1	0	-0.00221039	0.482435	17	17	0.913826	13.84	28	14	14	0.88347	23.907	30	11	11	1.21987	13.991	19
	YDR227W	SIR4	152.06	0.7	0.029193	2.1376		0	0		n. def.	0	0	0		n. def.	0	1	1	137.278	n. def.	1
	YDR505C	PSP1	95.346	5.2	0.093465	1.30887		0	0		n. def.	0	2	2	20.3641	82.267	4	0	0		n. def.	0
	YJL074C	SMC3	141.33	1.4	3.304e-10	1.0938		0	0		n. def.	0	1	1	12.4108	n. def.	1	0	0		n. def.	0
	YBR054W	YRO2	38.719	12.5	2.0827e-10	1.05699		1	0		n. def.	0	2	1	11.4021	n. def.	1	2	0		n. def.	0
	YMR096W;YFL059W;YNL333W	SNZ1; SNZ3; SNZ2	31.817	16.2	4.8649e-25	0.883226		0	0		n. def.	0	4	4	7.64234	73.536	4	0	0		n. def.	0
	YOR181W	LAS17	67.571	2.7	0.007342	0.849981		0	0		n. def.	0	2	2	7.07914	30.014	2	0	0		n. def.	0
	YLR397C	AFG2	84.747	4.7	1.1316e-13	0.847253		0	0		n. def.	0	2	2	7.03482	17.759	2	0	0		n. def.	0
	YOR326W	MYO2	180.68	4.3	2.0691e-40	0.792473		0	0		n. def.	0	5	5	6.20117	39.595	5	1	1		n. def.	0
	YNL088W	TOP2	164.21	0.8	0.0068848	0.784838		0	0		n. def.	0	1	1	6.0931	n. def.	1	0	0		n. def.	0
	YOR196C	LIP5	46.247	8.2	0.00067798	0.784283		0	0		n. def.	0	2	2	6.08532	16.24	2	0	0		n. def.	0
	YMR246W	FAA4	77.266	1.7	6.1583e-09	0.783333		0	0		n. def.	0	1	1	6.07201	n. def.	1	0	0		n. def.	0
	YPL093W	NOG1	74.409	2.8	5.3837e-11	0.770958		0	0		n. def.	0	1	1	5.90145	24.454	3	0	0		n. def.	0
	YML021C	UNG1	40.471	6.7	0.0065719	0.767945		0	0		n. def.	0	2	2	5.86063	51.774	2	0	0		n. def.	0
	YOR260W	GCD1	65.699	2.8	0.00072591	0.763589		0	0		n. def.	0	1	1	5.80215	n. def.	1	0	0		n. def.	0
	YHR034C	PIH1	39.519	2.6	0.036035	0.76045		0	0		n. def.	0	1	1	5.76037	n. def.	1	0	0		n. def.	0
	YDL089W	NUR1	56.886	1.9	0.023286	0.756491		0	0		n. def.	0	1	1	5.70809	n. def.	1	0	0		n. def.	0
	YBR230C	OM14	14.609	32.8	2.1181e-07	0.744896		0	0		n. def.	0	2	2	5.55772	13.502	2	0	0		n. def.	0
	YMR237W	BCH1	82.048	4.6	3.4601e-47	0.744776		0	0		n. def.	0	2	2	5.55617	29.134	3	0	0		n. def.	0
	YBL105C	PKC1	131.48	1.7	0.079223	0.741052		0	0		n. def.	0	2	2	5.50873	n. def.	1	0	0		n. def.	0
	YOR176W	HEM15	44.596	18.8	4.3003e-78	0.731211		0	0		n. def.	0	6	6	5.38532	5.2517	6	0	0		n. def.	0
	YJR055W	HIT1	18.376	14.6	0.0020615	0.730791		0	0		n. def.	0	2	2	5.3801	14.185	2	0	0		n. def.	0
	YHR062C	RPP1	32.224	4.8	0.026961	0.721224		0	0		n. def.	0	1	1	5.26288	n. def.	1	0	0		n. def.	0
	YLL001W	DNM1	84.971	3.8	0.0010774	0.718512		0	0		n. def.	0	2	2	5.23013	22.869	2	0	0		n. def.	0
	YGL001C	ERG26	38.706	2.6	0.0083659	0.716902		0	0		n. def.	0	1	1	5.21078	n. def.	1	0	0		n. def.	0
	YDR494W	RSM28	41.215	5	0.0056009	0.715028		0	0		n. def.	0	1	1	5.18834	n. def.	1	0	0		n. def.	0
	YDR189W	SLY1	74.678	2.4	0.014377	0.71406		0	0		n. def.	0	1	1	5.17679	n. def.	1	0	0		n. def.	0
	YKL113C	RAD27	43.279	5.2	5.7248e-05	0.71388		0	0		n. def.	0	2	2	5.17464	30.43	2	0	0		n. def.	0
	YDL204W	RTN2	44.358	2.8	0.027087	0.712781		0	0		n. def.	0	1	1	5.16156	n. def.	1	0	0		n. def.	0
	YDR169C	STB3	56.263	4.9	5.8866e-10	0.712109		0	0		n. def.	0	1	1	5.15358	n. def.	1	0	0		n. def.	0
	YDL190C	UFD2	109.91	2	0.00050501	0.703884		0	0		n. def.	0	1	1	5.05689	33.055	2	0	0		n. def.	0
	YMR250W	GAD1	65.989	1.9	1.2701e-13	0.700318		0	0		n. def.	0	1	1	5.01555	n. def.	1	0	0		n. def.	0
	YCL057C-A	YCL057C-A	10.408	42.3	1.0252e-22	0.700014		0	0		n. def.	0	3	3	5.01203	25.058	4	0	0		n. def.	0
	YIL110W	HPM1	42.514	3.4	0.0028712	0.699035		0	0		n. def.	0	1	1	5.00075	n. def.	1	0	0		n. def.	0
	YOR206W	NOC2	81.6	3.8	0.12083	0.697669		0	0		n. def.	0	2	2	4.98504	52.177	2	0	0		n. def.	0
	YNR021W	YNR021W	47.093	3.5	6.094e-06	0.697063		0	0		n. def.	0	1	1	4.9781	n. def.	1	0	0		n. def.	0
	YMR165C	PAH1	95.03	1.9	4.1449e-14	0.694799		0	0		n. def.	0	1	1	4.95221	n. def.	1	0	0		n. def.	0
	YIR035C	YIR035C	27.48	7.9	2.669e-09	0.690753		0	0		n. def.	0	1	1	4.90629	n. def.	1	0	0		n. def.	0
	YHR052W	CIC1	42.529	4.5	0.00015824	0.687526		0	0		n. def.	0	1	1	4.86997	n. def.	1	0	0		n. def.	0
	YJR132W	NMD5	119.97	1.2	4.3285e-10	0.683212		0	0		n. def.	0	1	1	4.82183	n. def.	1	0	0		n. def.	0
	YPR175W	DPB2	78.339	3.3	2.4654e-21	0.682396		1	1		n. def.	0	1	1	4.81278	n. def.	1	0	0		n. def.	0
	YDR388W	RVS167	52.774	5.6	1.5312e-29	0.680873		0	0		n. def.	0	2	2	4.79593	1.3163	2	0	0		n. def.	0
	YDL237W	AIM6	44.382	13.1	1.1539e-27	0.67615		0	0		n. def.	0	3	3	4.74406	93.659	4	0	0		n. def.	0
	YBR122C	MRPL36	20.09	24.9	8.431e-52	0.672559		0	0		n. def.	0	2	2	4.705	31.561	2	0	0		n. def.	0
	YNL240C	NAR1	54.15	5.9	1.12e-08	0.671233		0	0		n. def.	0	1	1	4.69065	n. def.	1	0	0		n. def.	0
	YPR029C	APL4	93.623	5.2	1.3216e-05	0.669322		0	0		n. def.	0	3	3	4.67006	22.924	3	1	1		n. def.	0
	YKL088W	CAB3	65.237	3	0.0015394	0.665969		0	0		n. def.	0	1	1	4.63414	n. def.	1	0	0		n. def.	0
	YDL102W	POL3	124.62	1.3	0.013621	0.66037		0	0		n. def.	0	1	1	4.57477	n. def.	1	0	0		n. def.	0
	YDR322C-A	TIM11	10.875	30.2	1.3293e-17	0.652943		0	0		n. def.	0	2	2	4.49721	45.938	2	0	0		n. def.	0
	YPL260W	YPL260W	62.779	3.4	0.032683	0.652553		0	0		n. def.	0	2	2	4.49317	12.64	2	0	0		n. def.	0
	YKL135C	APL2	81.868	3.3	1.6396e-06	0.652202		0	0		n. def.	0	2	2	4.48954	51.764	2	0	0		n. def.	0
	YML025C	YML6	31.969	8	4.9011e-08	0.65082		0	0		n. def.	0	2	2	4.47527	38.039	2	0	0		n. def.	0
	YNL010W	YNL010W	27.48	3.7	0.0011686	0.646545		1	1	4.43145	n. def.	1	0	0		n. def.	0	0	0		n. def.	0
	YAL016W	TPD3	70.907	5	2.2401e-12	0.641399		0	0		n. def.	0	3	3	4.37924	13.88	3	0	0		n. def.	0
	YNL131W	TOM22	16.79	23	0.00753	0.640791		0	0		n. def.	0	2	2	4.37311	18.535	2	0	0		n. def.	0
	YEL053C	MAK10	84.301	1.2	0.010863	0.637442		0	0		n. def.	0	1	1	4.33952	n. def.	1	0	0		n. def.	0
	YLR378C	SEC61	52.936	4.2	0.0041978	0.637141		0	0		n. def.	0	1	1	4.33651	n. def.	1	0	0		n. def.	0
	YDL230W	PTP1	38.868	3.3	0.0027311	0.636238		0	0		n. def.	0	1	1	4.32751	n. def.	1	0	0		n. def.	0
	YOR327C	SNC2	12.957	16.5	0.00099855	0.63528		0	0		n. def.	0	1	1	4.31798	6.5482	2	0	0		n. def.	0
	YDR041W	RSM10	23.424	28.6	1.1508e-56	0.634549		0	0		n. def.	0	5	5	4.31072	21.35	5	0	0		n. def.	0
	YNL005C	MRP7	43.226	7.5	0.0085867	0.63175		0	0		n. def.	0	2	2	4.28302	13.181	2	0	0		n. def.	0
	YPR032W	SRO7	114.51	1.7	2.9242e-16	0.629413		0	0		n. def.	0	1	1	4.26003	16.653	6	0	0		n. def.	0
	YLR312W-A	MRPL15	28.167	5.1	0.0061064	0.627088		0	0		n. def.	0	1	1	4.23729	n. def.	1	0	0		n. def.	0
	YAL021C	CCR4	94.669	2.7	6.1845e-05	0.62582		0	0		n. def.	0	2	2	4.22494	12.334	2	0	0		n. def.	0
	YKR068C	BET3	22.129	10.9	3.3372e-17	0.62538		0	0		n. def.	0	2	2	4.22066	7.1917	2	0	0		n. def.	0
	YMR255W	GFD1	21.571	8.5	2.5326e-05	0.624026		1	1	4.20751	n. def.	1	1	1		n. def.	0	0	0		n. def.	0
	YDL161W	ENT1	52.351	6.8	1.0242e-23	0.62346		1	0		n. def.	0	3	1	4.20203	n. def.	1	1	0		n. def.	0
	YHR197W	RIX1	86.738	1.6	0.0010809	0.620658		0	0		n. def.	0	1	1	4.17502	n. def.	1	0	0		n. def.	0
	YHR084W	STE12	77.866	1.3	0.013455	0.619011		0	0		n. def.	0	1	1	4.15921	n. def.	1	0	0		n. def.	0
	YKL218C	SRY1	34.899	7.7	0.01153	0.616274		0	0		n. def.	0	2	2	4.13309	43.652	2	0	0		n. def.	0
	YKR080W	MTD1	36.239	22.2	5.0314e-17	0.613662		0	0		n. def.	0	5	5	4.10829	29.369	5	0	0		n. def.	0
	YGL018C	JAC1	21.778	12	0.011338	0.610798		0	0		n. def.	0	1	1	4.0813	n. def.	1	0	0		n. def.	0
	YGL254W	FZF1	33.994	6	0.0022353	0.608694		0	0		n. def.	0	2	2	4.06157	17.763	2	0	0		n. def.	0
	YBL090W	MRP21	20.394	5.6	0.032698	0.60843		0	0		n. def.	0	1	1	4.0591	n. def.	1	0	0		n. def.	0
	YOR124C	UBP2	146.35	1.3	3.0553e-10	0.604848		0	0		n. def.	0	1	1	4.02576	n. def.	1	0	0		n. def.	0
	YPL173W	MRPL40	33.751	6.7	1.2177e-10	0.602929		0	0		n. def.	0	2	2	4.00802	0.37589	2	0	0		n. def.	0
	YDR237W	MRPL7	33.099	5.1	2.294e-13	0.597395		0	0		n. def.	0	1	1	3.95726	n. def.	1	0	0		n. def.	0
	YDR161W	YDR161W	42.942	4.9	4.2335e-33	0.595954		0	0		n. def.	0	1	1	3.94415	n. def.	1	0	0		n. def.	0
	YJR085C	YJR085C	11.25	39	1.3164e-16	0.595731		0	0		n. def.	0	2	2	3.94213	37.748	2	0	0		n. def.	0
	YPR010C-A	YPR010C-A	7.9021	22.2	7.0446e-07	0.59392		0	0		n. def.	0	1	1	3.92573	n. def.	1	0	0		n. def.	0
	YDR246W	TRS23	24.863	6.8	4.1391e-18	0.592677		0	0		n. def.	0	1	1	3.91451	19.365	2	0	0		n. def.	0
	YBR160W	CDC28	34.061	15.1	1.1765e-08	0.591421		0	0		n. def.	0	3	1	3.9032	n. def.	1	2	1		n. def.	0
	YKL126W;YMR104C	YPK1; YPK2	76.479	1.5	0.025181	0.59115		0	0		n. def.	0	1	1	3.90076	n. def.	1	0	0		n. def.	0
	YPL190C	NAB3	90.438	5.2	7.1542e-76	0.586818		0	0		n. def.	0	3	3	3.86205	15.223	3	0	0		n. def.	0
	YLR410W	VIP1	129.75	1.1	1.9176e-10	0.586013		0	0		n. def.	0	1	1	3.8549	32.53	2	0	0		n. def.	0
	YKL003C	MRP17	15.02	7.6	3.8784e-05	0.585277		0	0		n. def.	0	1	1	3.84837	12.307	2	0	0		n. def.	0
	YDL060W	TSR1	90.746	2.2	1.2866e-10	0.583842		0	0		n. def.	0	1	1	3.83568	n. def.	1	0	0		n. def.	0
	YHR190W	ERG9	51.719	8.1	1.248e-08	0.582728		0	0		n. def.	0	3	3	3.82585	16.428	3	0	0		n. def.	0
	YER004W	FMP52	25.086	19	9.6096e-10	0.582478		0	0		n. def.	0	3	3	3.82365	25.243	3	0	0		n. def.	0
	YJL096W	MRPL49	18.387	6.2	5.285e-05	0.58218		0	0		n. def.	0	1	1	3.82102	n. def.	1	0	0		n. def.	0
	YBR268W	MRPL37	11.949	26.7	4.582e-07	0.581003		0	0		n. def.	0	2	2	3.81069	58.492	2	0	0		n. def.	0
	YOR054C;YKR072C	VHS3; SIS2	73.648	2.2	1.2327e-46	0.580953		0	0		n. def.	0	1	1	3.81025	n. def.	1	0	0		n. def.	0
	YBL051C	PIN4	73.775	14.2	4.8424e-75	0.578857		0	0		n. def.	0	6	6	3.7919	123.5	7	0	0		n. def.	0
	YIR038C	GTT1	26.794	19.2	1.5228e-20	0.575935		1	1		n. def.	0	4	4	3.76648	22.421	7	0	0		n. def.	0
	YOR336W	KRE5	156.48	1.9	5.3347e-05	0.574743		0	0		n. def.	0	2	2	3.75615	4.7048	2	0	0		n. def.	0
	YDR462W	MRPL28	17.342	19	2.0494e-08	0.57427		0	0		n. def.	0	3	3	3.75206	30.682	3	0	0		n. def.	0
	YBL022C	PIM1	127.11	3.1	2.4419e-17	0.573668		0	0		n. def.	0	3	3	3.74686	11.555	4	0	0		n. def.	0
	YDL209C	CWC2	38.43	16.8	1.6025e-20	0.573017		0	0		n. def.	0	5	5	3.74125	142.84	6	0	0		n. def.	0
	YNL315C	ATP11	36.851	3.5	1.1691e-05	0.569699		0	0		n. def.	0	1	1	3.71278	n. def.	1	0	0		n. def.	0
	YHR012W	VPS29	31.012	8.5	6.5886e-16	0.565814		0	0		n. def.	0	2	2	3.67972	46.534	3	0	0		n. def.	0
	YAL019W	FUN30	128.51	1.3	6.2626e-10	0.564697		0	0		n. def.	0	1	1	3.67026	n. def.	1	0	0		n. def.	0
	YMR024W	MRPL3	43.999	3.3	5.5141e-27	0.562979		0	0		n. def.	0	1	1	3.65577	n. def.	1	0	0		n. def.	0
	YNL133C	FYV6	20.025	12.7	1.389e-05	0.562123		0	0		n. def.	0	2	2	3.64857	27.985	2	0	0		n. def.	0
	YKL026C	GPX1	19.484	12.6	1.4503e-14	0.562059		0	0		n. def.	0	1	1	3.64804	n. def.	1	0	0		n. def.	0
	YHR148W	IMP3	21.885	8.2	2.7854e-13	0.561284		0	0		n. def.	0	1	1	3.64153	n. def.	1	0	0		n. def.	0
	YMR128W	ECM16	144.95	1.2	0.032599	0.561046		0	0		n. def.	0	1	1	3.63954	n. def.	1	0	0		n. def.	0
	YDR001C;YBR001C	NTH1; NTH2	85.878	12.3	9.9388e-86	0.557818		0	0		n. def.	0	8	8	3.61259	23.846	7	1	1		n. def.	0
	YBL035C	POL12	78.773	2	8.9729e-11	0.556518		0	0		n. def.	0	1	1	3.60179	12.981	2	0	0		n. def.	0
	YGL120C	PRP43	87.561	3.3	2.5782e-20	0.555362		0	0		n. def.	0	2	2	3.59221	5.8529	3	0	0		n. def.	0
	YKR046C	PET10	31.246	9.9	0.00067031	0.555315		0	0		n. def.	0	0	0		n. def.	0	3	3	3.59183	19.907	2
	YIL065C	FIS1	17.733	9.7	6.3189e-06	0.55505		0	0		n. def.	0	1	1	3.58963	n. def.	1	0	0		n. def.	0
	YIL064W	SEE1	28.689	5.1	2.9722e-10	0.553106		0	0		n. def.	0	1	1	3.5736	n. def.	1	0	0		n. def.	0
	YNL274C	GOR1	38.831	2.6	0.005262	0.552501		0	0		n. def.	0	1	1	3.56862	n. def.	1	0	0		n. def.	0
	YBR289W	SNF5	102.54	1.2	0.0024117	0.550861		0	0		n. def.	0	1	1	3.55518	n. def.	1	0	0		n. def.	0
	YJL154C	VPS35	109.14	3.9	1.6756e-06	0.548736		0	0		n. def.	0	3	3	3.53782	11.467	3	0	0		n. def.	0
	YML012W	ERV25	24.106	20.4	2.5953e-12	0.547079		0	0		n. def.	0	3	3	3.52435	15.611	3	0	0		n. def.	0
	YGL049C	TIF4632	103.9	4.6	1.8958e-32	0.545994		1	0		n. def.	0	4	2	3.51556	37.004	2	2	0		n. def.	0
	YOR267C	HRK1	85.695	1.4	0.0008668	0.545414		0	0		n. def.	0	1	1	3.51087	n. def.	1	0	0		n. def.	0
	YDR268W	MSW1	43.015	4.7	5.1117e-08	0.544896		0	0		n. def.	0	1	1	3.50668	25.417	2	0	0		n. def.	0
	YJR097W	JJJ3	20.027	7.6	7.9651e-07	0.542906		0	0		n. def.	0	1	1	3.49065	n. def.	1	0	0		n. def.	0
	YDR293C	SSD1	139.95	5.8	1.7176e-12	0.5428		0	0		n. def.	0	5	5	3.48979	28.319	7	0	0		n. def.	0
	YOR367W	SCP1	22.748	10.5	1.3498e-07	0.539839		0	0		n. def.	0	2	2	3.46608	32.937	2	0	0		n. def.	0
	YJR077C	MIR1	32.812	10	6.0115e-09	0.537288		0	0		n. def.	0	0	0		n. def.	0	2	2	3.44578	19.543	2
	YIL091C	UTP25	83.99	3.1	1.9313e-06	0.537018		0	0		n. def.	0	2	2	3.44364	15.92	4	0	0		n. def.	0
	YBR130C	SHE3	47.416	3.8	0.00022756	0.535078		0	0		n. def.	0	1	1	3.4283	13.558	2	0	0		n. def.	0
	YPL031C	PHO85	34.906	12.5	1.7371e-08	0.53432		0	0		n. def.	0	3	1	3.42231	n. def.	1	1	0		n. def.	0
	YDL160C	DHH1	57.543	7.3	2.2733e-18	0.534275		0	0		n. def.	0	0	0		n. def.	0	3	3	3.42196	55.259	3
	YOL123W	HRP1	59.649	10.3	5.7222e-21	0.53152		0	0		n. def.	0	4	4	3.40032	16.111	7	0	0		n. def.	0
	YHL004W	MRP4	44.151	6.9	0.12831	0.529413		0	0		n. def.	0	2	2	3.38387	33.684	2	0	0		n. def.	0
	YJL050W	MTR4	122.05	2.2	3.9555e-15	0.527975		0	0		n. def.	0	2	2	3.37268	44.416	3	0	0		n. def.	0
	YPL196W	OXR1	30.779	3.7	2.6691e-08	0.527639		0	0		n. def.	0	1	1	3.37007	48.841	2	0	0		n. def.	0
	YFR011C	AIM13	18.855	19.4	6.0201e-11	0.527624		1	1		n. def.	0	2	2	3.36995	11.59	2	0	0		n. def.	0
	YDL058W	USO1	206.45	1.2	0.014798	0.525929		0	0		n. def.	0	2	2	3.35683	19.541	2	0	0		n. def.	0
	YMR212C	EFR3	89.19	1.5	1.4503e-15	0.524794		0	0		n. def.	0	1	1	3.34806	n. def.	1	0	0		n. def.	0
	YMR184W	ADD37	22.109	11.6	1.3807e-34	0.524285		0	0		n. def.	0	2	2	3.34415	11.46	4	0	0		n. def.	0
	YHR098C	SFB3	103.95	3.6	0.00012673	0.523342		0	0		n. def.	0	3	3	3.33689	28.4	3	0	0		n. def.	0
	YGR145W	ENP2	81.733	1.7	0.0089631	0.521679		0	0		n. def.	0	1	1	3.32414	n. def.	1	0	0		n. def.	0
	YER019C-A	SBH2	9.606	14.8	0.021609	0.51995		0	0		n. def.	0	1	1	3.31093	n. def.	1	0	0		n. def.	0
	YPL140C	MKK2	56.757	2.4	0.00098265	0.51807		0	0		n. def.	0	1	1	3.29663	n. def.	1	0	0		n. def.	0
	YML048W	GSF2	45.869	2.2	0.00029453	0.517598		0	0		n. def.	0	1	1	3.29305	n. def.	1	0	0		n. def.	0
	YOR207C	RET1	129.46	3.1	1.6508e-09	0.517469		0	0		n. def.	0	3	3	3.29207	8.0439	3	0	0		n. def.	0
	YPR190C	RPC82	74.016	8.9	3.0468e-13	0.516884		0	0		n. def.	0	5	5	3.28764	18.307	4	0	0		n. def.	0
	YLR398C	SKI2	146.06	2	8.5178e-11	0.515231		0	0		n. def.	0	2	2	3.27514	27.321	2	0	0		n. def.	0
	YDR100W	TVP15	15.881	7.7	4.2589e-16	0.513981		0	0		n. def.	0	1	1	3.26573	n. def.	1	0	0		n. def.	0
	YIR007W	YIR007W	86.978	2.1	0.00038754	0.513343		0	0		n. def.	0	1	1	3.26094	n. def.	1	0	0		n. def.	0
	YGL041W-A	YGL041W-A	18.103	13.6	4.9385e-15	0.509367		0	0		n. def.	0	1	1	3.23123	9.8998	2	0	0		n. def.	0
	YGR261C	APL6	91.606	1.1	0.036405	0.508834		0	0		n. def.	0	1	1	3.22726	n. def.	1	0	0		n. def.	0
	YBR215W	HPC2	67.775	2.1	5.7508e-15	0.50465		0	0		n. def.	0	1	1	3.19632	n. def.	1	0	0		n. def.	0
	YOR189W	IES4	13.092	10.3	0.021601	0.500822		0	0		n. def.	0	1	1	3.16827	n. def.	1	0	0		n. def.	0
	YLR002C	NOC3	75.581	3.2	2.1818e-12	0.50067		1	1		n. def.	0	2	2	3.16716	23.881	2	0	0		n. def.	0
	YCR043C	YCR043C	14.779	9.4	0.036179	0.499503		0	0		n. def.	0	1	1	3.15866	n. def.	1	0	0		n. def.	0
	YOL067C	RTG1	19.016	21.5	2.8573e-29	0.497382		0	0		n. def.	0	3	3	3.14327	11.78	3	0	0		n. def.	0
	YDL243C	AAD4	36.977	4	0.017255	0.496345		0	0		n. def.	0	1	1	3.13578	n. def.	1	0	0		n. def.	0
	YGL161C	YIP5	34.843	7.7	5.6548e-09	0.496237		0	0		n. def.	0	2	2	3.13499	27.755	3	0	0		n. def.	0
	YNL141W	AAH1	39.635	3.2	0.013841	0.495352		0	0		n. def.	0	1	1	3.12862	n. def.	1	0	0		n. def.	0
	YBR188C	NTC20	15.97	19.3	3.6197e-12	0.495067		0	0		n. def.	0	2	2	3.12656	10.345	2	0	0		n. def.	0
	YDL098C	SNU23	22.678	6.2	0.0059738	0.494335		0	0		n. def.	0	1	1	3.12129	n. def.	1	0	0		n. def.	0
	YDR086C	SSS1	8.9435	12.5	3.6438e-05	0.492954		0	0		n. def.	0	1	1	3.11139	n. def.	1	0	0		n. def.	0
	YGL224C	SDT1	31.968	13.2	5.1302e-34	0.491996		0	0		n. def.	0	2	2	3.10453	19.79	2	0	0		n. def.	0
	YML086C	ALO1	59.493	2.9	8.935e-06	0.491511		0	0		n. def.	0	1	1	3.10106	n. def.	1	0	0		n. def.	0
	YDR460W	TFB3	38.128	9.7	2.7501e-21	0.490717		0	0		n. def.	0	3	3	3.0954	4.5651	3	0	0		n. def.	0
	YLL036C	PRP19	56.569	3.2	3.9623e-06	0.489898		0	0		n. def.	0	1	1	3.08957	n. def.	1	0	0		n. def.	0
	YJL168C	SET2	84.46	1.5	0.024904	0.487102		0	0		n. def.	0	1	1	3.06974	n. def.	1	0	0		n. def.	0
	YDR335W	MSN5	142.12	3.2	1.04e-24	0.486809		0	0		n. def.	0	3	3	3.06767	27.869	3	0	0		n. def.	0
	YLR262C	YPT6	24.412	9.8	5.6541e-32	0.486782		1	0		n. def.	0	2	1	3.06748	n. def.	1	1	0		n. def.	0
	YOL010W	RCL1	40.17	4.1	0.015723	0.485691		0	0		n. def.	0	2	2	3.05979	15.965	2	0	0		n. def.	0
	YDL122W	UBP1	92.768	4.6	0.00083738	0.484921		0	0		n. def.	0	3	3	3.05437	248.73	3	0	0		n. def.	0
	YDL130W-A	STF1	10.062	19.8	1.0197e-05	0.484815		0	0		n. def.	0	3	3	3.05362	12.614	3	0	0		n. def.	0
	YOR251C	TUM1	34.219	30.6	2.5578e-29	0.483689		0	0		n. def.	0	7	7	3.04572	21.936	7	0	0		n. def.	0
	YBR231C	SWC5	34.343	25.4	3.5655e-48	0.483134		0	0		n. def.	0	7	7	3.04183	16.294	7	0	0		n. def.	0
	YJR039W	YJR039W	127.44	1.4	0.017485	0.4797		0	0		n. def.	0	1	1	3.01787	n. def.	1	0	0		n. def.	0
	YGR132C	PHB1	31.427	3.1	0.0070855	0.479176		0	0		n. def.	0	1	1	3.01423	n. def.	1	0	0		n. def.	0
	YLR215C	CDC123	41.851	7.2	3.4065e-09	0.478535		0	0		n. def.	0	2	2	3.00978	4.0941	2	0	0		n. def.	0
	YAL025C	MAK16	35.695	8.2	2.134e-17	0.474424		0	0		n. def.	0	2	2	2.98143	12.221	2	0	0		n. def.	0
	YMR158W	MRPS8	17.47	15.5	1.9406e-07	0.472035		0	0		n. def.	0	2	2	2.96507	11.183	2	0	0		n. def.	0
	YMR273C	ZDS1	103.36	3.3	1.2517e-06	0.471971		0	0		n. def.	0	2	2	2.96463	10.91	2	0	0		n. def.	0
	YOL051W	GAL11	120.31	2.3	1.3761e-11	0.469736		0	0		n. def.	0	2	2	2.94942	49.571	2	0	0		n. def.	0
	YMR120C	ADE17	65.262	25	4.7728e-91	0.469672		0	0		n. def.	0	11	6	2.94898	43.589	7	1	0		n. def.	0
	YPL195W	APL5	106.92	2.9	0.0010174	0.468853		0	0		n. def.	0	2	2	2.94343	39.82	3	0	0		n. def.	0
	YGR250C	YGR250C	89.512	6	1.5275e-17	0.46824		0	0		n. def.	0	3	3	2.93927	51.587	4	0	0		n. def.	0
	YDR390C	UBA2	71.258	4.9	0.0021102	0.467794		0	0		n. def.	0	3	3	2.93625	38.016	3	0	0		n. def.	0
	YKL053C-A	MDM35	9.7119	30.2	1.7611e-10	0.466698		0	0		n. def.	0	2	2	2.92886	29.547	2	0	0		n. def.	0
	YDR211W	GCD6	81.16	2.7	3.6789e-08	0.465999		0	0		n. def.	0	2	2	2.92415	27.315	2	0	0		n. def.	0
	YNL222W	SSU72	23.469	5.3	3.696e-05	0.465162		0	0		n. def.	0	1	1	2.91852	n. def.	1	0	0		n. def.	0
	YCR073W-A	SOL2	34.501	17.1	5.6923e-30	0.464997		0	0		n. def.	0	4	2	2.91741	25.294	2	0	0		n. def.	0
	YGR267C	FOL2	27.769	5.3	4.1092e-05	0.463378		0	0		n. def.	0	1	1	2.90655	n. def.	1	0	0		n. def.	0
	YDR221W	GTB1	79.907	5.3	1.3818e-15	0.462156		0	0		n. def.	0	3	3	2.89838	15.18	3	0	0		n. def.	0
	YBL100W-B;YCL019W;YFL002W-A;YGR161W-B;YDR034C-D;YLR410W-B;YDR210W-B;YOR192C-B;YOR343W-B;YDR261W-B;YBL100W-A;YCL020W;YDR034C-C;YDR261W-A;YFL002W-B;YGR161W-A;YLR410W-A;YDR210W-A;YOR192C-A;YOR343W-A	YBL100W-B;YCL019W;YFL002W-A;YGR161W-B;YDR034C-D;YLR410W-B;YDR210W-B;YOR192C-B;YOR343W-B;YDR261W-B;YBL100W-A;YCL020W;YDR034C-C;YDR261W-A;YFL002W-B;YGR161W-A;YLR410W-A;YDR210W-A;YOR192C-A;YOR343W-A	202.21	9	2.3804e-175	0.458446		4	0		n. def.	0	11	2	2.87373	35.144	2	3	0		n. def.	0
	YFL004W	VTC2	95.44	1.1	0.0074635	0.456329		0	0		n. def.	0	1	1	2.85976	n. def.	1	0	0		n. def.	0
	YDL002C	NHP10	23.857	7.9	2.5494e-05	0.456292		0	0		n. def.	0	1	1	2.85951	n. def.	1	0	0		n. def.	0
	YNR037C	RSM19	10.275	31.9	4.4597e-09	0.454903		0	0		n. def.	0	3	3	2.85038	10.479	3	0	0		n. def.	0
	YGR090W	UTP22	140.48	3.7	1.825e-19	0.454248		0	0		n. def.	0	4	4	2.84608	23.821	4	0	0		n. def.	0
	YOR360C	PDE2	60.999	2.7	6.2572e-07	0.449527		0	0		n. def.	0	2	2	2.81532	60.318	3	0	0		n. def.	0
	YGR043C	NQM1	37.253	8.1	0.0038161	0.443263		1	0		n. def.	0	2	2	2.775	2.1985	2	0	0		n. def.	0
	YAR007C	RFA1	70.347	3.1	0.04933	0.443179		0	0		n. def.	0	1	1	2.77446	n. def.	1	1	1		n. def.	0
	YLR106C	MDN1	559.3	1.3	4.265e-13	0.441543		0	0		n. def.	0	5	5	2.76403	62.039	5	0	0		n. def.	0
	YDL153C	SAS10	70.259	7.5	1.0076e-05	0.440381		0	0		n. def.	0	3	3	2.75664	11.967	3	0	0		n. def.	0
	YPL118W	MRP51	39.445	10.8	9.3521e-10	0.440057		0	0		n. def.	0	3	3	2.75459	145.12	3	0	0		n. def.	0
	YJL012C	VTC4	83.154	2.5	0.055896	0.44001		0	0		n. def.	0	2	2	2.75429	4.4257	2	0	0		n. def.	0
	YDR177W	UBC1	24.178	7	3.0988e-13	0.439591		0	0		n. def.	0	1	1	2.75164	n. def.	1	0	0		n. def.	0
	YOR089C	VPS21	23.081	46.2	2.606e-23	0.43841		0	0		n. def.	0	7	7	2.74416	17.65	7	0	0		n. def.	0
	YMR011W	HXT2	59.84	3.9	4.0815e-08	0.438386		0	0		n. def.	0	2	1	2.74401	n. def.	1	1	0		n. def.	0
	R0040C	REP2	33.196	5.4	0.00064142	0.43835		0	0		n. def.	0	1	1	2.74379	n. def.	1	0	0		n. def.	0
	YDR493W	MZM1	13.927	34.1	4.6081e-25	0.437517		0	0		n. def.	0	4	4	2.73853	16.68	5	0	0		n. def.	0
	YBL075C	SSA3	70.546	29.1	0	0.437505		16	0		n. def.	0	19	1	2.73845	10.808	4	19	0		n. def.	0
	YAR014C	BUD14	78.981	5.9	4.1686e-18	0.437101		0	0		n. def.	0	3	3	2.7359	13.904	4	0	0		n. def.	0
	YOR061W	CKA2	39.403	20.1	2.1857e-52	0.434932		0	0		n. def.	0	5	5	2.72227	12.373	5	0	0		n. def.	0
	YNL139C	THO2	183.93	0.9	0.032497	0.434577		0	0		n. def.	0	0	0		n. def.	0	1	1	2.72005	n. def.	1
	YER164W	CHD1	168.24	2.2	0.010981	0.430532		0	0		n. def.	0	2	2	2.69484	0.97958	2	0	0		n. def.	0
	YOR174W	MED4	32.205	3.5	0.00075504	0.428012		0	0		n. def.	0	1	1	2.67924	n. def.	1	0	0		n. def.	0
	YKL215C	OXP1	140.43	3.7	1.78e-42	0.426455		0	0		n. def.	0	3	3	2.66966	17.026	3	0	0		n. def.	0
	YIL093C	RSM25	30.513	6.8	1.9553e-08	0.4262		0	0		n. def.	0	2	2	2.66809	12.928	2	0	0		n. def.	0
	YPR133C	SPN1	46.082	7.1	1.0648e-36	0.425321		0	0		n. def.	0	2	2	2.66269	20.075	2	0	0		n. def.	0
	YKL204W	EAP1	69.761	3.8	5.681e-24	0.424627		0	0		n. def.	0	3	3	2.65844	26.874	5	0	0		n. def.	0
	YPR118W	MRI1	45.02	9.2	0.0011981	0.423682		0	0		n. def.	0	1	1		n. def.	0	2	2	2.65266	32.068	3
	YKR014C	YPT52	26.132	6	9.1165e-11	0.421613		0	0		n. def.	0	1	1	2.64005	33.105	2	0	0		n. def.	0
	YLR203C	MSS51	50.88	5.5	3.2492e-49	0.421006		0	0		n. def.	0	2	2	2.63637	42.744	2	0	0		n. def.	0
	YIL043C	CBR1	31.493	10.9	0.0013696	0.420136		0	0		n. def.	0	0	0		n. def.	0	3	3	2.63109	13.596	4
	YJL200C	ACO2	86.582	3.9	4.63e-09	0.419189		2	0		n. def.	0	4	2	2.62536	0.05733	2	0	0		n. def.	0
	YAL023C	PMT2	86.869	1.3	0.0048304	0.417391		0	0		n. def.	0	1	1	2.61452	n. def.	1	0	0		n. def.	0
	YBL032W	HEK2	41.682	3.9	0.034693	0.417187		0	0		n. def.	0	0	0		n. def.	0	1	1	2.61329	n. def.	1
	YER159C	BUR6	15.516	15.5	0.00041802	0.417039		0	0		n. def.	0	2	2	2.6124	31.328	2	0	0		n. def.	0
	YIL007C	NAS2	24.846	5.5	1.5506e-05	0.415861		0	0		n. def.	0	1	1	2.60532	n. def.	1	0	0		n. def.	0
	YER048W-A	ISD11	11.266	48.9	1.1427e-19	0.414122		0	0		n. def.	0	5	5	2.59491	14.991	5	0	0		n. def.	0
	YMR169C	ALD3	55.385	2.2	0.018299	0.413514		0	0		n. def.	0	0	0		n. def.	0	1	1	2.59128	n. def.	1
	YPL032C	SVL3	92.143	8.8	1.5235e-38	0.413435		0	0		n. def.	0	5	5	2.59081	28.656	6	0	0		n. def.	0
	YER026C	CHO1	30.804	8.3	0.00011962	0.410274		0	0		n. def.	0	2	2	2.57202	15.313	3	0	0		n. def.	0
	YFL048C	EMP47	50.33	3.1	2.5079e-05	0.409704		0	0		n. def.	0	0	0		n. def.	0	1	1	2.56865	n. def.	1
	YLR413W	YLR413W	72.697	1.8	9.8173e-06	0.408312		0	0		n. def.	0	1	1	2.56043	n. def.	1	0	0		n. def.	0
	YBR263W	SHM1	53.686	2.9	8.4857e-31	0.404768		0	0		n. def.	0	1	1	2.53962	n. def.	1	0	0		n. def.	0
	YOR253W	NAT5	19.726	15.3	2.536e-05	0.404294		0	0		n. def.	0	2	2	2.53685	42.489	2	0	0		n. def.	0
	YLR017W	MEU1	37.856	5.3	0.0011953	0.403876		0	0		n. def.	0	2	2	2.5344	n. def.	1	0	0		n. def.	0
	YPR143W	RRP15	28.212	19.6	2.2381e-54	0.402744		0	0		n. def.	0	4	4	2.52781	5.5042	5	0	0		n. def.	0
	YCL033C	MXR2	19.279	10.7	0.0022737	0.399376		0	0		n. def.	0	2	2	2.50828	5.9577	2	0	0		n. def.	0
	YJL153C	INO1	59.641	2.3	0.0014803	0.396131		0	0		n. def.	0	0	0		n. def.	0	1	1	2.48961	n. def.	1
	YDR361C	BCP1	32.661	6.7	6.2974e-33	0.394792		0	0		n. def.	0	1	1	2.48194	23.585	2	0	0		n. def.	0
	YGL019W	CKB1	32.264	9.7	0.0034229	0.391923		1	1		n. def.	0	1	1	2.4656	n. def.	1	0	0		n. def.	0
	YML110C	COQ5	34.684	18.6	2.8386e-05	0.391014		0	0		n. def.	0	3	3	2.46045	111.58	3	0	0		n. def.	0
	YOR158W	PET123	35.998	4.1	4.5593e-27	0.390811		0	0		n. def.	0	1	1	2.4593	n. def.	1	0	0		n. def.	0
	YJL133C-A	YJL133C-A	7.7407	54.1	1.631e-58	0.390758		0	0		n. def.	0	3	3	2.459	17.186	3	0	0		n. def.	0
	YPL246C	RBD2	29.499	4.6	0.006625	0.388478		0	0		n. def.	0	1	1	2.44612	n. def.	1	0	0		n. def.	0
	YNL090W	RHO2	21.479	5.7	1.6543e-05	0.387789		0	0		n. def.	0	1	1	2.44224	n. def.	1	0	0		n. def.	0
	YOR160W	MTR10	110.74	1.2	0.0004562	0.387555		0	0		n. def.	0	1	1	2.44093	n. def.	1	0	0		n. def.	0
	YJR099W	YUH1	26.385	5.1	0.0089923	0.386994		0	0		n. def.	0	1	1	2.43778	11.029	2	0	0		n. def.	0
	YOL133W	HRT1	13.94	11.6	1.7953e-08	0.386507		1	1	2.43505	n. def.	1	0	0		n. def.	0	0	0		n. def.	0
	YPL086C	ELP3	63.656	4.3	2.1116e-06	0.386444		0	0		n. def.	0	0	0		n. def.	0	2	2	2.43469	2.0825	2
	YDR084C	TVP23	23.148	5.5	4.2147e-05	0.384713		0	0		n. def.	0	2	2	2.42501	50.339	3	0	0		n. def.	0
	YHR063C	PAN5	42.821	2.9	5.1477e-05	0.38426		0	0		n. def.	0	1	1	2.42248	n. def.	1	0	0		n. def.	0
	YER099C	PRS2	34.765	6.9	0.018342	0.383409		0	0		n. def.	0	2	2	2.41774	n. def.	1	0	0		n. def.	0
	YER072W	VTC1	14.371	6.2	0.0079236	0.382266		0	0		n. def.	0	1	1	2.41138	n. def.	1	0	0		n. def.	0
	YLR008C	PAM18	17.91	8.9	0.00024346	0.380187		0	0		n. def.	0	1	1	2.39987	n. def.	1	0	0		n. def.	0
	YKL129C	MYO3	142.45	2.2	0.001976	0.377372		0	0		n. def.	0	3	1	2.38436	n. def.	1	0	0		n. def.	0
	YNR034W	SOL1	35.652	17.8	6.8016e-26	0.37703		0	0		n. def.	0	4	2	2.38248	3.7382	3	0	0		n. def.	0
	YJL184W	GON7	13.605	29.3	1.5913e-22	0.376089		0	0		n. def.	0	2	2	2.37733	n. def.	1	0	0		n. def.	0
	YLR258W;YFR015C	GSY2; GSY1	80.078	10.1	2.0671e-14	0.374688		0	0		n. def.	0	6	6	2.36967	29.817	6	0	0		n. def.	0
	YDR264C	AKR1	85.839	6.4	8.6422e-14	0.372399		1	1		n. def.	0	3	3	2.35721	31.75	3	0	0		n. def.	0
	YJL125C	GCD14	43.919	4.4	0.0010374	0.36517		0	0		n. def.	0	1	1	2.3183	n. def.	1	0	0		n. def.	0
	YHR038W	RRF1	26.406	15.7	2.9253e-05	0.364858		0	0		n. def.	0	3	3	2.31664	12.278	3	0	0		n. def.	0
	YER083C	GET2	31.493	5.6	0.00027445	0.359101		0	0		n. def.	0	0	0		n. def.	0	1	1	2.28613	n. def.	1
	YGR063C	SPT4	11.158	49	1.7811e-13	0.358675		0	0		n. def.	0	3	3	2.28389	42.327	3	0	0		n. def.	0
	YGR232W	NAS6	25.616	9.2	1.124e-21	0.357357		0	0		n. def.	0	2	2	2.27697	4.0835	2	0	0		n. def.	0
	YOL121C	RPS19A	15.917	72.2	2.6625e-289	0.354902		11	0		n. def.	0	16	1	2.26413	n. def.	1	7	0		n. def.	0
	YLR222C	UTP13	91.031	2.4	1.8981e-33	0.353195		0	0		n. def.	0	1	1	2.25525	18.633	4	0	0		n. def.	0
	YDL143W	CCT4	57.603	9.8	5.0404e-35	0.351933		0	0		n. def.	0	0	0		n. def.	0	4	4	2.24871	16.189	4
	YOR221C	MCT1	40.707	4.7	7.5154e-05	0.35084		0	0		n. def.	0	1	1	2.24306	n. def.	1	0	0		n. def.	0
	YKL040C	NFU1	29.174	8.6	4.1291e-19	0.348102		0	0		n. def.	0	2	2	2.22896	14.405	2	0	0		n. def.	0
	YLR069C	MEF1	84.573	7	1.9136e-08	0.347918		0	0		n. def.	0	2	2	2.22802	13.46	2	1	1		n. def.	0
	YJR002W	MPP10	66.952	2.7	0.10426	0.34515		0	0		n. def.	0	2	2	2.21386	17.356	2	0	0		n. def.	0
	YMR055C	BUB2	35.027	6.2	0.11843	0.341407		2	2	2.19486	35.692	2	0	0		n. def.	0	0	0		n. def.	0
	YMR047C	NUP116	116.23	2.2	7.6356e-13	0.340721		0	0		n. def.	0	2	2	2.1914	2.4119	3	0	0		n. def.	0
	YBR146W	MRPS9	31.925	3.6	0.03012	0.340559		0	0		n. def.	0	0	0		n. def.	0	1	1	2.19058	n. def.	1
	YNL108C	YNL108C	30.748	6.7	0.10051	0.340027		0	0		n. def.	0	0	0		n. def.	0	2	2	2.1879	3.4166	2
	YLR038C	COX12	9.7878	50.6	1.0109e-29	0.340008		0	0		n. def.	0	3	3	2.1878	17.116	4	0	0		n. def.	0
	YKL164C	PIR1	34.621	5.3	0.035645	0.339106		0	0		n. def.	0	1	0		n. def.	0	1	1	2.18326	n. def.	1
	YIL071C	PCI8	51.287	5.9	0.058252	0.337318		0	0		n. def.	0	0	0		n. def.	0	2	2	2.17429	23.088	2
	YJR133W	XPT1	23.671	5.3	0.027337	0.336422		0	0		n. def.	0	1	1	2.16981	n. def.	1	0	0		n. def.	0
	YDR101C	ARX1	65.212	7.3	1.435e-47	0.336054		0	0		n. def.	0	3	3	2.16797	42.478	3	0	0		n. def.	0
	YJL186W	MNN5	67.204	4.8	1.469e-09	0.331158		0	0		n. def.	0	2	2	2.14367	9.0506	2	0	0		n. def.	0
	YNL138W-A	YSF3	10.027	12.9	0.011085	0.329392		0	0		n. def.	0	1	1	2.13497	n. def.	1	0	0		n. def.	0
	YPR182W	SMX3	9.6599	22.1	1.0483e-08	0.32929		0	0		n. def.	0	1	1	2.13447	n. def.	1	0	0		n. def.	0
	YGR097W;YPR115W	ASK10; RGC1	126.86	1.7	0.14618	0.328725		1	0		n. def.	0	2	1	2.1317	n. def.	1	0	0		n. def.	0
	YLR089C	ALT1	66.421	5.9	4.0592e-07	0.325828		0	0		n. def.	0	2	2	2.11752	24.399	2	0	0		n. def.	0
	YKL035W	UGP1	55.987	49.3	8.4384e-266	0.325782		0	0		n. def.	0	22	22	2.1173	38.052	23	0	0		n. def.	0
	YNL308C	KRI1	68.653	12.4	6.4886e-32	0.323087		0	0		n. def.	0	6	6	2.1042	11.865	6	0	0		n. def.	0
	YER131W	RPS26B	13.447	45.4	2.7357e-35	0.321718		4	1	2.09758	n. def.	1	3	0		n. def.	0	3	0		n. def.	0
	YGR127W	YGR127W	35.685	2.9	0.036885	0.319773		0	0		n. def.	0	1	1	2.08821	n. def.	1	0	0		n. def.	0
	YHR009C	TDA3	57.613	2.1	0.021096	0.31875		0	0		n. def.	0	1	1	2.08329	n. def.	1	0	0		n. def.	0
	YNL098C	RAS2	34.705	27.3	6.2334e-54	0.317999		0	0		n. def.	0	6	6	2.07969	34.726	8	0	0		n. def.	0
	YPL019C	VTC3	96.552	2.6	6.6663e-08	0.314545		0	0		n. def.	0	2	2	2.06322	37.98	3	0	0		n. def.	0
	YJL117W	PHO86	34.881	3.9	0.00044717	0.313739		0	0		n. def.	0	1	1	2.05939	79.46	2	0	0		n. def.	0
	YNL182C	IPI3	61.772	2	0.017838	0.311491		0	0		n. def.	0	0	0		n. def.	0	1	1	2.04876	n. def.	1
	YEL013W	VAC8	63.207	2.1	1.4043e-05	0.31102		0	0		n. def.	0	0	0		n. def.	0	1	1	2.04654	n. def.	1
	YGR205W	TDA10	33.336	5.2	1.0006e-09	0.310984		1	1	2.04637	n. def.	1	0	0		n. def.	0	0	0		n. def.	0
	YER127W	LCP5	40.794	4.8	0.0068275	0.309334		0	0		n. def.	0	2	2	2.03861	29.995	2	0	0		n. def.	0
	YER067W	RGI1	18.989	8.1	0.0058919	0.305974		0	0		n. def.	0	1	1	2.0229	n. def.	1	0	0		n. def.	0
	YDR252W	BTT1	16.62	6	0.00015426	0.304405		0	0		n. def.	0	1	1	2.0156	n. def.	1	0	0		n. def.	0
	YML058W-A	HUG1	7.5135	76.5	3.1686e-56	0.303478		0	0		n. def.	0	7	7	2.0113	24.862	8	0	0		n. def.	0
	YDR404C	RPB7	19.058	7.6	2.5744e-05	0.301847		0	0		n. def.	0	1	1	2.00377	n. def.	1	0	0		n. def.	0
	YDR397C	NCB2	16.65	19.2	5.0304e-09	0.297587		0	0		n. def.	0	2	2	1.98421	4.4338	2	0	0		n. def.	0
	YDR035W	ARO3	41.069	17.6	1.4477e-66	0.29701		1	0		n. def.	0	5	4	1.98157	12.938	4	2	0		n. def.	0
	YPR094W	RDS3	12.26	8.4	0.027878	0.296614		0	0		n. def.	0	1	1	1.97977	n. def.	1	0	0		n. def.	0
	YGL111W	NSA1	51.906	2.6	8.5225e-24	0.296167		0	0		n. def.	0	0	0		n. def.	0	1	1	1.97773	n. def.	1
	YLR199C	PBA1	30.695	8.7	9.1458e-05	0.291316		0	0		n. def.	0	0	0		n. def.	0	2	2	1.95576	3.3627	2
	YGL157W	ARI1	38.083	14.7	1.3519e-25	0.291112		0	0		n. def.	0	4	4	1.95484	15.272	5	0	0		n. def.	0
	YGR084C	MRP13	38.988	4.4	0.016304	0.290425		1	1	1.95175	n. def.	1	0	0		n. def.	0	0	0		n. def.	0
	YPL243W	SRP68	69.005	3.8	5.438e-05	0.287123		1	1	1.93697	n. def.	1	0	0		n. def.	0	0	0		n. def.	0
	YOL142W	RRP40	26.556	12.9	2.5324e-17	0.286132		0	0		n. def.	0	2	2	1.93255	24.194	3	0	0		n. def.	0
	YPR184W	GDB1	174.97	1.3	0.080195	0.284657		0	0		n. def.	0	2	2	1.926	31.333	3	0	0		n. def.	0
	YGR271C-A	EFG1	27.121	23.6	2.6079e-11	0.283713		0	0		n. def.	0	0	0		n. def.	0	4	4	1.92182	14.176	4
	YGR200C	ELP2	89.409	4.1	6.7292e-06	0.283237		0	0		n. def.	0	2	2	1.91972	82.001	2	1	1		n. def.	0
	YHR143W-A	RPC10	7.7159	52.9	4.2896e-150	0.279915		0	0		n. def.	0	4	4	1.90509	8.2953	5	0	0		n. def.	0
	YNR054C	ESF2	36.407	6.3	0.0013703	0.278742		0	0		n. def.	0	2	2	1.89995	n. def.	1	0	0		n. def.	0
	YGR061C	ADE6	148.9	10.2	9.0044e-42	0.278008		0	0		n. def.	0	9	9	1.89674	16.871	11	0	0		n. def.	0
	YOR243C	PUS7	77.001	15.2	3.4079e-30	0.277374		0	0		n. def.	0	8	8	1.89398	34.501	8	0	0		n. def.	0
	YDL031W	DBP10	112.94	1.8	4.0103e-05	0.2767		0	0		n. def.	0	1	1	1.89104	2.9539	2	0	0		n. def.	0
	YGL246C	RAI1	44.509	5.9	1.7586e-09	0.27399		0	0		n. def.	0	2	2	1.87928	1.7052	2	0	0		n. def.	0
	YDL108W	KIN28	35.247	5.2	0.094042	0.273045		0	0		n. def.	0	1	1		n. def.	0	1	1	1.87519	n. def.	1
	YNL232W	CSL4	31.583	3.1	4.1513e-06	0.272117		0	0		n. def.	0	1	1	1.87119	n. def.	1	0	0		n. def.	0
	YBR056W	YBR056W	57.821	5.8	0.00019922	0.27073		0	0		n. def.	0	0	0		n. def.	0	3	3	1.86522	25.414	3
	YKL110C	KTI12	35.322	3.5	0.020148	0.268895		1	1	1.85736	n. def.	1	0	0		n. def.	0	0	0		n. def.	0
	YBR010W;YNL031C	HHT1; HHT2	15.356	24.3	0.0002408	0.263739		3	3	1.83543	25.408	5	1	1		n. def.	0	0	0		n. def.	0
	YHR132C	ECM14	49.829	3.3	2.3207e-16	0.260475		0	0		n. def.	0	1	1	1.82169	n. def.	1	0	0		n. def.	0
	YDR109C	YDR109C	79.16	1.5	0.0093129	0.260254		0	0		n. def.	0	1	1	1.82076	17.142	2	0	0		n. def.	0
	YOL052C	SPE2	46.232	4.3	0.0076487	0.25814		0	0		n. def.	0	1	1	1.81192	n. def.	1	0	0		n. def.	0
	YER049W	TPA1	74.041	8.4	0.00014551	0.257361		0	0		n. def.	0	3	3	1.80868	30.61	4	0	0		n. def.	0
	YLR435W	TSR2	23.713	8.3	6.9181e-07	0.25678		0	0		n. def.	0	0	0		n. def.	0	1	1	1.80626	8.8659	2
	YKR038C	KAE1	42.748	3.4	0.00022221	0.255997		0	0		n. def.	0	1	1	1.803	n. def.	1	0	0		n. def.	0
	YGR195W	SKI6	27.56	4.1	1.3177e-09	0.255637		0	0		n. def.	0	0	0		n. def.	0	1	1	1.80151	n. def.	1
	YDL064W	UBC9	17.911	15.9	5.861e-31	0.254238		0	0		n. def.	0	1	1	1.79572	n. def.	1	0	0		n. def.	0
	YDL188C	PPH22	43.046	14.3	1.5357e-16	0.252192		0	0		n. def.	0	4	2	1.78728	1.9714	2	0	0		n. def.	0
	YML032C	RAD52	52.403	2.1	0.015339	0.251053		0	0		n. def.	0	0	0		n. def.	0	1	1	1.78259	n. def.	1
	YJR111C	YJR111C	32.208	7.4	4.3584e-05	0.249893		0	0		n. def.	0	0	0		n. def.	0	2	2	1.77784	16.409	2
	YGL062W	PYC1	130.1	30	0	0.246486		14	0		n. def.	0	30	5	1.76395	11.876	9	10	0		n. def.	0
	YER143W	DDI1	47.354	1.9	0.019153	0.243843		0	0		n. def.	0	1	1	1.75325	n. def.	1	0	0		n. def.	0
	YNL302C	RPS19B	15.891	72.2	3.1965e-289	0.2436		11	0		n. def.	0	16	1	1.75226	n. def.	1	7	0		n. def.	0
	YJR096W	YJR096W	32.344	4.6	8.3229e-07	0.240952		1	1	1.74161	n. def.	1	0	0		n. def.	0	0	0		n. def.	0
	YKL157W	APE2	107.75	13.4	5.2364e-43	0.240922		0	0		n. def.	0	8	8	1.74149	14.647	8	0	0		n. def.	0
	YBR085C-A	YBR085C-A	9.4044	85.9	2.5742e-74	0.240687		1	1		n. def.	0	6	6	1.74055	6.6245	6	0	0		n. def.	0
	YKL082C	RRP14	50.481	5.8	5.3297e-05	0.240023		0	0		n. def.	0	0	0		n. def.	0	2	2	1.73789	6.6708	2
	YDR305C	HNT2	24.784	21.2	8.0539e-30	0.239502		4	4	1.73581	68.844	6	0	0		n. def.	0	0	0		n. def.	0
	YBR281C	DUG2	98.07	11.5	7.7376e-78	0.239035		0	0		n. def.	0	7	7	1.73394	12.367	8	0	0		n. def.	0
	YNL121C	TOM70	70.122	3.9	1.4538e-07	0.238945		1	1		n. def.	0	1	1	1.73358	n. def.	1	0	0		n. def.	0
	YOL090W	MSH2	108.88	1.9	0.007815	0.234324		0	0		n. def.	0	2	2	1.71524	89.951	3	0	0		n. def.	0
	YOR039W	CKB2	29.842	12	0.0081261	0.234041		0	0		n. def.	0	0	0		n. def.	0	3	3	1.71412	44.853	3
	YKL181W	PRS1	47.047	2.6	0.0025169	0.232814		0	0		n. def.	0	1	1	1.70928	n. def.	1	0	0		n. def.	0
	YJL172W	CPS1	64.596	2.1	5.5362e-07	0.231421		0	0		n. def.	0	1	1	1.70381	n. def.	1	0	0		n. def.	0
	YBR258C	SHG1	16.429	9.2	4.0723e-10	0.229951		1	1	1.69805	n. def.	1	0	0		n. def.	0	0	0		n. def.	0
	YHR081W	LRP1	21.045	7.1	2.739e-15	0.228883		0	0		n. def.	0	1	1	1.69388	23.85	2	0	0		n. def.	0
	YAL060W	BDH1	41.582	2.4	4.2547e-05	0.22696		0	0		n. def.	0	1	1	1.6864	83.876	4	0	0		n. def.	0
	YGR244C	LSC2	46.9	7.7	3.0487e-10	0.225863		0	0		n. def.	0	2	2	1.68214	2.9239	2	0	0		n. def.	0
	YMR004W	MVP1	59.656	3.7	0.0035135	0.224062		0	0		n. def.	0	0	0		n. def.	0	2	2	1.67518	22.144	2
	YPL271W	ATP15	6.7425	66.1	3.5e-51	0.222958		0	0		n. def.	0	3	3	1.67093	4.9596	3	0	0		n. def.	0
	YBL029C-A	YBL029C-A	11.161	20.2	1.5818e-09	0.221407		0	0		n. def.	0	2	2	1.66497	6.6527	2	0	0		n. def.	0
	YNL239W	LAP3	52.088	2.4	0.020747	0.220692		0	0		n. def.	0	0	0		n. def.	0	1	1	1.66223	n. def.	1
	YBR133C	HSL7	95.152	3.9	1.354e-10	0.216761		0	0		n. def.	0	2	2	1.64726	57.72	7	0	0		n. def.	0
	YBL091C	MAP2	47.518	2.4	0.0026879	0.216346		0	0		n. def.	0	1	1	1.64568	n. def.	1	0	0		n. def.	0
	YHR042W	NCP1	76.771	3.2	2.6309e-14	0.2114		1	1	1.62705	n. def.	1	0	0		n. def.	0	0	0		n. def.	0
	YBR108W	AIM3	103.86	1.9	1.2558e-29	0.210991		0	0		n. def.	0	1	1	1.62551	n. def.	1	0	0		n. def.	0
	YOL076W	MDM20	92.808	5	2.3324e-32	0.210011		0	0		n. def.	0	3	3	1.62185	16.998	4	0	0		n. def.	0
	YDR378C	LSM6	9.3975	84.9	1.4437e-103	0.209919		0	0		n. def.	0	6	6	1.62151	15.34	8	0	0		n. def.	0
	YDL061C	RPS29B	6.7276	51.8	4.1271e-13	0.209251		0	0		n. def.	0	4	3	1.61901	4.6833	3	0	0		n. def.	0
	YKL039W	PTM1	60.018	1.9	7.2659e-05	0.206838		1	1	1.61005	n. def.	1	0	0		n. def.	0	0	0		n. def.	0
	YER069W	ARG5,6	94.868	3.4	0.01562	0.20303		0	0		n. def.	0	2	2	1.59599	27.523	2	0	0		n. def.	0
	YJR017C	ESS1	19.404	30.6	2.0057e-13	0.201501		0	0		n. def.	0	4	4	1.59038	8.0326	4	0	0		n. def.	0
	YBR248C	HIS7	61.067	2	4.9483e-05	0.186779		0	0		n. def.	0	1	1	1.53737	21.368	2	0	0		n. def.	0
	YPR188C	MLC2	18.52	9.8	0.019481	0.185426		1	1	1.53259	n. def.	1	0	0		n. def.	0	0	0		n. def.	0
	YGL189C	RPS26A	13.505	47.9	1.4699e-46	0.182468		3	0		n. def.	0	5	2	1.52219	20.297	3	3	0		n. def.	0
	YGR124W	ASN2	64.592	10.5	2.0304e-18	0.179181		0	0		n. def.	0	5	2	1.51071	10.429	2	1	0		n. def.	0
	YLR272C	YCS4	132.97	0.9	0.021103	0.179109		1	1	1.51046	13.781	2	0	0		n. def.	0	0	0		n. def.	0
	YEL060C	PRB1	69.621	4.7	8.6674e-23	0.166642		0	0		n. def.	0	0	0		n. def.	0	3	3	1.46772	10.636	3
	YJR022W	LSM8	12.385	11	2.8531e-30	0.166388		0	0		n. def.	0	1	1	1.46686	n. def.	1	0	0		n. def.	0
	YOL126C	MDH2	40.73	5	8.2976e-18	0.162039		0	0		n. def.	0	1	1	1.45224	n. def.	1	0	0		n. def.	0
	YLR388W	RPS29A	6.6606	64.3	5.4499e-08	0.159355		0	0		n. def.	0	4	3	1.44329	9.9636	4	0	0		n. def.	0
	YGR119C	NUP57	57.498	7.6	1.2314e-16	0.157578		0	0		n. def.	0	0	0		n. def.	0	4	4	1.4374	14.354	4
	YJL189W	RPL39	6.3415	43.1	1.4455e-12	0.153317		0	0		n. def.	0	3	3	1.42337	14.179	4	0	0		n. def.	0
	YFR044C	DUG1	52.871	2.1	0.0031636	0.151577		0	0		n. def.	0	1	1	1.41768	n. def.	1	0	0		n. def.	0
	YLR274W	MCM5	86.41	1	0.022092	0.150839		0	0		n. def.	0	1	1	1.41527	2.3675	2	0	0		n. def.	0
	YMR083W	ADH3	40.369	14.7	3.4818e-18	0.149703		1	0		n. def.	0	5	4	1.41157	10.52	5	1	0		n. def.	0
	YJL122W	ALB1	19.287	6.3	0.004288	0.146582		0	0		n. def.	0	1	1	1.40146	n. def.	1	0	0		n. def.	0
	YCR005C	CIT2	51.413	4.8	8.1078e-07	0.141716		0	0		n. def.	0	2	2	1.38585	56.593	3	0	0		n. def.	0
	YBR151W	APD1	35.758	27.5	4.6536e-31	0.139141		0	0		n. def.	0	6	6	1.37766	19.537	9	0	0		n. def.	0
	YOL049W	GSH2	55.815	5.7	2.0217e-10	0.1376		0	0		n. def.	0	3	3	1.37278	10.963	5	0	0		n. def.	0
	YKR095W-A	PCC1	9.9924	53.4	1.7103e-08	0.135424		0	0		n. def.	0	4	4	1.36591	17.153	4	0	0		n. def.	0
	YOR323C	PRO2	49.74	4.2	8.1424e-25	0.132415		1	1	1.35648	n. def.	1	0	0		n. def.	0	0	0		n. def.	0
	YHR072W-A	NOP10	6.6356	55.2	4.6863e-11	0.126598		0	0		n. def.	0	5	5	1.33844	7.6451	6	0	0		n. def.	0
	YKR070W	YKR070W	39.406	2.8	0.021933	0.123009		0	0		n. def.	0	1	1	1.32742	n. def.	1	0	0		n. def.	0
	YGL220W	FRA2	14.102	7.5	0.0023225	0.116969		0	0		n. def.	0	1	1	1.30909	n. def.	1	0	0		n. def.	0
	YGL027C	CWH41	96.506	3	2.8223e-06	0.114192		0	0		n. def.	0	2	2	1.30075	20.5	2	0	0		n. def.	0
	YDR324C	UTP4	87.8	8.5	2.5056e-09	0.110894		0	0		n. def.	0	5	5	1.29091	21.609	5	0	0		n. def.	0
	YMR220W	ERG8	50.454	4	0.080106	0.109965		0	0		n. def.	0	2	2	1.28815	n. def.	1	0	0		n. def.	0
	YDL134C	PPH21	41.937	11.7	3.1107e-09	0.108513		0	0		n. def.	0	3	1	1.28385	n. def.	1	0	0		n. def.	0
	YNL259C	ATX1	8.2206	23.3	1.6287e-22	0.099338		0	0		n. def.	0	1	1	1.25701	7.378	2	0	0		n. def.	0
	YOL143C	RIB4	18.555	14.2	0.0091846	0.0880332		0	0		n. def.	0	2	2	1.22471	3.8963	3	0	0		n. def.	0
	YNR046W	TRM112	15.066	15.6	0.044868	0.0838304		1	1	1.21292	n. def.	1	1	1		n. def.	0	0	0		n. def.	0
	YPR074C	TKL1	73.805	9.4	1.6024e-26	0.0822845		0	0		n. def.	0	5	5	1.20861	7.7749	5	0	0		n. def.	0
	YGR037C	ACB1	10.061	67.8	6.6297e-47	0.080629		0	0		n. def.	0	5	5	1.20401	22.456	5	0	0		n. def.	0
	YMR030W	RSF1	43.459	3.5	0.036116	0.0768545		0	0		n. def.	0	1	1	1.19359	n. def.	1	0	0		n. def.	0
	YMR062C	ARG7	47.848	10	1.332e-56	0.0720858		0	0		n. def.	0	4	4	1.18055	27.009	7	0	0		n. def.	0
	YPL117C	IDI1	33.351	10.4	8.0815e-19	0.0706731		0	0		n. def.	0	2	2	1.17672	11.897	2	0	0		n. def.	0
	YLR221C	RSA3	24.656	10.9	6.047e-05	0.0705249		0	0		n. def.	0	0	0		n. def.	0	2	2	1.17632	22.151	2
	YNL246W	VPS75	30.615	4.5	0.003431	0.0680999		1	1	1.16977	n. def.	1	0	0		n. def.	0	0	0		n. def.	0
	YKL114C	APN1	41.439	3.3	3.6982e-09	0.0654511		0	0		n. def.	0	1	1	1.16266	n. def.	1	0	0		n. def.	0
	YKL195W	MIA40	44.536	16.6	1.9719e-27	0.0513768		0	0		n. def.	0	0	0		n. def.	0	5	5	1.12558	5.0363	6
	YCR072C	RSA4	57.025	1.9	0.035107	0.0501613		0	0		n. def.	0	0	0		n. def.	0	1	1	1.12244	n. def.	1
	YJR148W	BAT2	41.624	33.5	2.4868e-144	0.0322462		2	0		n. def.	0	10	7	1.07708	13.357	8	2	0		n. def.	0
	YDL021W	GPM2	36.073	6.4	4.3242e-10	0.0168294		0	0		n. def.	0	2	2	1.03951	34.037	3	0	0		n. def.	0
	YBR094W	PBY1	86.352	4.8	2.0857e-11	0.00432971		0	0		n. def.	0	3	3	1.01002	161.71	3	0	0		n. def.	0
	YPR168W	NUT2	17.908	15.9	0.088292	-0.00414934		1	1		n. def.	0	1	1	0.990491	n. def.	1	0	0		n. def.	0
	YNL191W	DUG3	40.18	4.8	3.3764e-07	-0.0105967		0	0		n. def.	0	1	1	0.975895	n. def.	1	0	0		n. def.	0
	YKL131W	YKL131W	19.761	9.8	0.030089	-0.0786743		0	0		n. def.	0	1	1	0.834307	n. def.	1	0	0		n. def.	0
	YDL219W	DTD1	16.745	12.7	7.1257e-09	-0.0896226		0	0		n. def.	0	2	2	0.813537	16.184	3	0	0		n. def.	0
	YCL026C-B	HBN1	20.994	9.3	0.0022616	-0.101747		0	0		n. def.	0	2	2	0.791139	17.704	2	0	0		n. def.	0
	YLR420W	URA4	40.313	31.6	2.3293e-89	-0.163251		0	0		n. def.	0	10	10	0.686672	10.193	11	0	0		n. def.	0
	YAL049C	AIM2	27.089	6.1	5.7554e-09			1	1		n. def.	0	1	1		n. def.	0	0	0		n. def.	0
	YDL246C;YJR159W	SOR2; SOR1	38.096	2.5	0.023881			0	0		n. def.	0	0	0		n. def.	0	1	1		n. def.	0
	YDR007W	TRP1	24.144	6.2	0.00026123			1	1		n. def.	0	1	1		n. def.	0	0	0		n. def.	0
	YDR116C	MRPL1	30.996	5.6	0.0037992			0	0		n. def.	0	0	0		n. def.	0	1	1		n. def.	0
	YDR441C	APT2	19.986	6.1	1.6331e-06			1	1		n. def.	0	1	1		n. def.	0	0	0		n. def.	0
	YGR021W	YGR021W	31.699	7.2	9.8831e-08			0	0		n. def.	0	1	1		n. def.	0	0	0		n. def.	0
	YHL009C	YAP3	37.955	4.5	0.0021173			0	0		n. def.	0	1	1		n. def.	0	0	0		n. def.	0
	YMR207C	HFA1	241.78	2.6	5.0699e-71			0	0		n. def.	0	5	1		n. def.	0	4	1		n. def.	0

## Sheet: C. late anaphase (Cdc15ts)
	Systematic Names	Gene Names	Molecular Weight (kDa)	Sequence Coverage (%)	Posterior Error Probability	Mean log10 ratio L/H	t-test p-value	Peptides Replicate 1	Unique Peptides Replicate 1	Ratio L/H Replicate 1	Ratio Variability [%] Replicate 1	Ratio Count Replicate 1	Peptides Replicate 2	Unique Peptides Replicate 2	Ratio L/H Replicate 2	Ratio Variability [%] Replicate 2	Ratio Count Replicate 2	Peptides Replicate 3	Unique Peptides Replicate 3	Ratio L/H Replicate 3	Ratio Variability [%] Replicate 3	Ratio Count Replicate 3
	Candidate proteins (ratio L/H > 4, p-value < 0.05)
	YCL061C	MRC1	124.32	1.8	0.0028303	1.89788	0.00808838	1	1	70.7364	n. def.	1	1	1	88.3314	n. def.	1	0	0		n. def.	0
	YHL007C	STE20	102.36	6.1	2.9332e-09	1.6864	0.00132889	4	4	64.4081	113.46	20	1	1	53.9986	30.306	7	1	1	32.9511	24.074	12
	YDL225W	SHS1	62.629	87.7	0	1.41468	9.79467e-06	60	60	25.9148	187.81	281	72	72	25.3775	198.8	239	61	61	26.6716	175.53	210
	YJR076C	CDC11	47.648	88.4	0	1.3679	0.000975434	46	46	19.9872	177.19	225	53	53	30.8081	163.54	182	41	41	20.6203	175.26	178
	YHR107C	CDC12	46.667	95.3	0	1.31704	0.0016085	62	62	19.6252	191.73	279	60	60	28.6508	205.51	266	50	50	15.8912	183.22	231
	YLR314C	CDC3	60.054	92.9	0	1.2665	4.29754e-05	66	66	18.1831	173.25	349	72	72	19.4704	168.36	323	58	58	17.8015	159.78	216
	YDR510W	SMT3	11.597	63.4	4.3759e-68	1.18088	0.003985	10	10	10.1113	138.84	44	9	9	14.6716	148.87	40	8	8	23.5156	168.63	48
	YNL233W	BNI4	100.59	42.4	1.63e-191	1.11478	0.00595747	23	23	17.1347	118.59	21	20	20	7.40028	137.99	18	7	7	17.4268	25.463	2
	YNL166C	BNI5	49.694	79.9	0	1.07006	0.000238388	27	27	10.6585	58.285	47	23	23	11.8608	115.72	22	32	32	12.8338	64.506	55
	YCR002C	CDC10	37.024	97.5	0	1.00995	0.00734379	48	48	13.6633	202.04	193	26	26	5.7867	131.15	66	35	35	13.5481	210.11	122
	YJR092W	BUD4	164.48	71.9	0	1.00761	0.00594695	99	99	14.3779	172.66	189	102	102	11.8561	156.49	146	64	64	6.18276	167.43	72
	YLR389C	STE23	117.58	36.7	3.7409e-159	0.968732	0.000455744	16	16	8.60733	73.363	15	19	19	10.6417	49.62	17	17	17	8.79662	122.32	10
	YML110C	COQ5	34.684	7.5	4.126e-07	0.960753	0.00289173	2	2	8.95415	157.32	3	0	0		n. def.	0	1	1	9.3214	n. def.	1
	YDR507C	GIN4	129.86	56	0	0.904619	0.00549634	58	58	9.89218	117.28	78	64	64	10.1189	145.86	64	28	28	5.16929	153.57	20
	YML035C	AMD1	93.3	38.6	4.0609e-146	0.886692	0.000990624	23	23	6.42178	60.08	21	22	22	8.41043	33.571	22	9	9	8.46453	24.6	5
	YOR090C	PTC5	63.668	29.4	1.8875e-82	0.827546	0.0144925	2	2	3.54824	99.415	2	10	10	7.93273	86.912	10	10	10	10.7945	98.213	11
	YDR436W;YML016C	PPZ2; PPZ1	78.491	1.5	1.0832e-05	0.799722	0.00595485	2	2	6.09199	7.3349	3	0	0		n. def.	0	2	2	6.52656	3.9709	2
	YCL014W	BUD3	184.72	38.6	0	0.793128	0.0108428	46	46	10.5705	106.25	56	46	46	5.31434	114.43	56	17	17	4.26421	148.19	18
	YER133W	GLC7	35.907	53.5	0	0.751437	0.00130262	15	15	5.60224	29.361	32	0	0		n. def.	0	7	7	5.68214	23.916	11
	YDL084W	SUB2	50.308	38.1	2.2164e-120	0.72313	0.0116992	10	10	5.36596	16.187	18	11	11	3.34907	15.741	21	3	3	8.21895	28.424	4
	YEL062W	NPR2	69.858	1.5	0.0035541	0.710334	0.037313	1	1	4.23334	n. def.	1	0	0		n. def.	0	1	1	6.22278	15.031	2
	YOR173W	DCS2	40.94	22.1	5.7576e-20	0.699152	0.0197815	7	7	5.52914	36.366	7	0	0		n. def.	0	2	2	4.5253	49.125	3
	YCR030C	SYP1	96.136	14	5.8182e-45	0.679079	0.0191222	8	8	5.24714	47.317	8	5	5	4.34745	28.516	4	0	0		n. def.	0
	YJL014W	CCT3	58.814	35.4	7.2095e-55	0.669338	0.0330172	9	9	4.54814	54.894	9	16	16	2.29922	23.292	16	1	1	9.74089	174.27	7
	YFL037W	TUB2	50.922	35	8.7212e-127	0.667507	0.0430786	11	11	3.9142	55.26	38	9	9	2.22588	28.106	21	3	3	11.5445	71.8	3
	YNL071W	LAT1	51.817	62.7	4.0278e-287	0.651066	0.00357359	22	22	5.64239	28.426	32	31	31	4.37733	23.296	46	10	10	3.63517	14.774	9
	YKL080W	VMA5	44.188	26	1.4848e-84	0.644975	0.027909	9	9	3.87507	52.807	9	0	0		n. def.	0	2	2	5.03119	n. def.	1
	YPL235W	RVB2	51.611	31.6	1.6268e-60	0.628679	0.0118751	6	6	4.94829	14.069	6	13	13	2.72079	36.298	12	1	1	5.71331	n. def.	1
	YKR048C	NAP1	47.884	28.3	5.2347e-75	0.626898	0.0178659	5	5	3.90549	41.616	5	6	6	4.59327	17.425	7	0	0		n. def.	0
	YLR347C	KAP95	94.775	16.7	1.2489e-108	0.625657	0.018119	7	7	4.39464	13.624	7	15	15	2.54362	18.952	16	1	1	6.739	n. def.	1
	YML085C	TUB1	49.799	37.4	1.0206e-163	0.625617	0.00229718	11	6	4.84473	20.303	10	9	6	3.49321	15.053	7	2	1	4.44998	n. def.	1
	YGR193C	PDX1	45.361	49.5	3.9627e-79	0.624318	0.000440948	8	8	4.40063	37.164	10	12	12	4.3875	97.206	21	1	1	3.86563	n. def.	1
	YFL014W	HSP12	11.693	92.7	2.6619e-243	0.624207	0.00372606	12	12	4.98058	27.448	44	13	13	4.53926	31.891	42	12	12	3.29881	25.692	104
	YDL022W	GPD1	42.868	48.1	2.9522e-199	0.617688	0.0192147	14	13	4.3448	24.7	27	1	1	2.46749	17.236	5	6	5	6.65026	147.64	4
	YDR190C	RVB1	50.452	51.8	5.2217e-128	0.610156	0.00959417	15	15	4.60024	44.763	23	13	13	2.76993	35.86	15	5	5	5.31152	119.83	3
	YDR171W	HSP42	42.816	24.8	1.4731e-25	0.610059	0.0179014	3	3	4.02982	48.646	5	7	7	2.55265	36.561	11	1	1	6.57505	n. def.	1
	YNL055C	POR1	30.428	67.1	8.6537e-97	0.60449	0.0248067	15	15	4.4843	28.378	15	0	0		n. def.	0	6	6	3.60815	87.303	6
	Further proteins identified
	YOR046C	DBP5	53.873	17.8	3.0144e-44	0.599588	0.0143688	5	5	5.59128	36.341	5	3	3	2.50752	14.44	3	1	1	4.48752	n. def.	1
	YJL138C;YKR059W	TIF2; TIF1	44.697	68.4	0	0.59588	0.0308811	27	27	4.04744	25.614	66	3	3	2.09547	18.24	12	17	17	7.23066	27.824	36
	YJL130C	URA2	245.04	48.6	0	0.593309	0.0201624	72	70	3.93685	36.982	116	85	83	2.3963	22.507	216	36	34	6.3861	84.88	29
	YJL123C	MTC1	53.477	30.3	3.0629e-121	0.591799	0.0235049	15	15	3.46777	18.064	16	11	11	2.4639	28.23	13	4	4	6.97788	77.41	4
	YJL008C	CCT8	61.662	59.7	2.4208e-283	0.589838	0.0256578	26	26	4.0159	17.902	31	19	19	2.19974	14.239	20	4	4	6.65823	20.761	4
	YNR016C	ACC1	250.35	37.8	0	0.586265	0.0201298	58	56	3.51284	26.094	115	68	67	2.50834	19.217	183	29	27	6.51254	67.523	26
	YOL012C	HTZ1	14.282	11.9	8.154e-06	0.582461	0.0234227	2	1	4.22083	n. def.	1	2	1	3.46356	n. def.	1	2	1		n. def.	0
	YLR274W	MCM5	86.41	10.1	1.0144e-19	0.578215	0.0483763	2	2	4.64274	9.9976	2	7	7	3.08785	14.083	7	0	0		n. def.	0
	YDL100C	GET3	39.353	40.7	3.1258e-247	0.577926	0.0456942	12	12	3.12168	29.663	18	0	0		n. def.	0	4	4	4.58631	29.497	6
	YDR211W	GCD6	81.16	2.8	2.1411e-05	0.576205	0.0157045	2	2	4.02398	11.335	2	1	1	3.52983	n. def.	1	0	0		n. def.	0
	YBR202W	MCM7	94.942	4.7	1.6487e-18	0.568822	0.0215013	2	2	4.04858	n. def.	1	3	3	3.39109	20.933	3	0	0		n. def.	0
	YER110C	KAP123	122.6	44.6	0	0.563179	0.0230132	36	36	4.01945	19.494	45	29	29	2.13197	14.706	39	3	3	5.70939	49.869	3
	YDR394W	RPT3	47.893	43.7	3.0926e-168	0.560196	0.025324	7	6	4.04973	37.888	6	15	14	2.05689	23.352	25	2	1	5.75374	n. def.	1
	YPL004C	LSP1	38.071	43.7	1.3484e-88	0.559892	0.031039	12	10	3.1998	14.604	10	0	0		n. def.	0	11	9	4.11777	13.875	10
	YDL007W	RPT2	48.828	33.6	1.2021e-87	0.558734	0.0224668	10	10	3.89924	13.219	11	11	11	2.14827	19.102	12	3	3	5.66412	96.555	3
	YDR188W	CCT6	59.923	47.6	0	0.55344	0.0164589	17	17	4.07382	19.254	21	18	18	2.25769	23.145	24	4	4	4.97339	26.257	4
	YML022W	APT1	20.587	36.9	5.7175e-34	0.547153	0.0175085	7	7	3.28872	28.738	8	0	0		n. def.	0	2	2	3.77815	4.747	2
	YOR117W	RPT5	48.255	36.9	1.4808e-126	0.546818	0.0236428	12	12	3.64352	22.42	20	9	9	2.11954	13.782	11	2	2	5.65835	11.82	2
	YER103W	SSA4	69.65	69.8	0	0.546534	0.00601492	47	19	4.584	19.914	56	46	20	2.85682	13.588	27	48	22	3.33023	21.1	60
	YBR169C	SSE2	77.62	69.3	0	0.541876	0.00156116	46	36	3.99441	20.827	49	41	31	3.17702	14.237	35	44	35	3.32779	35.627	63
	YBR143C	SUP45	49.005	29.1	7.2429e-97	0.536503	0.0487188	12	12	4.16164	24.077	14	4	4	2.84277	16.219	9	0	0		n. def.	0
	YDR170C	SEC7	226.88	3.6	1.3456e-09	0.535866	0.0451342	3	3	4.09601	34.463	3	1	1	2.87985	n. def.	1	1	1		n. def.	0
	YKL104C	GFA1	80.046	52.4	0	0.530847	0.0276164	26	26	3.1501	26.536	34	19	19	2.1054	15.354	22	7	7	5.9004	19.563	6
	YLR229C	CDC42	21.322	11	1.5889e-07	0.529639	0.037356	2	2	3.90915	12.771	3	2	2	2.93221	34.572	2	0	0		n. def.	0
	YOR187W	TUF1	47.972	33	7.6703e-59	0.52656	0.0338656	12	12	2.95342	19.001	21	0	0		n. def.	0	4	4	3.82643	55.613	4
	YLR178C	TFS1	24.357	41.1	2.9287e-70	0.526091	0.0059153	3	3	3.43454	16.365	2	0	0		n. def.	0	5	5	3.28332	20.639	11
	YCL009C	ILV6	33.986	52.8	0	0.521769	0.0406304	14	14	2.84973	10.415	19	0	0		n. def.	0	3	3	3.87913	70.78	4
	YLR293C;YOR185C	GSP1; GSP2	24.81	42	3.4515e-51	0.521012	0.0369499	10	10	2.88575	16.526	14	0	0		n. def.	0	2	2	3.81738	12.384	4
	YOR361C	PRT1	88.129	35.5	2.9919e-143	0.519364	0.010809	22	22	3.55101	39.697	26	19	19	2.35571	28.865	26	10	10	4.32133	55.821	12
	YMR308C	PSE1	121.03	7.1	1.2027e-34	0.516378	0.0401937	1	1	3.81883	n. def.	1	5	5	2.82374	21.615	5	0	0		n. def.	0
	YBR079C	RPG1	110.34	60.8	0	0.516364	0.00551912	50	50	3.97867	53.579	60	41	41	2.59014	33.971	47	4	4	3.43584	57.374	3
	YER178W	PDA1	46.343	55.2	2.7706e-203	0.516309	0.0145316	26	26	4.51937	46.666	67	2	2	3.51716	82.184	3	18	18	2.22668	19.014	38
	YPR148C	YPR148C	49.279	46.4	7.5352e-143	0.512799	0.00269678	14	14	3.14179	26.532	15	10	10	2.86107	18.321	10	2	2	3.8432	21.285	2
	YGL008C;YPL036W	PMA1; PMA2	99.618	43.1	0	0.51156	0.034159	38	38	3.89211	29.653	81	37	37	1.72837	22.561	97	10	10	5.09165	29.02	9
	YDR233C	RTN1	32.916	44.4	4.6161e-67	0.511269	0.0244181	12	12	4.38078	13.789	17	1	1	1.89283	2.0249	2	2	2	4.12235	76.48	2
	YML100W	TSL1	123.02	57.6	0	0.508485	0.0041324	55	53	3.7669	22.008	119	41	39	2.62598	19.54	153	29	28	3.38983	22.831	51
	YMR309C	NIP1	93.203	29.3	5.7891e-214	0.507219	0.0442669	16	16	3.7863	51.463	28	21	21	2.73038	23.636	23	0	0		n. def.	0
	YNL189W	SRP1	60.441	26.2	3.4855e-110	0.506018	0.0125424	10	10	3.92557	31.137	11	13	13	2.20192	15.915	13	2	2	3.81374	51.242	2
	YPL226W	NEW1	134.33	21.5	9.4772e-59	0.505051	0.0388389	17	17	3.68963	23.19	23	9	9	2.77408	14.145	13	0	0		n. def.	0
	YBR072W	HSP26	23.879	56.1	9.9437e-90	0.505016	0.0115548	10	10	3.337	15.476	14	0	0		n. def.	0	9	9	3.06673	19.201	12
	YJL034W	KAR2	74.467	62.3	0	0.504672	0.000792105	56	53	3.47427	35.986	131	43	40	2.96059	31.852	99	54	51	3.17521	20.651	171
	YFR051C	RET2	60.627	18.7	2.864e-23	0.502465	0.0147432	8	8	4.68867	3.6317	7	6	6	2.90672	59.117	7	1	1	2.36016	128.26	2
	YDR074W	TPS2	102.98	50.7	0	0.500417	0.00576483	42	42	3.85104	32.559	53	37	37	2.51042	34.767	62	21	21	3.28041	24.265	23
	YDL126C	CDC48	91.995	60.8	0	0.499626	0.0296159	51	51	3.01987	33.646	92	47	47	1.94791	20.586	133	31	31	5.36193	42.281	52
	YKL073W	LHS1	99.57	21.9	2.2388e-102	0.495997	0.0149297	12	12	4.03665	18.4	14	11	11	2.10243	17.598	12	8	8	3.6245	17.68	8
	YPR165W	RHO1	23.152	31.6	3.9416e-48	0.493036	0.014895	9	9	4.63865	26.285	10	1	1	2.46804	n. def.	1	2	2	2.63248	121.81	2
	YGL137W	SEC27	99.444	31.9	5.6996e-270	0.488708	0.0282016	22	22	2.93617	38.147	41	15	15	1.94955	17.957	40	5	5	5.10986	26.041	5
	YOR069W	VPS5	76.483	6.7	7.0284e-48	0.486235	0.0349797	3	3	3.46644	15.644	2	2	2	2.70761	4.9612	2	0	0		n. def.	0
	YOR051C	ETT1	47.351	8.7	1.7228e-06	0.48434	0.0248305	2	2	2.79564	49.626	2	1	1	3.32812	n. def.	1	0	0		n. def.	0
	YER006W	NUG1	57.708	9	5.3749e-08	0.483709	0.0461189	3	3	3.58333	20.847	3	1	1	2.589	n. def.	1	0	0		n. def.	0
	YGL234W	ADE5,7	86.067	51.4	4.1441e-240	0.483681	0.0349222	22	22	3.22186	54.096	25	22	22	1.73217	22.329	25	5	5	5.06227	71.704	4
	YOR261C	RPN8	38.312	50.3	1.0829e-69	0.483612	0.00327275	13	13	3.01051	24.95	19	0	0		n. def.	0	7	7	3.08024	12.862	7
	YHR027C	RPN1	109.49	32.7	1.5272e-286	0.476062	0.017271	25	25	3.50557	48.125	45	25	25	1.97714	14.372	31	7	7	3.86713	30.86	9
	YDR055W	PST1	45.776	7.9	2.2013e-24	0.473955	0.0289005	4	4	4.03877	86.299	7	1	1	3.79766	33.922	4	4	4	1.72227	31.267	8
	YFL018C	LPD1	54.009	69.5	0	0.473731	0.0104442	33	33	3.82848	44.713	41	29	29	3.11624	26.107	33	25	25	2.21073	27.377	28
	YDL097C	RPN6	49.773	15	1.8891e-40	0.466477	0.0176495	4	4	3.94322	15.049	4	6	6	1.96471	6.5799	12	3	3	3.23803	13.788	3
	YNR034W-A	YNR034W-A	10.781	90.8	6.7922e-104	0.465837	0.00742767	4	4	2.7687	21.512	5	10	10	3.75799	15.811	17	5	5	2.40038	38.35	6
	YAL021C	CCR4	94.669	5.5	1.1526e-18	0.462635	0.0314716	3	3	3.22497	25.964	3	3	3	2.61063	22.985	3	0	0		n. def.	0
	YIL142W	CCT2	57.203	40.6	9.9876e-172	0.461713	0.0239576	12	12	3.18603	20.031	14	15	15	1.83187	20.643	19	3	3	4.15904	n. def.	1
	YLR249W	YEF3	115.94	77.6	0	0.461642	0.0384408	78	61	2.95526	32.685	173	75	56	1.66642	19.676	170	25	18	4.92659	34.634	33
	YLL026W	HSP104	102.03	77.6	0	0.461252	0.0408054	85	85	3.26808	24.13	282	96	96	1.56934	18.064	289	48	48	4.71787	30.62	116
	YDL192W	ARF1	20.529	61.9	6.5459e-125	0.458635	0.020049	11	3	3.02234	67.945	3	1	1	1.92671	n. def.	1	4	1	4.0808	n. def.	1
	YMR146C	TIF34	38.755	59.7	4.497e-193	0.457168	0.0359082	17	17	3.2282	51.102	25	0	0		n. def.	0	9	9	2.54317	19.598	14
	YBR166C	TYR1	50.923	4.2	0.0001408	0.456807	0.0200544	2	2	3.05932	49.454	2	1	1	2.6791	n. def.	1	0	0		n. def.	0
	YGR162W	TIF4631	107.1	18.6	5.116e-87	0.456246	0.0370592	15	13	3.233	26.058	16	3	3	2.52864	35.646	2	0	0		n. def.	0
	YLR441C	RPS1A	28.743	29.8	1.1545e-20	0.45575	0.0031072	7	3	2.71695	22.72	4	1	1	3.35909	n. def.	1	4	1	2.55239	12.465	3
	YJL020C	BBC1	128.29	32	1.5181e-187	0.455497	0.0248762	28	28	4.50065	55.88	37	22	22	2.63435	27.627	40	2	2	1.96128	55.762	3
	YOL139C	CDC33	24.254	35.2	6.3326e-21	0.454699	0.0391546	6	6	3.24275	20.175	6	0	0		n. def.	0	1	1	2.50313	n. def.	1
	YNL138W	SRV2	57.521	39.4	5.3066e-258	0.452304	0.0339574	14	14	4.66222	17.341	16	9	9	2.82024	22.54	11	1	1	1.72995	n. def.	1
	YMR105C	PGM2	63.088	44.5	3.5263e-124	0.450758	0.00129393	18	16	2.65647	18.007	19	12	10	3.13706	26.337	10	11	10	2.70051	26.653	14
	YPR108W	RPN7	48.958	22.1	6.9843e-39	0.44463	0.0148165	4	4	3.66636	43.971	4	6	6	1.98295	15.02	10	3	3	2.96718	36.43	3
	YBR080C	SEC18	84.055	17.2	3.3945e-40	0.439676	0.0305788	10	10	2.73853	52.262	11	9	9	1.75088	23.906	9	1	1	4.34764	n. def.	1
	YBR127C	VMA2	57.749	73.7	0	0.43957	0.0197091	27	27	3.16056	36.342	38	32	32	1.83083	15.047	49	18	18	3.59997	22.997	23
	YOL086C;YBR145W	ADH1; ADH5	36.849	67.8	0	0.439548	0.0468945	27	19	5.36509	28.822	66	3	2	1.96159	22.127	5	19	13	1.97906	21.44	37
	YKL086W	SRX1	13.854	45.7	4.7961e-35	0.438442	0.0127602	3	3	3.77373	12.403	2	1	1	2.51244	n. def.	1	5	5	2.18003	8.0347	4
	YJL191W;YCR031C	RPS14B; RPS14A	14.65	76.8	4.141e-167	0.436185	0.0320971	13	13	2.53209	18.758	22	15	15	1.79186	13.088	32	5	5	4.48511	21.088	5
	YPR127W	YPR127W	38.6	27	2.3237e-30	0.435992	0.000722492	10	10	2.73515	78.988	10	0	0		n. def.	0	1	1	2.72272	n. def.	1
	YER081W	SER3	51.193	40.1	0	0.431119	0.030149	13	5	2.80828	11.952	7	16	6	1.70169	9.3727	11	8	3	4.11184	14.576	3
	YAL016W	TPD3	70.907	20.9	2.5069e-130	0.430811	0.044345	9	9	4.75579	25.261	9	7	7	2.59323	22.524	7	1	1	1.5899	48.062	2
	YBL075C	SSA3	70.546	32.4	0	0.430353	0.0306963	25	1	2.96472	n. def.	1	21	0		n. def.	0	23	1	2.4475	20.295	3
	YBR017C	KAP104	103.68	3.6	2.8156e-13	0.426086	0.00187359	2	2	2.68284	26.447	2	3	3	2.65203	18.308	3	0	0		n. def.	0
	YIL075C	RPN2	104.23	41.4	0	0.42136	0.0116229	29	28	3.3162	19.294	29	26	25	1.9861	40.107	27	3	3	2.78893	20.752	2
	YFR052W	RPN12	31.919	48.5	3.312e-249	0.421216	0.0143642	13	13	2.75573	14.452	13	0	0		n. def.	0	7	7	2.52461	13.948	8
	YNL064C	YDJ1	44.67	51.3	5.6541e-148	0.419549	0.0164755	23	23	2.70431	21.19	49	19	19	1.89869	13.527	45	10	10	3.53294	45.925	13
	YGL130W	CEG1	52.764	4.1	0.00013385	0.418503	0.00576559	1	1	2.66738	n. def.	1	1	1	2.57586	n. def.	1	0	0		n. def.	0
	YBR118W;YPR080W	TEF2; TEF1	50.032	82.1	0	0.417906	0.0207649	43	43	2.5999	31.511	395	39	39	1.84973	21.907	337	27	27	3.72953	33.376	183
	YDR429C	TIF35	30.501	51.8	2.9356e-237	0.416076	0.0433399	11	11	2.97221	19.036	15	0	0		n. def.	0	7	7	2.28598	6.5909	8
	YER164W	CHD1	168.24	0.6	0.0025102	0.414415	0.00897894	1	1	2.52768	12.633	2	1	1	2.66752	n. def.	1	0	0		n. def.	0
	YGR027C;YLR333C	RPS25A; RPS25B	12.039	44.4	1.5834e-47	0.41144	0.036165	5	5	2.02943	8.3069	8	7	7	1.91322	10.858	16	1	1	4.41755	n. def.	1
	YOR109W	INP53	124.58	29.5	3.7527e-163	0.410878	0.00846128	25	23	3.22601	15.266	30	15	15	2.52493	18.684	30	18	17	2.09758	25.058	17
	YHR098C	SFB3	103.95	12.2	8.9577e-57	0.409862	0.0129482	10	10	3.46741	36.84	10	5	5	2.06654	22.314	7	1	1	2.36776	44.539	2
	YPR072W;YIL038C	NOT5; NOT3	65.854	4.6	6.0366e-07	0.408936	0.0199694	2	2	2.34346	36.177	2	3	3	1.93416	34.236	3	2	2	3.71927	83.242	2
	YDR129C	SAC6	71.772	36.1	0	0.401937	0.0283745	16	16	3.99553	60.795	16	8	8	2.0613	15.642	10	3	3	1.95027	19.933	3
	YMR129W	POM152	151.65	0.9	0.00080348	0.397831	0.0307677	1	1	3.80648	n. def.	1	1	1	1.66761	n. def.	1	1	1	2.45966	n. def.	1
	YNL098C	RAS2	34.705	7.1	1.5806e-09	0.397368	0.0067943	2	2	2.95867	19.866	2	1	1	2.0444	3.8336	2	2	2	2.57301	14.183	3
	YGL245W	GUS1	80.842	48.2	1.5901e-294	0.397044	0.0152166	30	30	2.99473	20.085	35	30	30	1.80138	15.528	38	14	14	2.87853	22.631	15
	YOR035C	SHE4	89.552	2.5	5.5188e-05	0.396069	0.0159111	1	1	2.60546	n. def.	1	1	1	2.37823	2.414	2	1	1		n. def.	0
	YML070W	DAK1	62.206	50.9	1.3895e-170	0.395584	0.00159448	20	20	2.32753	27.715	32	16	16	2.39964	15.123	16	12	12	2.75239	19.667	12
	YJL154C	VPS35	109.14	13.5	1.8151e-51	0.392431	0.0127083	11	11	3.30677	19.64	10	4	4	2.08086	17.192	4	1	1	2.18598	16.589	4
	YDL147W	RPN5	51.768	24.5	5.6686e-46	0.391388	0.01764	5	5	3.4802	37.816	5	10	10	2.00682	11.86	16	2	2	2.13821	73.732	2
	YDR258C	HSP78	91.335	55.4	0	0.391001	0.0242007	36	36	3.07106	17.905	71	34	34	1.63153	12.11	43	18	18	2.97247	54.523	34
	YGR130C	YGR130C	92.697	19.2	8.176e-91	0.390912	0.00945348	14	14	2.19481	50.495	24	8	8	2.14546	15.297	10	5	5	3.16096	27.969	6
	YDR450W;YML026C	RPS18A; RPS18B	17.037	77.4	4.5575e-103	0.390574	0.0206021	12	12	2.20255	18.801	19	18	18	1.9002	14.814	26	4	4	3.54811	26.841	4
	YKL007W	CAP1	30.699	39.6	1.5494e-81	0.390327	0.0340434	10	10	2.70541	18.097	11	0	0		n. def.	0	4	4	2.2306	21.134	4
	YGR145W	ENP2	81.733	5.8	1.822e-12	0.389593	0.0112644	3	3	2.55428	5.0056	3	2	2	1.90049	33.377	2	1	1	3.03841	n. def.	1
	YLR342W	FKS1	214.85	21.2	7.0105e-255	0.387617	0.049132	28	12	2.82566	17.396	13	34	12	1.36467	22.609	14	3	2	3.77316	86.137	2
	YMR307W	GAS1	59.582	24.3	3.8038e-139	0.387016	0.0264935	12	12	3.72967	74.298	24	9	9	2.04729	15.184	16	5	5	1.89757	44.03	7
	YBR137W	YBR137W	20.454	33	6.3486e-13	0.3864	0.00159819	4	4	2.44535	88.76	4	0	0		n. def.	0	1	1	2.4236	n. def.	1
	YDR148C	KGD2	50.43	23.8	1.7936e-133	0.385212	0.00725927	4	4	2.2298	22.085	4	11	11	2.13288	17.294	18	4	4	3.00888	32.112	4
	YMR186W	HSC82	80.899	71.2	0	0.384911	0.0212009	82	15	3.13686	43.575	76	88	17	1.67997	25.612	85	59	12	2.70981	36.389	42
	YFL005W;YLR262C	SEC4; YPT6	23.505	39.5	1.9515e-73	0.382434	0.0193049	6	6	2.69702	19.873	10	1	1	1.70166	n. def.	1	2	2	3.05876	25.532	2
	YNL239W	LAP3	52.088	20	8.7874e-40	0.382404	0.0019539	5	5	2.67773	71.053	5	6	6	2.36144	15.888	10	1	1	2.21956	n. def.	1
	YMR261C	TPS3	118.83	22.4	7.1184e-228	0.381614	0.00955368	15	13	2.95116	18.882	13	9	7	1.92808	23.43	8	2	1	2.45314	n. def.	1
	YDR001C;YBR001C	NTH1; NTH2	85.878	16.1	3.9733e-63	0.380179	0.00161456	7	7	2.46105	61.083	8	10	10	2.57632	15.395	10	6	6	2.17979	27.689	6
	YBR126C	TPS1	56.147	52.1	0	0.377952	0.00815015	25	25	2.98107	16.185	41	20	20	2.07039	26.331	27	17	17	2.20512	15.851	30
	YIL116W	HIS5	42.646	26.5	2.3203e-24	0.375193	0.0308327	6	6	2.18141	14.68	8	0	0		n. def.	0	6	6	2.58018	38.883	6
	YHR025W	THR1	38.712	34.7	7.8901e-53	0.374622	0.00575644	10	10	2.33263	17.969	12	0	0		n. def.	0	5	5	2.40657	18.097	6
	YNL121C	TOM70	70.122	5.2	8.7736e-09	0.372738	0.0358141	3	3	3.21409	11.898	3	1	1	1.46092	n. def.	1	1	1	2.79595	n. def.	1
	YPR184W	GDB1	174.97	5.9	1.1493e-19	0.365168	0.00114059	7	7	2.45978	21.652	7	4	4	2.14698	20.239	7	4	4	2.35927	30.808	4
	YDR120C	TRM1	64.052	38.1	5.9932e-116	0.364936	0.047016	16	16	2.62564	17.483	18	12	12	2.04474	17.919	12	0	0		n. def.	0
	YMR031C	EIS1	93.344	26.5	3.7484e-122	0.364391	0.0026979	14	14	2.61876	26.946	21	8	8	2.18517	37.923	11	4	4	2.16567	24.404	8
	YKL009W	MRT4	27.058	21.2	1.1217e-14	0.362372	0.0221875	5	5	2.17306	27.445	7	0	0		n. def.	0	3	3	2.44159	25.912	3
	YDR032C	PST2	20.965	28.8	1.1057e-27	0.361912	0.00996417	4	4	2.70658	13.768	6	1	1	1.82289	n. def.	1	1	1	2.4692	28.791	2
	YBL047C	EDE1	150.78	41.6	0	0.361717	0.0398041	42	42	1.81917	27.901	115	26	26	1.76354	20.848	70	9	9	3.79219	22.112	17
	YIL010W	DOT5	24.119	45.6	6.654e-45	0.361323	0.0165212	9	9	2.39935	18.46	14	0	0		n. def.	0	10	10	2.20066	15.619	11
	YOR021C	YOR021C	24.743	16	4.4514e-26	0.361228	0.0224438	2	2	2.43635	5.3326	2	2	2	2.16628	n. def.	1	1	1		n. def.	0
	YOR136W	IDH2	39.739	29.8	2.2921e-101	0.360799	0.019264	8	8	2.98864	12.651	8	1	1	1.68019	n. def.	1	3	3	2.40749	9.7745	3
	YOR374W	ALD4	56.723	61.1	1.2521e-298	0.360382	0.00300474	20	19	2.4233	14.287	26	21	20	2.01576	16.653	23	18	17	2.46773	25.971	27
	YMR012W	CLU1	145.16	36.1	0	0.36016	0.0203802	36	36	2.49619	19.565	43	29	29	1.6432	15.485	69	2	2	2.93436	13.498	2
	YKL210W	UBA1	114.26	60.9	0	0.35973	0.0314673	51	51	2.82223	13.913	102	47	47	1.47988	16.904	93	29	29	2.87323	24.794	34
	YMR235C	RNA1	45.815	23.8	3.8441e-76	0.358979	0.0168934	2	2	3.07986	33.695	2	7	7	1.81987	18.773	10	1	1	2.12993	n. def.	1
	YPR041W	TIF5	45.261	45.2	1.774e-105	0.358903	0.0200526	10	10	2.15387	13.554	10	15	15	1.75914	9.9539	27	3	3	3.14911	18.161	3
	YDL040C	NAT1	98.904	15.7	1.2123e-72	0.358186	0.00426813	6	6	2.19549	51.976	6	10	10	2.04482	15.681	10	6	6	2.64466	25.28	6
	YDL046W	NPC2	19.063	6.4	0.00068435	0.356989	0.0176396	1	1	2.17363	0	2	0	0		n. def.	0	1	1	2.38118	n. def.	1
	YHL030W	ECM29	210.43	2.5	2.1783e-07	0.356838	0.00368346	2	2	2.4862	9.2344	2	2	2	1.97691	19.464	3	1	1	2.39326	n. def.	1
	YDL185W	VMA1	118.64	59.3	0	0.355709	0.0117833	55	55	2.71577	22.681	96	52	52	1.77073	21.113	91	30	30	2.42707	40.703	35
	YPR160W	GPH1	103.27	64.3	0	0.3556	0.00888412	49	49	2.75171	19.274	66	37	37	2.25943	20.797	67	38	38	1.87586	19.158	51
	YDR172W	SUP35	76.55	10.9	1.8855e-24	0.353729	0.0194655	4	4	2.37349	125.51	4	5	5	2.14818	22.876	5	0	0		n. def.	0
	YJR137C	MET5	161.22	30.4	7.061e-163	0.351322	0.0424435	25	24	3.33156	33.033	24	26	25	1.40491	17.445	47	2	2	2.4192	35.831	2
	YIL033C	BCY1	47.218	21.6	6.54e-30	0.351044	0.000355969	6	6	2.19226	22.697	8	4	4	2.20027	41.063	7	4	4	2.34296	20.894	9
	YER048C	CAJ1	44.854	34	3.5119e-139	0.34985	0.0312925	12	12	3.41448	29.978	14	7	7	1.77365	19.533	13	8	8	1.85079	20.772	11
	YLR153C;YAL054C	ACS2; ACS1	75.491	35.6	5.913e-204	0.346323	0.0412136	26	26	2.11555	15.035	32	14	14	1.4924	16.274	20	9	9	3.46464	106.94	12
	YOR164C	GET4	36.28	28.8	1.4597e-61	0.345986	0.0344392	8	8	2.41861	22.784	9	0	0		n. def.	0	2	2	2.03426	75.362	2
	YLR421C	RPN13	17.902	27.6	1.4548e-19	0.34419	0.00838503	4	4	2.437	9.8946	4	3	3	1.79453	9.7412	3	2	2	2.46469	28.019	3
	YMR205C	PFK2	104.62	51.4	0	0.343636	0.0157887	37	37	2.23234	17.59	60	32	31	1.70928	13.496	37	21	20	2.81405	22.901	21
	YAL005C	SSA1	69.656	94.1	0	0.343613	0.00357493	78	23	2.498	20.243	206	75	18	1.98275	15.902	124	84	22	2.1676	37.531	216
	YNL209W	SSB2	66.594	87.6	0	0.343137	0.00611893	60	4	2.30633	17.217	24	66	3	1.85839	26.066	14	65	3	2.49663	21.618	20
	YMR108W	ILV2	74.936	35.7	0	0.342871	0.0311326	19	19	2.1684	15.126	33	15	15	1.55166	20.034	16	9	9	3.1745	17.792	10
	YFL039C	ACT1	41.689	78.9	0	0.342682	0.016579	24	13	2.76205	20.681	40	6	3	1.66978	16.383	6	22	11	2.31289	14.63	20
	YOR110W	TFC7	49.146	4.4	0.00020014	0.342317	0.0333124	2	2	2.38931	22.323	2	1	1	2.0247	n. def.	1	0	0		n. def.	0
	YOR074C	CDC21	35.047	16.4	3.9318e-13	0.341479	0.0328391	4	4	2.0236	24.818	4	0	0		n. def.	0	1	1	2.38141	n. def.	1
	YER086W	ILV1	63.83	33.9	8.2685e-77	0.341247	0.0379852	4	4	2.97309	22.481	4	11	11	1.39794	13.446	12	2	2	2.54123	5.03	3
	YIL034C	CAP2	32.629	40.8	1.7632e-78	0.340729	0.0162788	12	12	2.28123	42.655	13	0	0		n. def.	0	4	4	2.10517	12.634	4
	YCL042W	YCL042W	13.36	7.6	0.0035834	0.339062	0.0207405	1	1	2.13374	n. def.	1	1	1	1.66279	1.0999	3	1	1	2.93229	19.222	5
	YML123C	PHO84	64.381	5.6	1.3057e-10	0.338083	0.000240468	2	2	2.17941	n. def.	1	1	1	2.17685	n. def.	1	0	0		n. def.	0
	YPL240C	HSP82	81.405	71.2	0	0.336668	0.0283235	81	14	2.97389	19.03	50	85	14	1.5294	29.397	62	59	12	2.24987	18.641	24
	YPR110C	RPC40	37.686	46.6	8.6687e-211	0.336531	0.0154435	15	15	2.25357	10.219	14	0	0		n. def.	0	12	12	2.09021	26.716	20
	YDL055C	PSA1	39.565	71.7	0	0.336483	0.017861	19	19	2.58833	17.376	43	1	1	1.60857	n. def.	1	20	20	2.45465	12.126	43
	YOR251C	TUM1	34.219	33.9	5.517e-43	0.336055	0.0338606	8	8	2.35471	41.529	8	1	1	1.99605	n. def.	1	0	0		n. def.	0
	YOL070C	NBA1	55.923	43.3	4.5899e-204	0.334387	0.0184076	14	14	2.04897	70.057	16	7	7	2.8734	20.471	4	7	7	1.71092	55.571	8
	YBR172C	SMY2	81.396	2.7	0.00014895	0.3337	0.0103347	2	2	2.55096	13.852	3	1	1	2.25489	n. def.	1	1	1	1.74289	3.2599	2
	YGR229C	SMI1	57.079	14.9	6.081e-36	0.333005	0.0164825	5	5	2.44744	5.8173	11	4	4	1.61883	13.264	5	2	2	2.51826	5.1421	2
	YDL229W	SSB1	66.601	87.6	0	0.332824	0.000189205	60	4	2.09674	17.674	15	67	4	2.2079	17.12	12	64	2	2.15253	20.914	8
	YNL182C	IPI3	61.772	3.8	0.00011309	0.332146	0.0452436	2	2	1.92582	46.907	2	1	1	2.39705	n. def.	1	0	0		n. def.	0
	YMR079W	SEC14	34.9	90.1	0	0.331096	0.0106021	30	28	2.38949	26.975	101	1	1	2.40912	n. def.	1	25	23	1.71051	19.084	91
	YOR340C	RPA43	36.224	16	9.3381e-15	0.33019	0.0156994	5	5	2.06011	11.716	5	0	0		n. def.	0	5	5	2.22069	5.8713	5
	YFR030W	MET10	114.83	16	1.1313e-107	0.329951	0.0414795	8	8	3.13126	10.024	7	12	12	1.39866	16.562	14	2	2	2.2306	n. def.	1
	YMR008C	PLB1	71.667	3.3	7.1979e-08	0.329792	0.0367299	1	1	2.82717	n. def.	1	1	1	1.3908	35.085	2	1	1	2.48176	n. def.	1
	YEL039C	CYC7	12.532	54	1.5282e-21	0.329564	0.0182994	4	2	2.74326	8.9135	2	5	3	2.17	12.525	4	5	3	1.63669	13.294	3
	YGR254W	ENO1	46.816	36.8	0	0.329455	0.00857085	13	3	2.58525	12.583	3	12	3	1.83803	4.001	6	15	4	2.04884	10.525	4
	YPL225W	YPL225W	17.445	89.7	1.1746e-187	0.324421	0.00668502	15	15	2.4354	37.277	21	15	15	1.80213	8.8442	24	5	5	2.14243	34.891	7
	YOR220W	RCN2	29.255	58.9	5.2683e-60	0.322389	0.0165652	11	11	2.02114	40.542	19	0	0		n. def.	0	7	7	2.18364	28.156	9
	YGR186W	TFG1	82.193	23.7	1.0092e-55	0.322138	0.0318535	16	16	2.03281	19.49	17	8	8	1.51936	13.297	15	3	3	2.99679	8.7099	3
	YKL081W	TEF4	46.52	51	2.1741e-266	0.320251	0.0341181	17	16	2.23399	17.667	26	18	17	1.42908	29.763	33	11	10	2.86164	22.76	10
	YLR330W	CHS5	73.638	20.1	3.9122e-79	0.318313	0.0186058	9	9	1.99382	20.6	9	5	5	2.1724	13.166	5	0	0		n. def.	0
	YGR240C	PFK1	107.97	41.7	0	0.316545	0.0136394	20	20	2.12143	17.171	36	29	28	1.65752	11.25	32	10	9	2.53248	24.344	9
	YPL106C	SSE1	77.365	93.2	0	0.316204	0.00311263	81	71	2.22529	22.584	293	84	74	1.84764	18.901	265	71	62	2.16076	25.843	321
	YFL038C	YPT1	23.214	61.7	8.3065e-92	0.315785	0.00852407	13	13	1.85182	18.542	20	7	7	1.90891	48.142	7	6	6	2.50595	40.371	6
	YDL078C	MDH3	37.186	61.8	2.0687e-145	0.314975	0.0454571	13	13	2.29226	12.396	16	0	0		n. def.	0	15	15	1.86074	16.556	22
	YJL066C	MPM1	28.47	24.2	2.6537e-23	0.313751	0.011409	4	4	2.11349	5.6042	4	0	0		n. def.	0	3	3	2.00678	4.5828	3
	YPL085W	SEC16	241.69	1	0.00021967	0.313168	0.043439	2	2	1.86279	9.0641	4	0	0		n. def.	0	2	2	2.27077	41.412	2
	YLL024C	SSA2	69.469	93.4	0	0.31143	0.00376302	77	20	2.292	17.09	138	74	15	1.84631	14.226	84	81	17	2.03128	22.16	162
	YGR196C	FYV8	90.797	8.2	6.7977e-35	0.310672	0.0079961	6	6	2.08199	15.347	6	3	3	2.00848	8.5186	3	0	0		n. def.	0
	YDL209C	CWC2	38.43	15.6	3.0541e-11	0.308937	0.0417218	4	4	2.23699	16.853	4	0	0		n. def.	0	2	2	1.85443	29.777	5
	YDL029W	ARP2	44.073	47.6	3.8739e-92	0.308691	0.00426594	15	15	2.01629	13.667	15	0	0		n. def.	0	16	16	2.05508	19.417	17
	YNL312W	RFA2	29.936	40.7	2.605e-48	0.308598	0.00796594	6	6	2.07168	14.143	7	0	0		n. def.	0	2	2	1.99928	13.928	2
	YNL096C	RPS7B	21.634	53.7	6.565e-69	0.308557	0.0498193	12	3	1.70791	11.206	5	8	3	1.5006	8.7614	3	4	1	3.28807	n. def.	1
	YPR181C	SEC23	85.384	28.6	3.2411e-188	0.308069	0.0355252	15	15	2.44242	12.555	25	16	16	1.36342	30.215	18	10	10	2.52207	62.323	15
	YHR020W	YHR020W	77.385	67	0	0.306612	0.0367277	40	40	2.44039	22.922	64	28	28	1.3513	21.952	45	22	22	2.52131	16.215	26
	YNL061W	NOP2	69.811	22.5	1.6734e-57	0.305542	0.0319744	11	11	2.12522	31.017	11	9	9	1.42963	10.851	9	1	1	2.71643	n. def.	1
	YBL056W	PTC3	51.331	17.9	8.2534e-27	0.305094	0.0162427	5	3	1.67667	13.331	4	6	5	1.89315	18.576	4	4	2	2.59208	20.124	3
	YHR087W	RTC3	12.009	82.9	7.8147e-288	0.304782	0.00895642	6	6	2.26014	9.0949	8	7	7	2.17557	12.301	10	8	8	1.6697	29.598	12
	YMR196W	YMR196W	126.62	22	5.4524e-131	0.300806	0.00131949	19	19	1.89588	40.729	22	10	10	1.96943	38.869	27	11	11	2.13927	21.366	13
	YLR433C	CNA1	63.001	16.8	2.141e-38	0.300226	0.0136856	7	6	2.03899	75.594	6	2	2	2.4161	n. def.	1	2	2	1.61491	19.196	2
	YER094C	PUP3	22.605	23.9	2.0826e-57	0.299599	0.00505837	4	4	1.97169	26.096	7	0	0		n. def.	0	3	3	2.0154	28.51	5
	YOL123W	HRP1	59.649	23.8	2.1863e-31	0.298017	0.0169988	8	8	2.12517	21.272	15	1	1	2.38584	n. def.	1	5	5	1.54531	41.98	9
	YER055C	HIS1	32.266	16.8	8.1513e-22	0.29697	0.0460215	4	4	1.79363	20.757	4	0	0		n. def.	0	2	2	2.18881	28.164	2
	YDL195W	SEC31	138.72	41.6	0	0.296581	0.00916379	35	35	2.10895	19.052	110	34	34	1.64612	17.601	106	18	18	2.23469	39.944	56
	YIL109C	SEC24	103.63	19.7	1.4059e-114	0.29526	0.0296283	15	15	2.62771	14.744	15	11	11	1.44413	14.159	16	6	6	2.02581	20.104	9
	YNL160W	YGP1	37.327	18.9	2.7519e-131	0.294218	0.00713471	4	4	1.98969	31.672	8	3	3	1.7003	27.037	7	7	7	2.25601	42.007	12
	YIL125W	KGD1	114.41	44.3	4.7789e-299	0.294084	0.000707059	26	26	2.00132	30.77	37	38	38	2.03513	32.727	54	28	28	1.87217	12.94	44
	YNL302C;YOL121C	RPS19B; RPS19A	15.891	68.1	2.0155e-109	0.292195	0.0162066	10	10	1.87171	10.673	10	11	11	1.62324	49.889	29	4	4	2.47721	16.44	3
	YBR078W	ECM33	43.768	11.2	3.2692e-86	0.291438	0.0391835	4	4	2.91197	27.365	17	4	4	1.65733	20.341	12	4	4	1.55137	30.524	17
	YNL084C	END3	40.297	31.8	7.8767e-79	0.289884	0.00849404	8	8	1.9149	11.287	9	0	0		n. def.	0	2	2	1.98436	4.6724	3
	YOR362C	PRE10	31.536	52.4	6.3717e-180	0.288502	0.00435248	12	12	1.92556	19.68	20	0	0		n. def.	0	9	9	1.96086	15.998	15
	YKL182W	FAS1	228.69	54.4	0	0.288293	0.00220327	70	70	2.1065	20.868	105	82	82	1.92226	22.236	246	90	90	1.80927	30.098	192
	YNR035C	ARC35	39.566	56.1	4.299e-197	0.287723	0.00339206	17	17	1.95339	19.999	26	0	0		n. def.	0	14	14	1.926	11.097	36
	YOR232W	MGE1	26.066	27.2	6.0046e-21	0.287649	0.000573185	3	3	1.94163	11.622	4	0	0		n. def.	0	8	8	1.93701	14.861	9
	YPL231W	FAS2	206.94	68.4	0	0.287488	0.00218948	74	74	2.10442	30.131	149	102	102	1.91205	27.602	294	127	127	1.81064	36.514	337
	YKL150W	MCR1	34.137	22.2	1.8948e-24	0.286998	0.0414149	4	4	2.11131	37.666	6	0	0		n. def.	0	5	5	1.77601	22.325	8
	YJR125C	ENT3	45.091	27.7	6.4383e-120	0.286751	0.028265	11	11	2.65915	17.785	26	8	8	1.53839	20.438	10	5	5	1.77192	61.597	8
	YDR418W;YEL054C	RPL12B; RPL12A	17.822	67.9	1.2871e-83	0.285674	0.0475574	10	10	1.65829	16.466	22	5	5	1.45998	17.748	9	7	7	2.97177	67.655	11
	YOL038W	PRE6	28.439	39.8	1.984e-40	0.285475	0.013362	7	7	1.98365	19.295	8	0	0		n. def.	0	3	3	1.87709	8.6043	3
	YOR204W;YPL119C	DED1; DBP1	65.552	36.6	5.8405e-259	0.285186	0.00309298	15	15	2.10111	27.451	18	8	8	1.94318	26.365	9	1	1	1.7563	n. def.	1
	YPR103W	PRE2	31.636	31	9.7832e-33	0.284369	0.0182213	8	8	1.99832	10.935	8	0	0		n. def.	0	5	5	1.85384	8.3045	5
	YGR211W	ZPR1	55.071	15.6	5.686e-55	0.283986	0.0272647	4	4	2.6024	21.959	4	5	5	1.51619	9.9537	6	2	2	1.80232	n. def.	1
	YPR010C	RPA135	135.74	36.7	0	0.28214	0.018115	33	33	2.23344	17.018	49	22	22	1.48796	23.997	42	12	12	2.11278	44.476	13
	YJR065C	ARP3	49.541	50.8	0	0.281649	0.00954161	10	10	2.24719	46.791	9	17	17	1.64066	14.172	37	13	13	1.89797	24.121	14
	YLR367W;YJL190C	RPS22B; RPS22A	14.626	88.5	5.7048e-171	0.281393	0.0397979	10	10	1.80737	7.2624	12	13	13	1.40831	25.052	27	5	5	2.74431	12.83	5
	YKL211C	TRP3	53.489	19.2	5.3179e-50	0.280761	0.0376838	10	10	2.09736	33.506	13	3	3	1.32792	22.112	3	3	3	2.49713	34.516	3
	YGR253C	PUP2	28.617	40.8	2.132e-41	0.280759	0.00826376	4	4	1.87702	6.2911	5	0	0		n. def.	0	9	9	1.94111	43.218	13
	YGR180C	RNR4	40.054	66.4	0	0.279076	0.0459413	20	20	2.08755	25.515	43	0	0		n. def.	0	19	19	1.73187	18.831	46
	YLL018C-A	COX19	11.105	18.4	0.00037251	0.278738	0.0423802	0	0		n. def.	0	1	1	2.07048	n. def.	1	1	1	1.74344	n. def.	1
	YGL206C	CHC1	187.23	55.8	0	0.278499	0.00412193	81	81	2.12188	19.215	147	71	71	1.73904	17.445	197	62	62	1.85553	18.63	119
	YJL001W	PRE3	23.547	47.4	4.8565e-46	0.276765	0.0311256	9	9	2.01333	14.022	9	0	0		n. def.	0	6	6	1.7767	22.893	7
	YOR142W	LSC1	35.032	51.4	2.5134e-201	0.27591	0.020771	11	11	1.96761	20.917	18	0	0		n. def.	0	9	9	1.81084	55.095	10
	YDL161W	ENT1	52.351	16.3	1.4348e-102	0.275006	0.0122912	4	2	2.30319	18.656	2	4	2	1.73683	31.072	2	3	2	1.67082	15.402	2
	YKL067W	YNK1	17.166	44.4	3.0315e-50	0.274553	0.0347047	4	4	1.3517	9.1082	4	6	6	2.0022	15.806	9	1	1	2.4619	n. def.	1
	YMR314W	PRE5	25.604	74.8	6.1385e-149	0.272525	0.00707658	17	17	1.89926	16.523	33	0	0		n. def.	0	12	12	1.84699	14.717	23
	YDL173W	PAR32	31.886	19.7	1.1617e-15	0.271525	0.01553	4	4	1.79762	33.491	6	2	2	2.30968	25.432	3	3	3	1.57154	22.805	3
	YCR088W	ABP1	65.575	63.7	0	0.271492	0.0211513	35	35	2.19135	26.503	67	33	33	1.43532	13.733	60	33	33	2.07404	30.452	65
	YLR208W	SEC13	33.043	62.3	3.7227e-104	0.270216	0.0108076	16	16	1.87098	39.245	19	1	1	2.18384	16.059	2	11	11	1.58255	66.667	21
	YMR173W	DDR48	46.233	72.3	0	0.269447	0.0269977	31	31	2.5084	25.236	126	30	30	1.64239	17.496	127	37	37	1.56123	21.105	267
	YPR004C	AIM45	36.802	42.4	9.5995e-99	0.26923	0.0264127	9	9	1.76538	16.687	17	0	0		n. def.	0	1	1	1.95714	n. def.	1
	YOR341W	RPA190	186.43	37.4	4.7981e-300	0.268928	0.0240078	40	40	2.22094	27.846	48	38	38	1.40689	16.016	80	34	34	2.05111	18.297	47
	YKR025W	RPC37	32.142	19.1	6.5807e-14	0.26596	0.0240763	4	4	1.76118	10.738	5	0	0		n. def.	0	3	3	1.93248	17.498	3
	YNL016W	PUB1	50.762	21.4	3.0317e-44	0.26437	0.0145989	3	3	1.77041	32.052	6	8	8	1.5623	14.02	7	3	3	2.24527	16.87	4
	YCR077C	PAT1	88.51	6.8	1.1176e-18	0.263922	0.0264315	3	3	1.459	32.394	3	2	2	2.40437	45.337	3	2	2	1.76485	0.34713	2
	YBR236C	ABD1	50.34	10.1	9.1957e-09	0.263909	0.0308124	3	3	1.94776	10.871	3	1	1	1.73094	3.038	2	0	0		n. def.	0
	YDR517W	GRH1	41.118	16.1	1.0013e-18	0.263628	0.0158596	5	5	2.23354	8.7875	8	1	1	1.52237	n. def.	1	3	3	1.81706	12.224	5
	YJL173C	RFA3	13.816	43.4	2.5445e-22	0.262244	0.0259503	1	1	2.23734	n. def.	1	3	3	1.38654	13.571	4	3	3	1.97274	17.96	3
	YPR187W	RPO26	17.91	39.4	5.285e-35	0.261713	0.0403115	1	1	1.97258	n. def.	1	0	0		n. def.	0	4	4	1.69196	7.9037	5
	YER025W	GCD11	57.865	56.2	5.8408e-227	0.261391	0.0039008	22	22	1.87554	11.994	42	21	21	1.64666	16.426	29	11	11	1.9699	21.125	15
	YGR135W	PRE9	28.714	34.5	8.4687e-29	0.260704	0.0330527	6	6	1.94032	10.59	6	0	0		n. def.	0	7	7	1.71212	16.825	8
	YHR132W-A	IGO2	14.395	55	4.6698e-59	0.260508	0.0243981	5	5	2.38595	9.9683	7	4	4	1.66872	16.817	8	5	5	1.51872	19.558	8
	YPL100W	ATG21	55.187	6.9	1.1619e-27	0.260283	0.0319019	3	3	2.43025	9.5474	3	1	1	1.40361	n. def.	1	2	2	1.76991	0.33818	2
	YBL041W	PRE7	26.871	39.4	7.4969e-27	0.258357	0.0456968	7	7	1.97562	7.8583	7	0	0		n. def.	0	5	5	1.66345	13.353	5
	YIR003W	AIM21	74.762	41.5	6.3744e-132	0.258222	0.0149287	26	26	2.19964	32.419	34	12	12	1.76547	39.702	17	21	21	1.53268	18.054	37
	YFR053C	HXK1	53.738	60.2	2.6136e-212	0.257703	0.00665999	19	18	2.06599	32	28	15	14	1.75512	19.148	20	17	16	1.63559	14.472	22
	YLR335W	NUP2	77.88	64.2	5.2981e-253	0.256769	0.0235907	27	27	1.9002	17.867	64	19	19	2.20853	24.524	25	22	22	1.40412	34.761	52
	YCR012W	PGK1	44.738	84.1	0	0.256452	0.04068	35	35	1.70509	17.474	99	32	32	2.52455	12.053	83	34	34	1.36591	20.563	88
	YOR096W	RPS7A	21.622	63.7	1.4049e-59	0.255382	0.017941	16	7	1.57178	25.981	12	9	4	1.64263	5.5034	3	5	2	2.26055	n. def.	1
	YDR127W	ARO1	174.75	23.8	1.2999e-96	0.25472	0.0241041	23	23	1.97804	45.462	24	18	18	1.38061	36.762	32	10	10	2.12743	53.878	10
	YAL038W	CDC19	54.544	84.6	0	0.251734	0.00373968	41	39	1.97274	25.518	143	44	42	1.7199	22.52	154	35	33	1.67737	22.249	138
	YJR045C;YEL030W	SSC1; ECM10	70.627	81.7	0	0.251678	0.00332975	71	71	1.9366	20.921	370	62	62	1.64266	20.901	316	74	74	1.78833	29.93	497
	YBL033C	RIB1	38.332	7.2	5.4934e-10	0.25101	0.0312701	1	1	1.68373	n. def.	1	0	0		n. def.	0	1	1	1.8869	n. def.	1
	YOL061W	PRS5	53.504	22	3.6279e-36	0.250748	0.0447688	7	7	1.93308	17.311	7	2	2	1.64152	4.5708	2	0	0		n. def.	0
	YPL061W	ALD6	54.414	60.2	3.6029e-285	0.249424	0.0214639	24	24	1.93076	15.963	30	24	24	1.394	17.125	37	26	26	2.08104	16.664	37
	YER070W;YIL066C	RNR1; RNR3	99.56	24.3	1.3723e-237	0.246712	0.0334652	19	19	1.97695	16.774	22	17	17	1.29924	24.256	27	9	9	2.14018	21.93	10
	YER112W	LSM4	21.276	24.6	4.7711e-12	0.246335	0.0174801	5	5	1.5249	20.505	11	1	1	1.64747	n. def.	1	1	1	2.18245	11.848	2
	YGL105W	ARC1	42.083	55.9	1.463e-141	0.246288	0.0158996	21	21	2.10022	19.982	28	12	12	1.46731	11.319	24	10	10	1.7786	23.107	10
	YGL011C	SCL1	28.001	44.4	4.2339e-37	0.244879	0.0133052	6	6	1.79937	15.547	6	0	0		n. def.	0	8	8	1.71647	18.802	8
	YKL143W	LTV1	53.39	14.9	8.2165e-18	0.243969	0.0227068	6	6	1.82558	30.565	9	5	5	1.68475	21.815	7	0	0		n. def.	0
	YKL013C	ARC19	19.916	55.6	3.0878e-88	0.24362	0.0268482	7	7	1.83746	15.997	8	0	0		n. def.	0	5	5	1.67118	25.676	7
	YDR101C	ARX1	65.212	22.3	8.2994e-82	0.243379	0.0207801	9	9	2.00228	15.516	9	2	2	1.38437	12.701	4	1	1	1.93802	n. def.	1
	YER074W;YIL069C	RPS24A; RPS24B	15.329	66.7	8.5268e-93	0.24313	0.0475323	6	6	1.90418	28.906	6	12	12	1.60898	12.628	23	0	0		n. def.	0
	YJL080C	SCP160	134.81	69.6	0	0.243085	0.0439083	81	81	2.29674	21.737	119	75	75	1.25261	15.06	164	46	46	1.86348	22.61	50
	YGR264C	MES1	85.677	14.9	1.7622e-44	0.242938	0.00714387	8	8	1.67132	30.842	8	5	5	1.60339	21.526	6	1	1	1.99856	n. def.	1
	YHL025W	SNF6	37.606	3	0.0014222	0.241864	0.0262905	1	1	1.82762	n. def.	1	0	0		n. def.	0	1	1	1.66664	18.104	4
	YDL215C	GDH2	124.33	23.6	4.81e-206	0.24128	0.0319458	18	18	2.26239	17.899	18	10	10	1.72429	20.191	10	1	1	1.35726	n. def.	1
	YDR372C	VPS74	39.286	41.4	3.4526e-86	0.240777	0.0453608	16	16	1.88505	14.036	19	0	0		n. def.	0	12	12	1.60779	13.973	17
	YHR064C	SSZ1	58.237	77.5	0	0.240491	0.0276776	24	24	2.10411	20.913	49	25	25	1.33676	25.581	49	17	17	1.8722	26.012	27
	YKL122C	SRP21	18.425	49.1	1.6977e-24	0.23839	0.0241531	4	4	1.80515	24.032	3	3	3	1.66061	8.1861	2	0	0		n. def.	0
	YNL118C	DCP2	108.67	9.3	4.8271e-39	0.237535	0.0212029	4	4	1.66606	8.4283	4	0	0		n. def.	0	7	7	1.79218	25.734	11
	YNL134C;YLR460C	YNL134C	41.164	30.1	1.2898e-40	0.235998	0.0192074	6	5	1.66625	13.08	8	0	0		n. def.	0	9	8	1.77933	12.163	8
	YGL195W	GCN1	296.69	7.3	1.705e-44	0.234348	0.0347188	5	5	1.38935	153.24	4	15	15	2.29374	24.509	21	2	2	1.58376	n. def.	1
	YOL097C	WRS1	49.35	19.2	8.152e-33	0.234022	0.0185307	4	4	1.63343	11.273	4	5	5	1.46647	9.8678	10	4	4	2.1023	25.846	3
	YJL164C;YKL166C;YPL203W	TPK1; TPK3; TPK2	46.075	4.8	2.9389e-07	0.231341	0.0270989	1	1	1.78272	0.32816	2	2	2	1.62779	15.88	4	0	0		n. def.	0
	YBR121C	GRS1	75.338	61.3	0	0.23133	0.0150182	35	34	1.94118	8.8095	41	19	18	1.79591	15.374	18	32	32	1.41788	16.96	36
	YNL147W	LSM7	13.006	17.4	3.6966e-05	0.230683	0.0156624	1	1	1.74599	n. def.	1	1	1	1.657	n. def.	1	0	0		n. def.	0
	YLR248W	RCK2	68.061	17.9	3.1824e-56	0.229826	0.0118219	8	8	1.62909	27.548	12	8	8	1.99128	32.885	11	4	4	1.508	39.031	9
	YDL131W	LYS21	48.594	43.2	2.2433e-222	0.229734	0.0137822	14	1	1.9992	n. def.	1	13	1	1.66611	9.2873	3	6	1	1.46772	n. def.	1
	YIL091C	UTP25	83.99	15.8	4.6889e-43	0.22955	0.0167508	6	6	2.02626	17.45	6	10	10	1.43763	17.96	10	4	4	1.67614	29.866	4
	YAR015W	ADE1	34.603	50.3	5.1424e-90	0.228716	0.0118143	14	14	1.72667	16.2	18	0	0		n. def.	0	11	11	1.66044	8.0007	12
	YNL059C	ARP5	87.559	13.6	5.9836e-100	0.228683	0.0169133	8	8	1.96641	55.144	8	7	7	1.40276	27.286	7	6	6	1.75951	37.601	6
	YLR370C	ARC18	20.578	25.3	4.7183e-12	0.228677	0.0422671	4	4	1.82355	9.5518	4	3	3	1.23782	10.483	3	4	4	2.15008	19.519	4
	YPR163C	TIF3	48.521	80.7	1.6494e-189	0.228016	0.0380181	34	34	1.66572	24.692	166	26	26	2.22173	33.927	52	32	32	1.30543	22.69	191
	YPL184C	MRN1	68.663	3.3	7.7442e-22	0.222499	0.0293576	2	2	2.04148	7.0215	2	1	1	1.30914	n. def.	1	1	1	1.74007	n. def.	1
	YNL229C	URE2	40.27	29.1	2.5678e-48	0.221967	0.0367458	8	8	1.76891	8.626	8	0	0		n. def.	0	10	10	1.57119	21.232	11
	YNL113W	RPC19	16.151	23.9	2.9719e-15	0.221912	0.00858052	2	2	1.82299	4.5073	2	2	2	1.45932	29.363	3	3	3	1.74101	16.974	4
	YKR066C	CCP1	40.352	24.4	4.223e-56	0.220954	0.0236971	7	7	1.72756	8.9667	7	0	0		n. def.	0	4	4	1.60131	20.859	4
	YLR337C	VRP1	82.593	11.5	9.1295e-74	0.220707	0.0341272	3	3	1.75574	37.255	3	0	0		n. def.	0	5	5	1.57381	55.893	7
	YPL129W	TAF14	27.44	6.6	2.5902e-09	0.219839	0.010657	1	1	1.68734	n. def.	1	0	0		n. def.	0	1	1	1.63108	14.659	2
	YLR043C	TRX1	11.235	72.8	4.5242e-92	0.218259	0.0127831	5	3	1.92912	16.367	4	8	6	1.45939	14.076	7	8	6	1.60416	13.619	6
	YHR074W	QNS1	80.685	10.9	1.9199e-33	0.217883	0.00297576	4	4	1.65928	6.7737	4	0	0		n. def.	0	5	5	1.64379	10.599	5
	YIL078W	THS1	84.519	37.6	0	0.217013	0.00897572	24	24	1.65772	17.132	32	23	23	1.46137	12.088	26	16	16	1.84829	16.634	21
	YNL148C	ALF1	28.353	10.6	2.3269e-10	0.216711	0.0231028	3	3	1.83742	4.3289	3	1	1	1.84396	n. def.	1	1	1	1.31877	n. def.	1
	YKL172W	EBP2	49.734	11	2.128e-09	0.216206	0.00610542	3	3	1.62951	16.253	3	2	2	1.66094	0.5327	2	0	0		n. def.	0
	YLR399C	BDF1	76.977	13.4	6.1659e-35	0.215654	0.0218631	8	8	1.64688	15.9	15	7	7	1.36262	15.804	7	2	2	1.97664	6.4029	3
	YER131W;YGL189C	RPS26B; RPS26A	13.447	33.6	3.1483e-20	0.21547	0.0456509	2	2	1.62941	0.70594	2	4	4	1.24736	10.839	10	1	1	2.17965	57.368	2
	YPL170W	DAP1	16.757	30.3	1.65e-17	0.214952	0.0190676	2	2	1.98768	26.445	3	2	2	1.4241	21.595	2	3	3	1.55945	3.2506	3
	YDR513W	GRX2	15.861	58.7	8.0473e-47	0.213984	0.00256207	5	5	1.74262	7.5656	5	4	4	1.6322	13.089	6	7	7	1.54162	13.364	9
	YLR275W	SMD2	12.853	15.5	0.00012318	0.212811	0.00672154	1	1	1.64932	n. def.	1	2	2	1.61553	1.942	2	0	0		n. def.	0
	YNL175C	NOP13	45.609	33	1.0859e-48	0.210984	0.0434583	12	12	1.73768	22.484	13	8	8	1.52054	24.448	10	0	0		n. def.	0
	YER177W	BMH1	30.091	91	0	0.209324	0.000512392	23	7	1.65937	17.366	22	2	1	1.62596	5.2665	2	23	6	1.57369	51.475	15
	YHR021C;YKL156W	RPS27B; RPS27A	8.8653	50	1.0886e-19	0.208787	0.0151109	3	3	1.39599	31.234	3	6	6	1.87733	7.4638	10	1	1	1.61413	n. def.	1
	YAR007C	RFA1	70.347	13.2	1.6332e-29	0.208461	0.0464899	7	7	2.02721	11.02	7	5	5	1.19369	42.972	5	3	3	1.7442	12	3
	YOR197W	MCA1	47.982	22.9	1.5054e-56	0.208399	0.00188653	4	4	1.59839	51.808	9	3	3	1.7085	49.908	3	4	4	1.5449	22.996	11
	YDR385W;YOR133W	EFT2; EFT1	93.288	83.3	0	0.207816	0.0206553	69	69	1.79562	27.111	394	73	73	1.32031	37.235	267	59	59	1.77239	33.951	269
	YER062C	HOR2	27.813	59.2	1.2968e-115	0.206679	0.0388026	19	9	1.70608	26.568	10	0	0		n. def.	0	15	10	1.5183	23.956	14
	YBR218C	PYC2	130.17	34.9	0	0.205984	0.0191203	38	12	1.94182	13.701	18	27	6	1.43	14.025	8	21	5	1.49419	24.893	5
	YJR017C	ESS1	19.404	19.4	3.3221e-07	0.205951	0.00461024	2	2	1.59576	22.702	2	0	0		n. def.	0	1	1	1.61784	n. def.	1
	YGR285C	ZUO1	49.019	46.2	3.0196e-116	0.205639	0.0277251	14	14	1.89423	10.252	20	16	16	1.28261	20.021	18	12	12	1.70369	16.53	18
	YOR332W	VMA4	26.471	80.7	1.4289e-300	0.205519	0.00273923	26	26	1.5305	21.779	69	3	3	1.71922	14.3	4	25	25	1.57178	17.75	63
	YKR095W	MLP1	218.45	23.3	5.0294e-180	0.204966	0.00468302	36	36	1.75184	21.716	41	9	9	1.50155	21.213	11	22	22	1.56627	25.31	28
	YFL045C	SEC53	29.063	33.1	5.7571e-17	0.204086	0.0316307	7	7	1.52665	27.102	6	0	0		n. def.	0	3	3	1.67661	13.36	3
	YDR432W	NPL3	45.407	10.6	4.596e-32	0.202929	0.0234829	3	3	1.58123	7.667	3	3	3	1.33656	9.5462	3	3	3	1.92223	13.954	3
	YGR094W	VAS1	125.77	39.6	2.8152e-294	0.201602	0.00602222	31	31	1.70277	29.015	37	26	26	1.43825	16.529	28	15	15	1.64368	17.393	17
	YMR125W	STO1	100.02	21.1	1.7712e-163	0.201381	0.0226281	15	15	1.67451	21.983	20	16	16	1.30559	15.64	18	12	12	1.83844	19.693	12
	YJR032W	CPR7	45.133	17.6	1.5673e-11	0.200622	0.043793	3	3	2.12752	23.243	3	2	2	1.37569	7.4878	3	2	2	1.36606	63.858	3
	YJR007W	SUI2	34.717	51.6	1.6597e-172	0.200335	0.0147694	17	17	1.62046	16.119	38	0	0		n. def.	0	10	10	1.55251	20.149	18
	YHR009C	TDA3	57.613	8.6	5.452e-16	0.199881	0.0220106	4	4	1.29762	24.174	5	3	3	1.7424	26.681	5	3	3	1.75932	11.081	5
	YCL035C	GRX1	12.38	79.1	1.3326e-210	0.199796	0.00399463	6	6	1.57097	26.008	8	6	6	1.70832	11.761	9	9	9	1.48133	6.865	10
	YGR185C	TYS1	44.019	17.8	1.7377e-27	0.199267	0.0124459	5	5	1.61088	19.499	5	0	0		n. def.	0	7	7	1.55407	16.002	7
	YGR167W	CLC1	26.531	66.5	1.0956e-171	0.198499	0.0135008	20	20	1.61246	19.342	37	1	1	1.78298	n. def.	1	22	22	1.37044	24.762	41
	YIL062C	ARC15	17.134	83.8	4.5986e-42	0.196857	0.00733952	9	9	1.7511	15.166	11	7	7	1.4534	33.886	7	9	9	1.53064	19.044	13
	YJR109C	CPA2	123.91	68	0	0.196691	0.00471632	67	65	1.71804	26.979	141	62	60	1.49522	29.937	144	35	33	1.51474	48.271	54
	YJL041W	NSP1	86.515	65.2	0	0.196562	0.0098515	37	37	1.76038	30.237	122	28	28	1.56846	15.96	52	33	33	1.40801	42.96	134
	YJR096W	YJR096W	32.344	19.1	1.1776e-14	0.194733	0.0336743	4	4	1.64214	21.782	4	0	0		n. def.	0	4	4	1.49298	21.306	5
	YNR001C	CIT1	53.359	28.6	1.3029e-47	0.194672	0.00214136	8	7	1.49323	18.017	7	8	8	1.55516	25.375	13	11	10	1.6524	9.6787	10
	YOR128C	ADE2	62.339	8.2	2.5441e-16	0.19446	0.00621639	2	2	1.72173	18.703	2	3	3	1.53374	2.4671	3	1	1	1.45098	n. def.	1
	YPR033C	HTS1	59.952	37.9	3.0569e-195	0.193826	0.0489393	13	13	1.96394	31.987	17	11	11	1.17501	24.911	19	8	8	1.65314	15.267	13
	YFR010W	UBP6	57.11	20	6.2947e-67	0.19372	0.0299838	6	6	1.81035	21.669	6	10	10	1.24698	9.4764	11	4	4	1.68865	25.084	4
	YGL087C	MMS2	15.544	43.1	3.9656e-24	0.193608	0.00863426	4	4	1.75815	14.341	4	1	1	1.48166	n. def.	1	2	2	1.46224	2.8598	2
	YLR206W	ENT2	71.806	31.8	1.3098e-163	0.192727	0.0172204	18	16	1.65989	22.834	30	13	11	1.31832	19.448	15	15	14	1.73013	21.178	31
	YIL044C	AGE2	32.638	34.6	4.079e-76	0.1923	0.0423143	8	8	1.65202	9.7846	16	1	1		n. def.	0	5	5	1.46752	17.35	9
	YGR054W	YGR054W	71.304	22.7	2.7364e-71	0.192225	0.0128744	11	11	1.73151	19.738	27	8	8	1.60733	14.449	11	8	8	1.35564	14.581	10
	YER052C	HOM3	58.109	15.2	1.5984e-45	0.191811	0.00243536	6	6	1.51872	31.2	6	3	3	1.49795	114.63	3	4	4	1.65371	28.691	4
	YBR058C	UBP14	88.629	3.2	6.1009e-06	0.19142	0.0142977	2	2	1.7974	33.238	3	1	1	1.38966	n. def.	1	1	1	1.50213	7.1477	2
	YOR198C	BFR1	54.639	62.8	0	0.189317	0.0281439	42	42	1.6497	19.478	60	37	37	1.25236	17.905	64	27	27	1.78984	18.912	41
	YBL007C	SLA1	135.85	21	2.4886e-103	0.188254	0.0280135	19	19	1.67754	23.587	31	15	15	1.75479	17.646	26	7	7	1.24699	33.541	7
	YDR321W	ASP1	41.395	11.8	7.9271e-12	0.186716	0.0441022	3	3	1.4477	14.888	4	0	0		n. def.	0	3	3	1.63212	10.085	3
	YNL157W	IGO1	18.051	33.9	5.1915e-15	0.186184	0.0145223	4	4	1.75728	8.7569	4	4	4	1.5166	35.229	5	3	3	1.35781	15.681	4
	YOR335C	ALA1	107.28	10.9	1.7506e-36	0.185556	0.00461018	3	3	1.53641	15.956	4	7	7	1.42566	63.508	7	5	5	1.64493	14.534	5
	YOR285W	RDL1	15.413	92.8	6.0852e-169	0.185484	0.0130104	9	9	1.67954	11.374	13	12	12	1.33501	18.95	19	7	7	1.60612	18.068	13
	YIR012W	SQT1	47.166	13.5	2.8763e-15	0.185107	0.0419356	4	4	1.7381	19.828	7	5	5	1.17648	12.456	8	4	4	1.75654	14.26	4
	YGR085C;YPR102C	RPL11B; RPL11A	19.749	44.8	3.2596e-146	0.184583	0.0457215	11	11	1.62837	14.344	26	5	5	1.17422	18.267	10	8	8	1.87175	58.099	13
	YHL015W	RPS20	13.907	82.6	3.5001e-164	0.184565	0.00196805	9	9	1.45877	14.069	15	14	14	1.53294	9.1974	20	8	8	1.60023	6.8437	11
	YNL244C	SUI1	12.312	84.3	6.8403e-143	0.184285	0.0105423	7	7	1.71585	14.163	11	11	11	1.38378	11.613	15	3	3	1.50421	8.2656	5
	YCL033C	MXR2	19.279	15.5	4.3354e-07	0.183333	0.00349616	3	3	1.51743	7.4059	3	3	3	1.6258	14.219	3	1	1	1.43821	n. def.	1
	YGR209C	TRX2	11.204	76	3.2699e-175	0.183076	0.0210303	8	6	1.80112	8.4444	7	9	7	1.32709	6.2179	8	6	4	1.48179	2.8016	4
	YJR034W	PET191	12.394	25	6.524e-08	0.182668	0.00876311	1	1	1.66373	n. def.	1	3	3	1.54818	2.0645	2	2	2	1.3712	4.8567	2
	YGL044C	RNA15	32.79	8.4	0.00022512	0.182424	0.0426493	1	1	1.43825	n. def.	1	0	0		n. def.	0	2	2	1.6107	n. def.	1
	YER122C	GLO3	55.093	31.8	6.573e-82	0.180374	0.0414411	14	14	1.51201	58.67	43	6	6	1.89147	32.553	10	9	9	1.21554	27.378	20
	YFR016C	YFR016C	137.7	25.2	2.9224e-133	0.180204	0.00747946	21	21	1.36657	20.793	48	12	12	1.59114	24.869	24	27	27	1.59688	27.648	60
	YKL157W	APE2	107.75	10.3	2.1744e-22	0.179368	0.000952453	2	2	1.47811	6.0543	2	4	4	1.56637	29.425	2	3	3	1.49109	28.213	3
	YER165W	PAB1	64.343	67.2	0	0.176861	0.0216124	39	39	1.52777	20.93	109	35	35	1.28149	36.922	83	32	32	1.73304	28.488	68
	YJL179W	PFD1	12.782	72.5	5.4661e-89	0.175897	0.0347048	7	7	1.86463	26.476	10	7	7	1.41221	12.448	9	9	9	1.27997	12.685	12
	YCR084C	TUP1	78.307	56.7	0	0.174958	0.00279067	29	29	1.57299	13.879	38	24	24	1.50238	27.221	53	32	32	1.41699	17.772	58
	YGL009C	LEU1	85.793	75.2	0	0.174234	0.0402611	63	63	1.90154	31.766	280	68	68	1.35064	27.722	218	46	46	1.29735	23.085	184
	YLR259C	HSP60	60.751	72.2	0	0.174023	0.0256204	39	39	1.58861	23.113	144	52	52	1.24022	21.679	158	47	47	1.6887	22.825	133
	YER156C	YER156C	38.174	7.4	1.9193e-05	0.17385	0.0415011	1	1	1.5727	n. def.	1	0	0		n. def.	0	1	1	1.41597	n. def.	1
	YGL106W	MLC1	16.444	87.2	2.1935e-152	0.173318	0.0179231	9	9	1.73151	11.514	11	6	6	1.33501	8.2536	11	11	11	1.43234	11.518	14
	YOL021C	DIS3	113.71	12.8	1.1758e-36	0.172896	0.0258436	6	6	1.43271	11.435	6	8	8	1.29391	10.181	8	8	8	1.78085	136.18	9
	YBR244W	GPX2	18.406	40.7	5.0118e-31	0.172866	0.0249277	7	3	1.78358	16.004	3	5	2	1.31527	8.5012	2	5	2	1.40698	13.905	2
	YJR134C	SGM1	81.17	34.4	2.439e-215	0.172479	0.0132075	21	21	1.67774	48.872	25	16	16	1.46735	14.948	17	14	14	1.33715	28.067	15
	YDL124W	YDL124W	35.56	68.3	4.2852e-260	0.171312	0.0440263	19	19	1.40432	17.228	28	0	0		n. def.	0	18	18	1.56732	14.896	45
	YHR137W	ARO9	58.527	14.2	8.961e-19	0.170638	0.0291548	4	4	1.35503	21.976	5	6	6	1.32814	14.446	6	6	6	1.806	4.2819	5
	YJR069C	HAM1	22.093	15.7	2.7034e-07	0.169207	0.0251257	2	2	1.27905	5.4437	2	1	1	1.44049	n. def.	1	1	1	1.74672	n. def.	1
	YER090W	TRP2	56.767	44.4	8.1893e-135	0.167173	0.0385109	16	16	1.60038	16.88	17	13	13	1.17364	18.268	15	12	12	1.6895	101.32	13
	YLR209C	PNP1	33.755	23.5	7.5913e-21	0.166754	0.0376787	6	6	1.53669	7.2749	6	0	0		n. def.	0	6	6	1.40256	15.841	8
	YNL135C	FPR1	12.158	92.1	3.4606e-127	0.16622	0.00310558	8	8	1.55036	7.4667	9	10	10	1.45565	13.33	13	7	7	1.39692	13.29	7
	YMR109W;YKL129C	MYO5; MYO3	136.9	18.8	1.4309e-61	0.16617	0.00702178	18	18	1.35278	13.449	23	13	13	1.46938	20.854	26	9	9	1.58544	27.438	12
	YER079W	YER079W	23.197	4.3	0.0025734	0.165352	0.0174765	1	1	1.69042	n. def.	1	1	1	1.33351	n. def.	1	1	1	1.39016	8.6981	3
	YGR204W	ADE3	102.2	68.8	0	0.165267	0.000912985	48	45	1.48943	19.068	76	60	55	1.41627	16.488	105	49	44	1.48469	17.061	154
	YDR109C	YDR109C	79.16	6.6	5.3719e-18	0.16516	0.0428223	3	3	1.53998	15.556	3	0	0		n. def.	0	3	3	1.38933	7.8418	3
	YKL137W	CMC1	13.007	18.9	1.4994e-06	0.16501	0.0363113	2	2	1.73696	17.35	2	2	2	1.50367	24.406	2	1	1	1.19699	n. def.	1
	YCL043C	PDI1	58.226	52.1	0	0.164352	0.0454887	30	30	1.67118	27.573	143	28	28	1.14283	31.051	77	29	29	1.62949	17.982	142
	YDR063W	AIM7	17.13	7.4	0.00012037	0.163383	0.00688273	1	1	1.46864	n. def.	1	0	0		n. def.	0	1	1	1.44494	n. def.	1
	YPL048W	CAM1	47.087	34	4.2506e-195	0.162857	0.0368804	8	7	1.80232	12.848	9	11	10	1.33853	19.536	18	10	9	1.27676	72.204	12
	YDR071C	PAA1	21.947	74.3	4.2353e-105	0.162546	0.000874737	14	14	1.41107	16.727	25	6	6	1.48785	4.7344	5	8	8	1.46396	28.947	16
	YLR437C	DIF1	15.165	20.3	1.0098e-08	0.162304	0.00641306	2	2	1.55159	20.068	2	2	2	1.47467	6.5214	2	1	1	1.34104	n. def.	1
	YDR099W	BMH2	31.061	73.3	0	0.161457	0.00756073	23	7	1.46316	50.018	12	1	0		n. def.	0	24	7	1.43755	89.128	16
	YNL241C	ZWF1	57.521	11.9	5.257e-52	0.160695	0.0157874	3	3	1.64606	249.14	3	4	4	1.40661	11.514	4	5	5	1.31058	15.555	4
	YHR039C-A	VMA10	12.713	78.1	3.278e-253	0.159723	0.00889046	15	15	1.57451	29.484	20	16	16	1.44431	18.938	30	15	15	1.32545	12.912	32
	YPR129W	SCD6	39.189	12	5.4835e-11	0.159375	0.0246349	3	3	1.46475	27.609	8	3	3	1.65802	10.46	5	2	2	1.23814	13.293	9
	YOR122C	PFY1	13.677	61.1	4.0211e-193	0.158724	0.0037137	4	4	1.52903	4.9316	5	10	10	1.42692	14.064	11	5	5	1.37201	11.892	5
	YOR168W	GLN4	93.132	24.5	6.9869e-50	0.157845	0.000186435	12	12	1.41983	18.544	13	18	18	1.44071	19.388	19	14	14	1.45452	13.71	15
	YML094W	GIM5	18.356	59.5	2.5264e-42	0.156635	0.0152693	10	10	1.50385	13.883	13	1	1	1.55415	n. def.	1	7	7	1.26243	11.314	8
	YBL076C	ILS1	122.98	20.2	3.2434e-157	0.156403	0.000473813	18	18	1.46542	32.833	18	8	8	1.4213	18.974	8	3	3	1.41437	29.655	3
	YBL058W	SHP1	46.987	71.6	0	0.15632	0.00528749	26	26	1.5409	17.128	55	15	15	1.36093	17.805	19	22	22	1.40394	14.046	49
	YML028W	TSA1	21.589	71.4	0	0.156291	0.0280402	18	17	1.48843	19.646	62	12	11	1.20961	17.378	31	13	12	1.63492	17.247	52
	YJR063W	RPA12	13.66	48.8	5.8602e-76	0.154267	0.0182976	2	2	1.59155	6.8594	2	5	5	1.25261	11.123	5	2	2	1.45601	3.4716	2
	YKL215C	OXP1	140.43	5.7	6.004e-22	0.151934	0.0301231	5	5	1.6818	15.082	5	2	2	1.37154	55.501	2	3	3	1.23828	55.014	3
	YER089C	PTC2	50.388	30.2	8.9956e-111	0.151895	0.0131949	9	7	1.34758	12.137	8	4	3	1.33041	15.415	3	6	4	1.59274	16.44	10
	YDR168W	CDC37	58.384	58.3	0	0.151885	0.00464355	21	21	1.50757	26.741	35	10	10	1.34064	22.647	16	11	11	1.41275	25.362	15
	YEL003W	GIM4	12.994	74.8	1.3624e-59	0.15173	0.0166963	3	3	1.60208	8.0946	3	5	5	1.28011	21.256	5	9	9	1.39078	5.925	10
	YEL011W	GLC3	81.115	23.4	7.2751e-48	0.150871	0.0131931	12	12	1.3637	15.896	13	8	8	1.31208	19.943	13	13	13	1.58466	15.589	17
	YJL136C	RPS21B	9.7597	81.6	5.3659e-64	0.149109	0.0489549	4	0		n. def.	0	8	1	1.33658	3.0575	3	7	1	1.4867	n. def.	1
	YKL060C	FBA1	39.62	49.6	0	0.149016	0.00405271	18	18	1.40966	43.595	91	5	5	1.48712	27.66	22	16	16	1.33533	27.737	94
	YDR031W	MIC14	13.866	33.9	8.0432e-07	0.147538	0.0487469	2	2	1.48017	4.0916	2	4	4	1.3328	6.1237	4	0	0		n. def.	0
	YBR234C	ARC40	42.474	55.7	7.9839e-177	0.147267	0.0203072	16	16	1.48038	23.62	63	11	11	1.22067	25.238	32	10	10	1.53048	30.516	19
	YDL135C	RDI1	23.138	63.9	6.4236e-41	0.146895	0.0179101	4	4	1.37601	7.0373	5	0	0		n. def.	0	8	8	1.42945	12.579	9
	YDR397C	NCB2	16.65	13.7	0.00014222	0.145987	0.0232792	1	1	1.61012	n. def.	1	1	1	1.24473	n. def.	1	1	1	1.36782	n. def.	1
	YLR028C	ADE16	65.282	38.7	2.3132e-215	0.145756	0.0177375	14	11	1.44294	16.996	18	9	8	1.23472	16.243	12	10	7	1.53622	17.981	9
	YDL103C	QRI1	53.475	6.1	1.0929e-08	0.144762	0.0257305	2	2	1.2139	45.842	2	3	3	1.59388	23.748	3	2	2	1.40491	14.547	2
	YOR224C	RPB8	16.511	25.3	4.7949e-20	0.144755	0.0483656	4	4	1.5039	5.2537	4	4	4	1.1198	11.034	5	1	1	1.61402	n. def.	1
	YFR044C	DUG1	52.871	2.1	0.0001755	0.14459	0.0371168	1	1	1.6907	n. def.	1	1	1	1.27337	n. def.	1	1	1	1.2611	n. def.	1
	YOR230W	WTM1	48.382	54.9	1.1157e-245	0.144026	0.0359353	14	14	1.68141	14.181	24	19	19	1.26126	17.55	25	17	17	1.27527	37.05	34
	YMR099C	YMR099C	33.955	73.1	1.9264e-145	0.144023	0.00298207	21	21	1.38891	17.827	37	0	0		n. def.	0	16	16	1.39757	14.101	29
	YGL027C	CWH41	96.506	3.4	6.9616e-06	0.143817	0.0263459	3	3	1.62035	19.061	3	1	1	1.3436	n. def.	1	3	3	1.24043	4.2688	3
	YHR174W	ENO2	46.914	62.7	0	0.143488	0.0434153	22	12	1.69331	19.052	21	22	13	1.18677	15.431	40	23	12	1.34079	20.066	30
	YJL167W	ERG20	40.483	36.4	1.1513e-136	0.142017	0.0432262	14	14	1.32621	33.025	13	0	0		n. def.	0	12	12	1.45018	69.547	26
	YLR167W	RPS31	17.216	61.8	6.8184e-147	0.141516	0.00798855	7	4	1.39659	21.067	4	13	8	1.37393	19.945	11	4	0		n. def.	0
	YMR038C	CCS1	27.33	19.7	1.9777e-17	0.140016	0.0194778	3	3	1.35344	12.776	3	0	0		n. def.	0	3	3	1.40797	21.668	4
	YER034W	YER034W	21.19	23.2	3.0514e-05	0.139837	0.0355425	2	2	1.33094	2.7367	2	0	0		n. def.	0	2	2	1.43059	22.077	2
	YKL142W	MRP8	25.097	72.1	6.9146e-148	0.139573	0.00233557	12	12	1.37578	9.295	14	0	0		n. def.	0	17	17	1.38228	13.833	20
	YHR193C	EGD2	18.709	69.5	4.2634e-169	0.139494	0.0309361	12	12	1.6279	16.212	34	7	7	1.2439	15.403	11	14	14	1.2944	19.655	57
	YJR014W	TMA22	22.495	13.6	9.3325e-23	0.138501	0.0267835	2	2	1.23916	22.322	4	1	1	1.59836	n. def.	1	1	1	1.31432	n. def.	1
	YDR023W	SES1	53.309	48.1	9.098e-154	0.138011	0.00372448	17	17	1.41555	21.78	24	9	9	1.30041	73.585	12	14	14	1.40938	47.019	23
	YER073W	ALD5	56.692	24.2	5.2521e-47	0.137876	0.0198863	9	8	1.55875	21.557	8	10	9	1.25359	12.249	9	6	5	1.32647	23.783	5
	YBR109C	CMD1	16.135	72.1	4.096e-231	0.136379	0.0291576	6	6	1.48243	17.489	7	5	5	1.16805	19.698	5	8	8	1.4815	9.216	10
	YHR146W	CRP1	51.115	13.5	4.6488e-28	0.135066	0.0160116	5	5	1.21872	45.11	9	1	1	1.4268	5.6393	2	3	3	1.46195	26.868	7
	YOL071W	EMI5	19.042	42	1.3761e-66	0.131503	0.0101663	6	6	1.40746	15.59	7	5	5	1.42096	23.733	5	5	5	1.2402	12.313	6
	YOR195W	SLK19	95.379	28.3	1.0692e-91	0.131447	0.00427331	20	20	1.37095	19.042	22	11	11	1.28243	16.183	11	18	18	1.41022	27.506	25
	YGR155W	CYS4	56.021	59	0	0.131239	0.00434057	22	22	1.43154	13.16	26	21	21	1.31933	10.316	24	22	22	1.31087	44.915	27
	YLR221C	RSA3	24.656	19.5	2.3081e-11	0.129846	0.0225292	3	3	1.37737	9.629	4	0	0		n. def.	0	3	3	1.3202	9.4823	4
	YCR083W	TRX3	14.432	8.7	7.6433e-05	0.129548	0.0349755	1	1	1.15203	n. def.	1	1	1	1.53062	n. def.	1	1	1	1.38775	n. def.	1
	YOR167C	RPS28A	7.5917	95.5	5.4516e-74	0.128483	0.00219117	0	0		n. def.	0	11	1	1.347	22.997	2	6	1	1.34153	n. def.	1
	YJR135W-A	TIM8	9.7638	41.4	6.4813e-35	0.126911	0.0380939	1	1	1.49966	n. def.	1	2	2	1.13232	13.611	2	3	3	1.41505	46.777	3
	YDR363W-A	SEM1	10.386	13.5	4.5357e-19	0.126697	0.0106984	1	1	1.44215	26.239	2	1	1	1.24099	n. def.	1	1	1	1.34064	13.948	2
	YLR058C;YBR263W	SHM2; SHM1	52.218	59.3	3.0777e-250	0.126474	0.030099	23	23	1.4995	17.471	31	23	23	1.16193	10.944	48	19	19	1.37499	22.431	32
	YHR019C	DED81	62.206	61.9	0	0.125546	0.0157989	28	28	1.26619	13.283	47	27	27	1.26727	20.834	45	20	20	1.48344	16.094	52
	YBR258C	SHG1	16.429	17.6	2.5735e-05	0.125473	0.0185764	1	1	1.3577	n. def.	1	0	0		n. def.	0	2	2	1.31263	8.7911	2
	YPL091W	GLR1	53.44	17	7.6415e-37	0.124763	0.00231109	5	5	1.33558	20.268	8	1	1		n. def.	0	5	5	1.33002	24.906	7
	YER136W	GDI1	51.206	59	1.4988e-123	0.123583	0.0165077	10	10	1.36396	17.7	10	18	18	1.20029	14.414	36	17	17	1.43437	14.077	22
	YLR044C;YGR087C;YDL080C	PDC1; PDC6; THI3	61.495	70.2	0	0.122019	0.017001	29	24	1.3712	22.461	126	36	29	1.19309	19.468	117	28	22	1.41999	22.426	142
	YDR519W	FPR2	14.487	56.3	5.0879e-44	0.122013	0.0059398	4	4	1.40875	9.2342	4	6	6	1.28652	17.177	7	2	2	1.28171	21.21	2
	YIR037W	HYR1	18.641	62	2.4176e-70	0.121881	0.0220297	15	11	1.20476	28.395	14	10	7	1.29825	12.755	9	15	12	1.48383	10.48	19
	YDR037W	KRS1	67.958	40.8	4.9858e-291	0.118453	0.0456189	18	18	1.1914	12.536	25	14	14	1.21356	10.328	14	13	13	1.56762	9.7362	14
	YGR169C-A	YGR169C-A	10.495	14.1	3.0016e-13	0.118397	0.0200219	1	1	1.4678	n. def.	1	1	1	1.26137	n. def.	1	1	1	1.22372	n. def.	1
	YEL047C	YEL047C	50.843	36.6	6.5793e-61	0.117619	0.0442479	16	16	1.22444	25.504	31	7	7	1.55654	17.988	15	14	14	1.18238	16.302	27
	YKL082C	RRP14	50.481	5.8	3.5246e-06	0.116261	0.0234143	1	1	1.333	n. def.	1	1	1	1.28143	n. def.	1	0	0		n. def.	0
	YNL153C	GIM3	15.18	72.1	1.2604e-45	0.11546	0.0221141	8	8	1.46182	18.28	15	10	10	1.25471	11.433	10	6	6	1.21045	15.777	8
	YGL253W	HXK2	53.942	45.1	8.4956e-232	0.113693	0.0275963	18	17	1.34333	19.475	23	14	13	1.42258	9.4843	15	12	11	1.14768	22	16
	YMR244C-A	YMR244C-A	12.445	18.3	2.4805e-35	0.112911	0.0481229	2	2	1.54333	35.024	2	2	2	1.19732	23.608	2	1	1	1.1805	n. def.	1
	YHR072W-A	NOP10	6.6356	55.2	1.1091e-16	0.111858	0.0466809	1	1	1.23603	n. def.	1	5	5	1.14915	18.583	6	1	1	1.52465	n. def.	1
	YER003C	PMI40	48.188	15.6	2.5366e-17	0.110063	0.042079	2	2	1.42331	13.041	2	2	2	1.10336	2.5177	3	7	7	1.36199	22.925	8
	YBR281C	DUG2	98.07	9	2.6157e-24	0.109683	0.000629234	3	3	1.30075	17.651	4	7	7	1.26453	13.865	9	2	2	1.29697	18.008	2
	YGR159C	NSR1	44.535	19.1	1.7344e-22	0.10933	0.0390895	7	7	1.32686	33.408	11	5	5	1.24691	7.9495	5	0	0		n. def.	0
	YER007C-A	TMA20	20.277	35.4	3.7834e-21	0.10906	0.0494452	5	5	1.2359	13.912	4	0	0		n. def.	0	5	5	1.33702	10.287	5
	YOR209C	NPT1	49.018	15.6	4.3411e-20	0.108312	0.0471227	0	0		n. def.	0	1	1	1.2364	n. def.	1	6	6	1.33188	17.59	6
	YFL022C	FRS2	57.511	56.3	2.4689e-123	0.10727	0.000323098	17	17	1.28357	24.937	24	20	20	1.26496	11.83	30	22	22	1.29216	16.04	42
	YDR368W	YPR1	34.755	56.7	1.8334e-103	0.105339	0.04549	14	13	1.31977	42.35	17	0	0		n. def.	0	11	10	1.23078	18.206	16
	YER042W	MXR1	21.141	33.7	1.1416e-16	0.103575	0.0171336	3	3	1.33065	10.75	6	1	1	1.32568	7.1292	2	5	5	1.15937	17.254	6
	YPR062W	FCY1	17.507	41.8	2.1498e-16	0.10222	0.0338132	4	4	1.39567	22.333	4	3	3	1.29574	20.258	3	2	2	1.12036	5.1473	2
	YEL037C	RAD23	42.366	36.2	3.083e-82	0.102143	0.0469322	14	14	1.43744	23.607	25	7	7	1.09948	29.614	8	12	12	1.2813	21.531	20
	YFL010C	WWM1	22.655	48.8	2.7841e-186	0.101659	0.00931805	5	5	1.34412	14.454	7	1	1	1.20435	n. def.	1	8	8	1.24676	15.164	26
	YDL051W	LHP1	32.104	51.6	1.1051e-187	0.100971	0.0120776	18	18	1.27293	17.952	32	0	0		n. def.	0	14	14	1.25066	16.424	27
	YOR286W	RDL2	16.697	18.1	9.1118e-16	0.100071	0.0180461	4	4	1.3598	90.377	5	3	3	1.16356	10.948	4	4	4	1.26167	92.344	4
	YGL202W	ARO8	56.177	20	6.75e-50	0.0999433	0.00763441	9	9	1.32217	12.156	9	5	5	1.1968	17.892	5	9	9	1.26043	16.076	9
	YHR104W	GRE3	37.118	17.1	6.3859e-16	0.0996006	0.0424316	5	5	1.21968	15.425	6	0	0		n. def.	0	2	2	1.29705	7.5969	2
	YJR139C	HOM6	38.502	75.2	0	0.0992986	0.0174713	19	19	1.2412	13.412	22	0	0		n. def.	0	20	20	1.27278	12.086	28
	YPR143W	RRP15	28.212	32.4	3.1484e-62	0.0981905	0.044971	9	9	1.18882	21.773	12	1	1	1.44785	n. def.	1	1	1	1.14481	2.7309	2
	YIL138C	TPM2	19.093	60.9	2.397e-89	0.097447	0.024902	3	3	1.22972	15.021	5	0	0		n. def.	0	11	11	1.27376	27.334	17
	YLR060W	FRS1	67.364	48.2	6.8115e-302	0.0973566	0.0236473	24	24	1.31527	24.812	37	13	13	1.13094	73.636	15	21	21	1.31709	24.508	28
	YDR226W	ADK1	24.254	91.4	7.4305e-148	0.0973397	0.013513	19	19	1.18054	28.571	33	1	1	1.3425	n. def.	1	22	22	1.23602	22.577	75
	YMR074C	YMR074C	15.977	73.8	5.1354e-122	0.095974	0.0130321	12	12	1.30417	13.916	15	10	10	1.16052	16.357	18	11	11	1.28213	10.57	11
	YKR074W	AIM29	18.436	21.3	6.1605e-15	0.0942146	0.0480602	4	4	1.41957	21.491	5	4	4	1.10584	21.385	6	1	1	1.22122	n. def.	1
	YKL103C	LAP4	57.092	18.1	3.7394e-47	0.0921965	0.00262287	8	8	1.26384	13.008	10	7	7	1.24637	16.909	13	6	6	1.20019	22.683	11
	YDR155C	CPR1	17.39	68.5	4.8493e-172	0.0888772	0.0254365	12	12	1.23048	8.6355	41	12	12	1.33161	10.939	35	13	13	1.12766	24.189	60
	YLR304C	ACO1	85.367	42.8	2.624e-271	0.0872612	0.0147575	23	21	1.25408	9.7489	34	23	22	1.27791	17.105	40	29	27	1.14015	33.735	41
	YJR025C	BNA1	20.235	91	2.5927e-76	0.0869401	0.0245139	13	13	1.15227	24.049	19	3	3	1.1827	29.693	3	9	9	1.33779	10.338	17
	YLL050C	COF1	15.901	74.1	0	0.0844149	0.00821219	12	12	1.27262	14.112	28	11	11	1.20626	12.799	38	6	6	1.16709	20.886	25
	YDR454C	GUK1	20.637	73.3	4.7552e-101	0.0833473	0.0291221	15	15	1.17895	15.724	18	2	2	1.33122	20.107	2	12	12	1.13317	12.568	13
	YAL003W	EFB1	22.627	67	7.9585e-204	0.0828682	0.0152141	13	13	1.29274	20.022	30	2	2	1.15376	18.777	3	13	13	1.18844	12.595	53
	YNL281W	HCH1	17.246	46.4	7.9944e-58	0.0814583	0.0294231	5	5	1.31038	16.821	5	1	1	1.20569	n. def.	1	7	7	1.11107	7.2303	8
	YML058W	SML1	11.834	81.7	4.6302e-18	0.0769783	0.0340382	1	1	1.25945	n. def.	1	2	2	1.2476	1.7175	2	5	5	1.08313	2.829	3
	YNL247W	YNL247W	87.529	46.4	1.7881e-201	0.0726126	0.044347	28	28	1.27385	18.141	37	24	24	1.06584	14.341	29	28	28	1.21626	12.989	36
	YBR101C	FES1	32.604	62.8	8.0451e-177	0.0694384	0.0236894	14	14	1.18745	17.598	33	0	0		n. def.	0	13	13	1.15947	28.73	26
	YMR260C	TIF11	17.435	52.3	9.41e-33	0.067799	0.0197577	7	7	1.22662	14.305	10	6	6	1.10027	203.97	7	5	5	1.18356	18.415	6
	YGR034W	RPL26B	14.235	86.6	8.4078e-110	0.0613176	0.0234707	19	4	1.20045	5.6813	4	26	4	1.17583	10.875	7	10	1	1.08209	n. def.	1
	YBR256C	RIB5	26.195	60.1	1.3078e-254	0.0608154	0.0471847	11	11	1.17462	16.349	20	0	0		n. def.	0	10	10	1.12651	14.774	15
	YOL039W	RPP2A	10.746	83	0	0.0607783	0.0243522	6	6	1.22211	8.2097	7	8	8	1.13627	16.669	13	6	6	1.09583	9.6931	10
	YOR323C	PRO2	49.74	23.5	2.6047e-28	0.0561804	0.00585231	9	9	1.1354	23.713	7	0	0		n. def.	0	2	2	1.14081	n. def.	1
	YLR061W	RPL22A	13.693	76	5.2387e-122	0.0539254	0.0363491	5	3	1.15124	6.5749	4	6	4	1.05778	11.399	7	4	3	1.19184	10.265	3
	YHR005C-A	TIM10	10.305	44.1	6.3885e-22	0.0520309	0.0410412	0	0		n. def.	0	3	3	1.14492	22.475	3	2	2	1.1099	19.29	2
	YKL006W	RPL14A	15.167	60.9	2.2599e-126	0.0518284	0.0317503	10	1	1.14029	n. def.	1	15	1	1.11337	n. def.	1	3	0		n. def.	0
	YER009W	NTF2	14.453	52	7.5826e-52	0.049917	0.0458709	3	3	1.04725	4.4495	4	3	3	1.13163	23.694	3	4	4	1.19123	12.099	5
	YLR200W	YKE2	13.284	74.6	3.6085e-130	0.0369702	0.0146517	4	4	1.09253	10.625	4	4	4	1.0595	15.705	4	7	7	1.11526	11.305	7
	YIL053W	RHR2	27.947	76.8	4.4592e-229	-0.0267258	0.0377594	25	15	0.933445	26.29	34	0	0		n. def.	0	21	16	0.947239	19.666	46
	YJR009C	TDH2	35.846	63.9	1.5579e-303	-0.233522	0.0314167	23	2	0.616029	1.7722	3	6	0		n. def.	0	16	1	0.553802	n. def.	1
	YCL050C	APA1	36.492	59.5	6.4619e-142	0.104147	0.0500981	16	16	1.32031	15.536	22	0	0		n. def.	0	14	14	1.22354	18.848	28
	YHR001W	OSH7	49.804	8	6.6794e-07	0.439881	0.0501554	2	1	4.98803	n. def.	1	2	1	1.49712	n. def.	1	1	1	2.79548	n. def.	1
	YLR244C	MAP1	43.373	7.2	4.2964e-15	0.329393	0.0501589	2	2	1.89258	20.89	3	0	0		n. def.	0	1	1	2.40842	n. def.	1
	YML008C	ERG6	43.43	29	3.4871e-95	0.632075	0.0503271	8	8	3.39859	27.992	11	0	0		n. def.	0	1	1	5.4057	n. def.	1
	YHR200W	RPN10	29.747	47.4	2.2469e-217	0.345287	0.0503285	11	11	3.42583	16.359	23	1	1	1.33867	n. def.	1	4	4	2.36821	19.384	6
	YOR317W;YIL009W	FAA1; FAA3	77.865	25.6	9.6265e-70	0.540846	0.0505659	12	12	4.24124	54.001	15	4	4	2.84576	20.473	5	1	1		n. def.	0
	YBL099W	ATP1	58.607	35.8	7.1491e-156	0.264604	0.0506234	15	15	2.78917	16.04	15	15	15	1.42146	17.689	14	17	17	1.56892	17.705	19
	YJR060W	CBF1	39.387	17.7	1.5175e-06	0.152974	0.0506267	2	2	1.79504	52.997	2	2	2	1.19174	19.418	2	1	1	1.34483	n. def.	1
	YGR123C	PPT1	57.994	3.9	7.8985e-05	0.234456	0.050752	1	1	2.35855	n. def.	1	1	1	1.23637	n. def.	1	1	1	1.73211	n. def.	1
	YJL145W	SFH5	34.388	63.6	7.5851e-84	0.143258	0.0511595	17	17	1.31836	15.172	26	0	0		n. def.	0	9	9	1.46718	13.813	11
	YDL083C;YMR143W	RPS16B; RPS16A	15.847	81.1	3.6514e-120	0.277168	0.051288	11	11	1.64112	13.084	19	17	17	1.41315	15.346	44	6	6	2.92535	24.273	5
	YKL216W	URA1	34.801	9.2	8.7293e-10	0.338416	0.05144	2	2	2.47506	19.548	2	0	0		n. def.	0	2	2	1.91975	21.322	2
	YGR080W	TWF1	37.07	27.1	1.2412e-54	0.422086	0.0516143	6	6	2.25444	32.961	8	0	0		n. def.	0	3	3	3.09837	19.733	6
	YML092C	PRE8	27.162	24	2.7377e-22	0.225485	0.0520277	5	5	1.54276	11.454	5	0	0		n. def.	0	4	4	1.83093	16.226	4
	YLR185W	RPL37A	9.8502	54.5	1.2126e-27	0.0662811	0.0520524	6	3	1.19459	10.877	3	8	4	1.13591	24.993	5	0	0		n. def.	0
	YER107C	GLE2	40.522	34	6.4091e-57	0.247481	0.0522054	8	8	1.94284	22.168	12	0	0		n. def.	0	8	8	1.60888	15.545	15
	YOR369C	RPS12	15.471	68.5	3.8766e-143	0.182791	0.0523336	7	7	1.42493	10.228	10	11	11	1.22684	15.185	23	6	6	2.02204	13.979	9
	YNL133C	FYV6	20.025	7.5	4.3757e-13	0.231376	0.052656	1	1	1.48668	18.049	3	1	1	2.47078	n. def.	1	1	1	1.34609	n. def.	1
	YLL018C	DPS1	63.515	58.9	0	0.129139	0.0530683	27	27	1.34749	19.312	42	26	26	1.12103	19.609	34	21	21	1.61538	69.585	25
	YPL212C	PUS1	62.142	25.2	1.8326e-54	0.218205	0.0536676	11	11	1.72801	15.05	11	2	2	1.18752	44.514	4	2	2	2.20003	13.103	2
	YBR084W	MIS1	106.22	34.9	1.8404e-159	0.188572	0.0538505	23	20	2.10362	17.548	22	25	20	1.35422	14.045	21	6	1	1.29139	n. def.	1
	YPL218W	SAR1	21.45	46.8	5.6282e-64	0.497512	0.0539042	7	7	2.58491	25.136	7	0	0		n. def.	0	2	2	3.82453	66.274	2
	YGR086C	PIL1	38.349	54.3	4.3723e-174	0.672562	0.0540332	19	17	3.60815	26.213	21	0	0		n. def.	0	14	12	6.13535	49.574	16
	YBR222C	PCS60	60.488	30.4	6.6965e-111	0.223009	0.0541823	13	13	2.40575	35.65	21	15	15	1.46284	13.472	16	12	12	1.3261	17.602	14
	YER172C	BRR2	246.18	0.8	0.00018737	0.35578	0.0543939	2	2	2.61322	n. def.	1	1	1	1.96963	n. def.	1	0	0		n. def.	0
	YML106W;YMR271C	URA5; URA10	24.664	50	4.7216e-60	0.235368	0.0549031	9	9	1.88961	14.351	16	0	0		n. def.	0	3	3	1.56446	31.333	2
	YJR074W	MOG1	24.307	17.4	5.0985e-39	0.358691	0.0549996	2	2	2.6381	20.737	4	0	0		n. def.	0	3	3	1.97738	9.1075	5
	YKR002W	PAP1	64.551	16.9	7.792e-59	0.402747	0.0550022	7	7	2.97194	28.47	7	3	3	2.15008	13.112	3	0	0		n. def.	0
	YDL021W	GPM2	36.073	14.1	3.1655e-07	0.243402	0.0550178	3	3	1.58821	11.676	4	0	0		n. def.	0	1	1	1.93151	6.3609	2
	YDL110C	TMA17	16.771	39.3	5.17e-15	0.262592	0.0555734	3	3	2.03662	6.0936	3	0	0		n. def.	0	4	4	1.64541	10.88	6
	YKL054C	DEF1	83.972	19.2	2.0853e-56	0.22924	0.0556192	9	9	2.49116	25.608	21	7	7	1.38845	28.965	18	10	10	1.40861	36.519	22
	YDL150W	RPC53	46.667	9.7	1.0854e-07	0.330931	0.0557968	4	4	2.45212	27.77	8	1	1	1.87206	15.402	4	0	0		n. def.	0
	YML074C	FPR3	46.553	23.4	1.535e-68	0.221554	0.0558159	7	6	1.41351	61.289	10	10	9	1.35285	18.552	14	6	5	2.4161	14.127	4
	YEL071W	DLD3	55.224	16.1	1.1868e-35	0.0852872	0.0560782	2	2	1.39968	49.867	2	5	5	1.16872	20.041	5	2	2	1.10186	6.0755	2
	YPL009C	TAE2	119.07	10.2	7.7938e-44	0.281576	0.0560936	10	10	2.14643	29.634	10	2	2	1.70387	15.505	6	0	0		n. def.	0
	YMR303C	ADH2	36.731	24.4	2.3611e-118	0.316917	0.0566247	9	1	2.36535	116.16	2	1	0		n. def.	0	7	1	1.81944	21.053	2
	YDR212W	TCP1	60.48	43.8	1.3562e-127	0.366631	0.0566764	15	15	3.92742	18.572	22	20	20	2.3963	21.355	22	1	1	1.33735	n. def.	1
	YLR109W	AHP1	19.114	77.8	1.3375e-295	0.0830087	0.05671	13	13	1.05147	9.7762	20	7	7	1.29348	4.1014	7	11	11	1.30458	47.386	16
	YOR326W	MYO2	180.68	8.5	2.021e-50	0.563435	0.056716	9	9	4.62278	50.453	9	3	3	2.89712	23.683	2	0	0		n. def.	0
	YDR305C	HNT2	24.784	4.6	0.00078587	0.136385	0.0569513	1	1	1.44894	n. def.	1	0	0		n. def.	0	1	1	1.29336	n. def.	1
	YBR154C	RPB5	25.079	14	1.309e-08	0.308203	0.0574948	3	3	1.78616	12.907	3	0	0		n. def.	0	2	2	2.31465	13.664	2
	YML126C	ERG13	55.013	33	1.3224e-136	0.0638895	0.0575273	9	9	1.10156	19.393	9	13	13	1.09212	11.585	26	8	8	1.29237	26.277	10
	YJL125C	GCD14	43.919	6.5	2.165e-06	0.364384	0.0576668	1	1	1.98444	n. def.	1	1	1	2.69855	n. def.	1	0	0		n. def.	0
	YGL004C	RPN14	46.382	7	1.7895e-06	0.420987	0.0578003	2	2	3.1498	35.386	2	0	0		n. def.	0	2	2	2.20643	20.46	2
	YGL026C	TRP5	76.625	77.7	0	0.444018	0.0581146	34	34	2.86205	13.627	50	25	25	1.41245	15.654	48	19	19	5.31378	44.247	22
	YDR116C	MRPL1	30.996	8.1	0.00036107	0.779829	0.0583693	2	2	4.31723	n. def.	1	0	0		n. def.	0	1	1	8.40336	n. def.	1
	YDL145C	COP1	135.61	39.3	0	0.330531	0.0584784	37	37	3.52175	38.773	61	21	21	2.12979	27.785	48	2	2	1.30767	n. def.	1
	YGR088W	CTT1	64.583	10.1	1.6277e-08	0.499078	0.0585302	3	3	3.90747	23.191	3	0	0		n. def.	0	1	1	2.54836	n. def.	1
	YCR060W	TAH1	12.511	39.6	2.0762e-31	0.0888489	0.0586894	3	3	1.40762	3.2425	4	3	3	1.21711	5.8033	4	2	2	1.07828	3.6961	2
	YJL172W	CPS1	64.596	17.4	2.4907e-51	0.248537	0.0587054	6	6	1.87758	15.057	7	4	4	1.18937	29.422	6	3	3	2.49283	15.7	6
	YOR098C	NUP1	113.58	5.9	6.6031e-13	0.254174	0.0590847	3	3	2.57261	15.863	4	1	1	1.8754	n. def.	1	1	1	1.19964	n. def.	1
	YNL178W	RPS3	26.502	58.3	2.0912e-89	0.526294	0.0592886	15	15	2.67373	55.141	19	0	0		n. def.	0	9	9	4.22155	27.847	10
	YLL001W	DNM1	84.971	11.4	5.7428e-32	0.501833	0.0593613	2	2	3.94929	74.998	2	7	7	2.55356	74.095	7	0	0		n. def.	0
	YNL232W	CSL4	31.583	20.9	8.1442e-105	0.238045	0.0593641	5	5	1.9185	8.759	5	0	0		n. def.	0	3	3	1.56001	8.9425	3
	YDR447C;YML024W	RPS17B; RPS17A	15.803	69.1	4.5852e-94	0.327763	0.0593698	9	9	1.35722	11.296	9	11	11	1.95844	22.313	16	2	2	3.62017	11.475	2
	YIL041W	GVP36	36.67	70.2	6.7232e-215	0.630576	0.0594337	19	19	3.24675	32.536	21	0	0		n. def.	0	9	9	5.61956	29.723	18
	YJR104C	SOD1	15.854	46.8	2.1377e-12	0.201093	0.0595236	2	2	2.23444	18.88	3	2	2	1.24321	2.8943	2	6	6	1.444	11.689	8
	YDR493W	MZM1	13.927	24.4	4.6381e-08	0.203293	0.0595651	1	1	2.14957	n. def.	1	1	1	1.63047	n. def.	1	1	1	1.16202	n. def.	1
	YNL287W	SEC21	104.83	38.5	1.0931e-189	0.571561	0.0596591	20	20	4.78583	53.33	24	20	20	2.90512	26.144	35	0	0		n. def.	0
	YBR261C	TAE1	26.067	31.5	2.4468e-33	0.0924479	0.0598483	6	6	1.18811	15.596	7	0	0		n. def.	0	5	5	1.28836	14.685	7
	YNL220W	ADE12	48.279	52.4	1.6965e-176	0.213943	0.0604124	19	19	1.79905	61.061	20	0	0		n. def.	0	9	9	1.48883	13.719	10
	YLR270W	DCS1	40.769	34.9	2.6741e-63	0.61508	0.0610053	10	10	3.13136	17.157	13	0	0		n. def.	0	3	3	5.42535	10.401	3
	YML007W	YAP1	72.532	4.9	7.9032e-20	0.347793	0.0610315	2	2	2.602	1.1434	2	1	1	1.90669	n. def.	1	0	0		n. def.	0
	YBR196C	PGI1	61.298	51.1	3.3742e-299	0.0550126	0.0611319	17	17	1.23591	15.052	24	15	15	1.04335	13.686	22	23	23	1.13402	17.025	49
	YFR009W	GCN20	85.026	21.3	2.0351e-51	0.535605	0.0611377	9	9	2.7811	33.503	10	10	10	1.70625	27.908	11	1	1	8.52224	n. def.	1
	YDR342C;YDR343C	HXT7: HXT6	62.734	9.1	3.0448e-16	0.566881	0.0614275	2	2	4.76054	13.243	2	4	3	2.85829	24.637	3	0	0		n. def.	0
	YER071C	TDA2	14.498	23.8	5.8741e-08	0.275361	0.0614682	3	3	2.13406	22.48	3	0	0		n. def.	0	1	1	1.66539	n. def.	1
	YPR169W	JIP5	55.263	8.7	2.0093e-16	0.158911	0.0617478	4	4	1.34181	24.389	4	0	0		n. def.	0	1	1	1.54928	n. def.	1
	YDL065C	PEX19	38.706	19.6	3.667e-14	0.221845	0.0618535	5	5	1.50725	16.846	5	0	0		n. def.	0	5	5	1.84291	18.794	5
	YMR083W	ADH3	40.369	7.5	8.6068e-09	0.147454	0.0620836	3	2	1.31318	38.229	2	0	0		n. def.	0	2	1	1.5017	n. def.	1
	YMR230W;YOR293W	RPS10B; RPS10A	12.738	52.4	2.3857e-64	0.113967	0.0623954	4	4	1.09422	14.308	5	5	5	1.56033	13.209	10	2	2	1.287	5.3355	3
	YPR035W	GLN1	41.766	12.4	3.4346e-07	0.142302	0.0624681	1	1	1.3002	n. def.	1	0	0		n. def.	0	4	4	1.48113	7.5684	4
	YDR533C	HSP31	25.67	18.6	8.2749e-06	0.368031	0.0627454	1	1	2.76396	n. def.	1	0	0		n. def.	0	3	3	1.97029	27.686	3
	YOL133W	HRT1	13.94	22.3	1.6199e-06	0.325872	0.063064	2	2	1.82159	48.567	2	1	1	2.46202	n. def.	1	0	0		n. def.	0
	YPL195W	APL5	106.92	6.2	3.7818e-28	0.369941	0.0631808	2	2	2.78195	22.943	2	3	3	1.97484	5.9361	3	0	0		n. def.	0
	YJL159W;YKL164C	HSP150; PIR1	41.059	20.6	8.8568e-59	0.261011	0.0632599	5	4	1.509	52.464	12	2	1	2.92056	6.8491	2	5	4	1.37682	24.619	11
	YBL064C	PRX1	29.495	46.4	9.6116e-98	0.259203	0.0639382	11	11	2.05107	21.433	16	0	0		n. def.	0	11	11	1.60852	14.031	14
	YLR035C	MLH2	78.247	3.7	9.5581e-07	0.86054	0.0639421	1	1	10.8585	n. def.	1	2	2	4.8452	165.23	2	0	0		n. def.	0
	YMR304W	UBP15	143.56	13.2	2.4111e-56	0.563126	0.0639917	12	12	4.76304	22.665	13	7	7	2.80781	20.682	10	0	0		n. def.	0
	YDR531W	CAB1	40.903	17.4	7.9003e-16	0.515517	0.0642802	5	5	2.06445	13.753	6	1	1	8.43028	n. def.	1	4	4	2.02257	28.158	5
	YGL212W	VAM7	36.711	51.9	1.7092e-96	0.249234	0.0645101	15	15	1.99732	10.248	21	0	0		n. def.	0	10	10	1.57769	14.223	11
	YIL094C	LYS12	40.068	41.8	8.1118e-116	0.816137	0.064574	15	15	4.44899	55.369	17	0	0		n. def.	0	3	3	9.63855	n. def.	1
	YLR287C-A;YOR182C	RPS30A; RPS30B	7.1184	47.6	2.2263e-18	0.137091	0.0652325	4	4	1.46415	12.659	4	5	5	1.28409	13.007	7	0	0		n. def.	0
	YDR324C	UTP4	87.8	13.8	8.7318e-32	0.126819	0.0656285	8	8	1.69408	18.753	8	7	7	1.20292	6.0273	6	4	4	1.17838	28.877	4
	YER057C	HMF1	13.906	44.2	4.7841e-40	0.0565609	0.0661774	3	3	1.02521	16.883	3	4	4	1.20751	16.402	5	3	3	1.19393	23.199	3
	YKL056C	TMA19	18.741	48.5	1.5931e-140	0.032694	0.06627	15	15	1.02877	14.813	22	11	11	1.14177	11.759	13	14	14	1.06704	17.805	30
	YKR018C	YKR018C	81.753	8.8	2.0958e-15	0.511976	0.0663017	3	3	4.17049	12.671	3	5	5	2.53376	16.087	5	0	0		n. def.	0
	YCR076C	YCR076C	26.756	13.6	1.4706e-14	0.195454	0.066491	2	2	1.42568	6.4236	2	0	0		n. def.	0	3	3	1.72539	17.8	3
	YBL087C;YER117W	RPL23A; RPL23B	14.473	63.5	1.5397e-248	0.463898	0.0666529	7	7	2.08625	9.9615	20	14	14	1.71418	23.966	30	3	3	6.89085	29.442	3
	YJL180C	ATP12	36.554	9.2	3.001e-07	0.278954	0.0667049	3	3	2.17912	59.108	3	0	0		n. def.	0	1	1	1.65815	n. def.	1
	YFR004W	RPN11	34.398	50.3	5.879e-146	0.358744	0.0670431	16	16	2.72546	16.417	32	0	0		n. def.	0	10	10	1.91446	15.408	12
	YHR076W	PTC7	37.782	54.2	1.1409e-141	0.738756	0.0674152	16	16	3.80113	31.938	25	0	0		n. def.	0	16	16	7.89952	95.439	32
	YLR340W	RPP0	33.717	47.8	0	0.397572	0.0674454	16	16	1.71553	24.138	36	1	1	1.71694	n. def.	1	12	12	5.29129	20.406	13
	YJR121W	ATP2	54.793	56.9	0	0.224651	0.0680471	19	19	2.55676	10.188	26	17	17	1.28406	12.885	18	17	17	1.43773	33.08	21
	YPR149W	NCE102	18.967	15	0.00027136	0.316767	0.068402	1	1	2.43167	n. def.	1	2	2	1.7686	8.1386	2	0	0		n. def.	0
	YNL313C	EMW1	102.34	7.4	8.2888e-24	0.468958	0.0685394	5	5	3.72842	54.13	5	5	5	2.32482	27.075	5	0	0		n. def.	0
	YNL044W	YIP3	19.411	31.8	1.1416e-14	0.43436	0.0686173	3	3	3.38432	5.34	3	6	6	2.18398	8.6614	7	0	0		n. def.	0
	YCR028C-A	RIM1	15.386	41.5	6.2916e-40	0.184757	0.0687332	4	4	1.67157	13.273	4	6	6	1.08906	13.703	8	3	3	1.96831	8.0207	4
	YDR060W	MAK21	116.68	6.1	6.3234e-21	0.0621316	0.0689542	5	5	1.27294	13.998	5	1	1	1.16409	n. def.	1	3	3	1.03657	19.501	3
	YBL051C	PIN4	73.775	10.9	5.4636e-21	0.321066	0.0693736	4	4	2.467	15.839	4	1	1	1.77813	n. def.	1	0	0		n. def.	0
	YOR120W	GCY1	35.079	30.4	1.1007e-62	0.119098	0.0694259	5	4	1.23795	28.122	5	0	0		n. def.	0	7	6	1.39796	62.856	8
	YPR016C	TIF6	26.457	12.7	2.092e-22	0.250511	0.0695255	2	2	2.02355	7.0842	2	0	0		n. def.	0	2	2	1.56642	3.8098	2
	YPR029C	APL4	93.623	4.2	8.7518e-09	0.504407	0.0696217	1	1	4.13548	n. def.	1	3	3	2.46767	21.698	3	0	0		n. def.	0
	YHR128W	FUR1	24.594	34.7	4.5577e-26	0.159181	0.0697844	8	8	1.56548	16.619	15	0	0		n. def.	0	4	4	1.32958	20.901	7
	YDR169C	STB3	56.263	7	1.4916e-22	0.23438	0.0702615	2	2	1.9363	7.6385	2	0	0		n. def.	0	1	1	1.5198	43.099	2
	YML078W	CPR3	19.919	46.7	7.9228e-23	0.0514647	0.0704731	5	5	1.14043	21.677	6	6	6	1.21872	14.53	6	7	7	1.02664	53.022	10
	YOL109W	ZEO1	12.589	90.3	0	0.0377615	0.0704968	25	25	1.114	17.509	49	24	24	1.01576	18.556	57	27	27	1.14712	17.58	78
	YDR177W	UBC1	24.178	17.7	2.1353e-13	0.341843	0.0705458	3	3	2.62343	6.5349	3	0	0		n. def.	0	1	1	1.83999	n. def.	1
	YER001W	MNN1	88.528	10.5	2.4921e-27	0.575492	0.0709367	3	3	5.08053	43.839	3	6	6	2.7866	8.1032	4	1	1		n. def.	0
	YNL104C	LEU4	68.408	45.1	1.6152e-300	0.168006	0.0711102	19	11	1.9324	18.992	19	14	9	1.09668	8.0732	11	9	6	1.50605	21.864	6
	YDR238C	SEC26	109.02	23.3	8.3597e-144	0.52223	0.071215	19	19	4.37579	43.915	20	12	12	2.53165	16.711	14	0	0		n. def.	0
	YKL152C	GPM1	27.608	61.9	3.7425e-143	0.0713447	0.0718137	16	16	1.13493	12.333	22	0	0		n. def.	0	17	17	1.22383	19.19	44
	YGR214W;YLR048W	RPS0A; RPS0B	28.024	30.2	1.4261e-21	0.369957	0.0718175	5	5	2.00401	22.659	11	1	1	1.37154	n. def.	1	4	4	4.6856	12.626	8
	YPR036W	VMA13	54.415	30.8	3.1511e-72	0.445046	0.072206	5	5	3.52995	27.803	6	12	12	2.19949	18.084	19	0	0		n. def.	0
	YPR074C	TKL1	73.805	15	3.9066e-31	0.0855024	0.0724806	6	6	1.27588	10.407	6	4	4	1.36891	47.881	4	9	9	1.03353	11.501	15
	YLR195C	NMT1	52.837	17.4	1.4347e-25	0.340392	0.072511	5	5	2.62605	14.183	5	2	2	1.82592	34.27	3	0	0		n. def.	0
	YGR256W	GND2	53.922	12.6	1.3154e-81	0.473645	0.0725297	5	0		n. def.	0	5	1	3.83245	51.986	2	5	1	2.31107	n. def.	1
	YDR068W	DOS2	35.964	8.1	0.00023027	0.276124	0.0725469	1	1	2.18861	n. def.	1	0	0		n. def.	0	2	2	1.62959	20.427	3
	YKR035W-A	DID2	23.091	47.5	8.094e-78	0.188071	0.0727293	8	8	1.70532	10.969	14	0	0		n. def.	0	9	9	1.39423	11.396	17
	YNL132W	KRE33	119.35	3.1	6.7951e-07	0.398663	0.0731005	3	3	3.10357	14.912	3	1	1	2.02053	n. def.	1	0	0		n. def.	0
	YKL195W	MIA40	44.536	9.9	1.0427e-28	0.126785	0.0732004	2	2	1.68274	10.265	2	4	4	1.08951	14.424	5	3	3	1.3095	4.4615	5
	YGL122C	NAB2	58.32	7.6	1.404e-12	0.252582	0.0732859	3	3	2.05015	22.78	3	3	3	1.56091	9.0341	3	0	0		n. def.	0
	YPR145W	ASN1	64.47	39.2	7.017e-91	0.0985996	0.0733479	18	14	1.22389	12.956	15	13	10	1.07359	21.176	11	15	11	1.5039	17.482	15
	YGR048W	UFD1	39.81	41.8	2.582e-84	0.294986	0.0733641	11	11	2.31315	23.677	19	0	0		n. def.	0	11	11	1.68177	12.385	14
	YMR120C	ADE17	65.262	19.1	8.5799e-41	-0.0917273	0.0734031	7	4	0.692761	16.073	4	3	2	0.805997	1.7034	2	4	1	0.95039	n. def.	1
	YHR069C	RRP4	39.427	13.6	5.9652e-12	0.180779	0.0734459	2	2	1.37502	11.875	2	0	0		n. def.	0	4	4	1.67205	18.931	4
	YGR178C	PBP1	78.78	2.5	5.4221e-06	0.356685	0.0738194	2	2	2.76007	24.025	2	1	1	1.87262	n. def.	1	0	0		n. def.	0
	YML010W	SPT5	115.65	44.1	0	0.30364	0.0738883	43	43	1.82488	16.475	56	32	32	1.25753	19.912	72	4	4	3.5495	43.629	3
	YKL091C	YKL091C	36.073	60	6.65e-97	0.383022	0.0740354	15	13	2.97681	16.258	23	0	0		n. def.	0	9	7	1.96017	15.736	17
	YGL173C	XRN1	175.46	19.8	6.868e-157	0.283575	0.0745586	26	26	2.24512	37.345	27	8	8	1.64403	16.915	13	0	0		n. def.	0
	YDR064W	RPS13	17.029	59.6	1.0404e-31	0.411061	0.0747514	5	5	1.92271	12.312	10	9	9	1.52548	12.395	8	2	2	5.8326	5.7237	2
	YKL068W	NUP100	99.987	13.8	1.5586e-41	0.156395	0.0750237	7	7	1.90498	21.842	17	3	3	1.10429	29.403	6	5	5	1.40027	27.545	21
	YKR057W	RPS21A	9.7457	81.6	7.9214e-61	0.182769	0.0750686	4	0		n. def.	0	8	1	1.68535	3.3339	2	7	1	1.37673	n. def.	1
	YJL111W	CCT7	59.735	26.9	1.0276e-40	0.308085	0.0751914	6	6	3.41274	56.035	6	8	8	2.11604	20.668	9	2	2	1.16313	12.38	3
	YLR406C	RPL31B	12.967	68.1	2.967e-133	0.109063	0.0752831	9	1	1.27319	n. def.	1	10	1	1.0672	n. def.	1	4	1	1.56333	n. def.	1
	YGL242C	YGL242C	20.073	22.7	1.7216e-10	0.137282	0.0758888	2	2	1.04702	9.4737	2	1	1	1.66864	n. def.	1	2	2	1.4775	0.83408	2
	YGR090W	UTP22	140.48	5.2	1.7489e-09	0.268901	0.0759176	3	3	2.15913	38.632	3	3	3	1.5978	17.362	5	0	0		n. def.	0
	YMR214W	SCJ1	41.543	13.5	8.5379e-13	0.29859	0.0759542	4	4	2.35084	21.879	4	0	0		n. def.	0	1	1	1.68251	n. def.	1
	YEL032W	MCM3	107.52	5.9	6.842e-58	0.570739	0.0759737	4	4	5.124	48.72	4	4	4	2.70314	54.189	5	0	0		n. def.	0
	YOR298C-A	MBF1	16.403	91.4	1.1963e-185	0.160835	0.0762217	22	22	2.01013	17.812	57	20	20	1.2368	23.605	62	22	22	1.22175	16.385	56
	YBL059C-A	CMC2	12.947	33.9	2.2617e-15	0.166913	0.0762531	4	4	1.90433	28.364	4	2	2	1.5604	10.202	2	2	2	1.06601	1.8148	2
	YBR025C	OLA1	44.174	48.2	6.2977e-67	0.436078	0.0763579	16	16	2.51471	17.707	20	1	1	1.31975	n. def.	1	7	7	6.12708	20.612	7
	YML056C	IMD4	56.393	42.6	0	0.260914	0.0767088	13	3	1.7231	16.565	4	20	7	1.18424	13.419	7	6	1	2.97159	n. def.	1
	YDL099W	BUG1	38.294	36.1	9.8803e-66	0.152852	0.0767806	12	12	1.94073	26.312	14	6	6	1.18021	23.695	5	11	11	1.25497	17.799	15
	YLR438W	CAR2	46.085	21	2.5624e-55	0.381672	0.0770256	2	2	1.93851	6.2313	2	0	0		n. def.	0	7	7	2.99141	45.875	7
	YDR320C	SWA2	75.019	3.7	2.5225e-12	0.321396	0.0771233	1	1	3.81665	n. def.	1	2	2	1.97449	29.586	3	1	1	1.22194	n. def.	1
	YBL045C	COR1	50.227	13.3	2.1077e-13	0.253837	0.0774144	1	1	3.01214	n. def.	1	2	2	1.46979	6.3279	3	2	2	1.30431	18.375	2
	YMR311C	GLC8	26.649	59.4	1.3734e-90	0.125896	0.0775982	9	9	1.24332	19.06	19	0	0		n. def.	0	10	10	1.43618	16.007	40
	YOR091W	TMA46	39.514	9.3	1.1677e-08	0.205551	0.0781942	3	3	1.80753	30.846	4	1	1	1.42566	18.328	3	0	0		n. def.	0
	YHR041C	SRB2	22.894	14.8	4.8813e-07	0.167722	0.0784673	3	3	1.62153	26.069	5	0	0		n. def.	0	2	2	1.33511	1.2727	2
	YDR452W	PPN1	78.343	3.1	7.615e-06	0.356717	0.0795507	2	2	1.84359	9.519	4	0	0		n. def.	0	1	1	2.80395	n. def.	1
	YDL208W	NHP2	17.122	44.2	1.2634e-23	0.371952	0.0797026	8	8	1.39392	18.474	11	1	1	5.04948	n. def.	1	4	4	1.85512	31.485	4
	YNL308C	KRI1	68.653	12.4	2.4144e-19	0.160416	0.0799388	6	6	1.59063	16.836	6	4	4	1.31601	14.191	4	0	0		n. def.	0
	YHR042W	NCP1	76.771	4.8	3.9049e-08	0.385241	0.0800807	3	3	3.04971	14.33	3	1	1	1.93296	n. def.	1	0	0		n. def.	0
	YJR105W	ADO1	36.372	66.2	7.8316e-216	0.0583012	0.0802444	13	13	1.18391	18.823	21	0	0		n. def.	0	14	14	1.1048	13.683	23
	YPR180W	AOS1	39.273	6.3	2.1913e-30	0.185872	0.0803335	2	2	1.71318	8.1039	2	0	0		n. def.	0	2	2	1.37385	9.8717	3
	YDR002W	YRB1	22.953	60.2	1.9382e-71	0.153304	0.0804236	10	10	1.12356	20.419	14	1	1	1.9396	n. def.	1	9	9	1.32314	14.408	17
	YGL207W	SPT16	118.63	37.8	3.5302e-234	0.126568	0.080521	36	36	1.70841	58.597	39	18	18	1.07789	19.299	19	1	1	1.30178	n. def.	1
	YPL190C	NAB3	90.438	6.4	4.5063e-35	0.379992	0.0811067	4	4	3.01277	6.1213	5	3	3	1.90993	21.282	4	1	1		n. def.	0
	YEL046C	GLY1	42.815	23	2.167e-28	0.0660122	0.0818097	6	6	1.21161	24.166	6	0	0		n. def.	0	6	6	1.11857	54.924	6
	YHR051W	COX6	17.341	23.6	1.8022e-11	0.110893	0.0822469	1	1	1.61556	n. def.	1	1	1	1.23448	n. def.	1	3	3	1.07863	12.863	3
	YJR094W-A;YPR043W	RPL43B; RPL43A	10.091	62	9.6066e-68	0.393632	0.082348	4	4	1.85553	7.6935	5	9	9	1.43877	14.367	19	3	3	5.68117	107.25	5
	YIR004W	DJP1	48.574	19.4	3.5567e-32	0.378448	0.0829766	6	6	3.01577	18.064	6	2	2	1.89451	4.5198	2	0	0		n. def.	0
	YDL153C	SAS10	70.259	11.1	3.5109e-86	0.167739	0.0830022	5	5	1.63116	13.821	5	3	3	1.32733	9.0749	3	0	0		n. def.	0
	YJL140W	RPB4	25.414	16.7	2.9589e-08	0.221749	0.0833108	2	2	1.45328	5.4599	2	0	0		n. def.	0	3	3	1.91051	27.862	3
	YLR449W	FPR4	43.903	24.7	8.5665e-48	0.284615	0.0834221	8	7	2.29595	23.244	8	3	2	1.61535	2.3635	2	1	0		n. def.	0
	YNL243W	SLA2	108.91	6.5	8.8822e-23	0.567085	0.0838695	3	3	5.24879	214.28	3	4	4	2.59484	25.206	4	0	0		n. def.	0
	YKL212W	SAC1	71.124	10.8	2.9516e-31	0.258304	0.0839653	4	4	3.15946	13.616	3	1	1	1.28627	n. def.	1	1	1	1.46544	n. def.	1
	YAL030W	SNC1	13.201	38.5	2.1144e-08	0.420422	0.0839928	1	1	3.41986	n. def.	1	3	2	2.02692	23.945	2	0	0		n. def.	0
	YBR288C	APM3	54.837	5.4	2.1852e-06	0.38681	0.0843185	2	2	3.1027	3.3926	2	1	1	1.91373	n. def.	1	0	0		n. def.	0
	YGL120C	PRP43	87.561	6.6	2.5528e-63	0.256118	0.08446	3	3	2.11698	4.4871	4	4	4	1.53645	19.623	6	0	0		n. def.	0
	YKL024C	URA6	22.933	54.9	1.6815e-62	0.227973	0.0845061	9	9	1.94966	18.98	17	0	0		n. def.	0	4	4	1.4655	15.954	6
	YDR097C	MSH6	140.08	7	3.693e-12	0.311919	0.0848518	7	7	3.33957	155.08	8	1	1	2.42801	n. def.	1	1	1	1.06369	n. def.	1
	YGL238W	CSE1	109.35	4	1.786e-08	0.5209	0.0853064	1	1	4.61255	n. def.	1	3	3	2.38703	24.51	3	0	0		n. def.	0
	YJR016C	ILV3	62.86	70.3	0	-0.0391686	0.0863609	27	27	0.912492	20.295	73	29	29	0.84832	19.437	48	23	23	0.98561	21.307	90
	YPL032C	SVL3	92.143	1.9	1.8899e-15	0.289312	0.0864091	1	1	2.34335	n. def.	1	1	1	1.61729	n. def.	1	0	0		n. def.	0
	YDR346C	SVF1	54.367	24.1	2.9655e-82	0.275863	0.0865806	7	7	1.32986	17.526	14	6	6	1.45726	10.466	7	3	3	3.46933	26.375	4
	YAL035W	FUN12	112.27	20.5	9.1316e-63	0.400628	0.0867566	12	12	3.25542	64.816	19	14	14	1.94379	29.193	20	0	0		n. def.	0
	YKL002W	DID4	26.29	30.2	4.0725e-27	0.212765	0.0867958	8	8	1.87182	18.916	17	1	1		n. def.	0	6	6	1.4232	15.926	13
	YJL052W	TDH1	35.75	54.2	5.5644e-213	0.75921	0.0872677	18	8	3.51309	13.519	10	3	0		n. def.	0	8	2	9.39144	n. def.	1
	YGL201C	MCM6	112.98	6.3	7.1638e-16	0.505474	0.0873744	4	4	4.44444	20.817	3	2	2	2.30744	n. def.	1	0	0		n. def.	0
	YOR124C	UBP2	146.35	7.5	1.1218e-31	0.465116	0.0879265	7	7	3.95335	24.223	8	6	6	2.1541	21.934	11	0	0		n. def.	0
	YDR381W	YRA1	24.955	21.2	4.5976e-08	0.207921	0.0879348	5	5	1.8487	19.998	6	1	1	1.4092	n. def.	1	0	0		n. def.	0
	YPL084W	BRO1	97.275	5	6.0815e-10	0.489026	0.0880184	2	2	4.2443	n. def.	1	3	3	2.23999	6.4594	3	0	0		n. def.	0
	YIL021W	RPB3	35.297	6	6.1009e-08	0.289368	0.0885288	2	2	1.60971	16.433	2	0	0		n. def.	0	3	3	2.35499	29.588	4
	YGL070C	RPB9	14.288	48.4	1.1384e-36	0.162539	0.0885776	4	4	1.3748	17.478	4	3	3	1.09353	7.4719	3	1	1	2.04432	n. def.	1
	YBL050W	SEC17	32.802	70.2	3.8735e-213	0.324779	0.0886674	16	16	2.61616	15.449	27	0	0		n. def.	0	8	8	1.70567	12.333	8
	YGR187C	HGH1	44.951	9.4	1.1203e-19	0.554571	0.088816	2	2	5.16956	18.903	2	2	2	2.48707	9.704	2	0	0		n. def.	0
	YOR259C	RPT4	49.408	24	1.5724e-87	0.503035	0.0889111	7	6	4.43931	19.953	12	6	5	2.2843	19.346	12	1	0		n. def.	0
	YDL075W	RPL31A	12.953	68.1	1.6262e-133	0.0925315	0.0889508	9	1	1.33502	3.9247	2	10	1	1.0068	25.007	3	4	1	1.40982	n. def.	1
	YDR395W	SXM1	108.4	14.8	2.8484e-71	0.481825	0.089841	10	10	4.18358	15.234	8	9	9	2.19838	21.064	9	0	0		n. def.	0
	YNR034W;YCR073W-A	SOL1; SOL2	35.652	12.8	3.7112e-27	0.245761	0.0898696	4	4	2.07516	14.512	7	0	0		n. def.	0	2	2	1.49441	15.838	3
	YJR123W	RPS5	25.038	16	7.2725e-38	0.500471	0.0899779	3	3	2.26521	13.458	3	0	0		n. def.	0	2	2	4.42419	n. def.	1
	YJR148W	BAT2	41.624	44.1	6.4277e-195	0.103762	0.0901166	13	9	1.36129	23.995	9	1	0		n. def.	0	10	6	1.18461	22.808	9
	YOL040C	RPS15	16.002	43.7	2.9018e-29	0.38127	0.0904862	3	3	1.49817	28.253	11	5	5	1.62096	14.228	10	3	3	5.73427	29.175	5
	YBR189W;YPL081W	RPS9B; RPS9A	22.298	50.8	1.793e-49	0.290567	0.0907755	12	12	1.47453	16.704	20	2	2	1.33381	4.8885	2	1	1	3.78401	n. def.	1
	YKL035W	UGP1	55.987	17.4	1.2303e-18	0.300943	0.0908157	2	2	2.45026	5.3577	2	6	6	1.63183	32.09	6	0	0		n. def.	0
	YNL079C	TPM1	23.54	95	0	0.0515471	0.0909643	30	30	1.00074	20.687	50	1	1	1.19811	n. def.	1	38	38	1.19076	22.185	129
	YBR085C-A	YBR085C-A	9.4044	74.1	1.8099e-29	0.127237	0.0910061	0	0		n. def.	0	3	3	1.46096	12.749	3	3	3	1.2298	1.1351	3
	YLR384C	IKI3	152.99	5.3	3.1774e-19	0.248449	0.0915312	5	5	2.09859	42.208	6	4	4	1.49613	6.3591	6	0	0		n. def.	0
	YHL034C	SBP1	32.989	67	0	0.236934	0.0916671	19	19	1.46808	19.615	51	0	0		n. def.	0	14	14	2.02823	22.594	32
	YDL136W;YDL191W	RPL35B; RPL35A	13.909	69.2	2.2885e-104	0.275584	0.0922723	7	7	1.50752	9.1656	10	14	14	1.25888	10.218	31	1	1	3.53594	n. def.	1
	YML124C	TUB3	49.693	25.2	2.8841e-71	0.405479	0.0923866	8	3	3.36191	10.077	3	4	1	1.92474	n. def.	1	1	0		n. def.	0
	YGR021W	YGR021W	31.699	14.1	2.3335e-10	0.183003	0.0925992	3	3	1.729	11.105	3	0	0		n. def.	0	2	2	1.34342	n. def.	1
	YDR158W	HOM2	39.543	41.4	2.3188e-79	0.071593	0.0926051	12	12	1.23888	47.218	26	0	0		n. def.	0	9	9	1.12242	14.775	15
	YPR189W	SKI3	163.72	2.7	4.4895e-09	0.456818	0.0933001	3	3	3.93267	19.204	3	1	1	2.08425	n. def.	1	0	0		n. def.	0
	YER012W	PRE1	22.516	42.4	4.5166e-30	0.185848	0.0934381	7	7	1.9764	24.717	9	2	2	0.99691	53.346	2	5	5	1.83237	16.622	7
	YLR429W	CRN1	72.552	61.3	0	0.13917	0.093511	37	37	1.10257	19.923	60	37	37	1.25537	29.785	62	39	39	1.88943	22.25	72
	YLR432W;YAR075W	IMD3; YAR075W	56.584	54.9	0	0.278298	0.0936392	27	11	1.67695	15.21	18	30	11	1.16228	11.571	13	13	4	3.50803	11.359	4
	YGR061C	ADE6	148.9	1.8	0.00018223	0.383015	0.0943553	2	2	3.16226	75.297	3	1	1	1.84515	3.8565	2	0	0		n. def.	0
	YGR218W	CRM1	124.1	8.7	4.4816e-102	0.601412	0.0944733	5	5	6.10016	18.462	4	7	7	2.61506	17.636	7	0	0		n. def.	0
	YDL181W	INH1	9.87	31.8	3.8201e-08	0.27782	0.0944987	0	0		n. def.	0	3	3	2.30574	9.3637	4	3	3	1.55894	8.2904	3
	YER036C	ARB1	68.376	21.8	1.619e-143	0.444007	0.0950141	13	13	3.80735	10.215	14	8	8	2.02951	30.855	9	0	0		n. def.	0
	YIR007W	YIR007W	86.978	3.3	4.1074e-06	0.262573	0.0955563	0	0		n. def.	0	1	1	2.20726	n. def.	1	1	1	1.51807	n. def.	1
	YNL085W	MKT1	94.493	5.1	5.2465e-07	0.159978	0.0955749	0	0		n. def.	0	2	2	1.61998	26.214	2	1	1	1.28957	n. def.	1
	YDR050C	TPI1	26.795	63.7	1.9089e-233	0.153907	0.0961213	15	15	1.13986	14.66	20	2	2	2.04805	25.356	2	14	14	1.24031	14.009	22
	YGR118W;YPR132W	RPS23A; RPS23B	16.038	21.4	1.1167e-08	0.312713	0.0964549	1	1	1.58531	n. def.	1	3	3	1.27747	10.06	4	1	1	4.28229	n. def.	1
	YNL202W	SPS19	31.109	17.8	3.4124e-20	0.446038	0.0965542	4	4	3.85164	17.476	4	0	0		n. def.	0	1	1	2.02503	n. def.	1
	YJL026W	RNR2	46.147	55.1	5.5205e-274	0.321573	0.0968729	21	21	2.64592	22.492	41	0	0		n. def.	0	16	16	1.66176	15.487	28
	YOR042W	CUE5	46.869	14.4	8.1497e-14	0.274061	0.0975963	2	2	1.04347	132.91	4	3	3	1.95438	11.816	3	3	3	3.25606	22.863	3
	YGL103W	RPL28	16.721	34.9	4.6206e-23	0.40213	0.0977072	5	5	1.6854	8.5599	5	5	5	1.44415	14.389	5	3	3	6.60808	23.272	3
	YKR001C	VPS1	78.736	36.1	3.5398e-147	0.504086	0.0978058	15	15	4.61361	19.528	20	12	12	2.20868	12.043	12	1	1		n. def.	0
	YCL017C	NFS1	54.466	5	1.2768e-06	0.321967	0.0978355	1	1	2.65562	n. def.	1	2	2	1.6587	16.841	4	0	0		n. def.	0
	YOR176W	HEM15	44.596	15.3	1.8883e-16	0.573054	0.0979126	5	5	5.6899	24.076	5	0	0		n. def.	0	1	1	2.46039	n. def.	1
	YOL111C	MDY2	23.732	43.4	1.4989e-67	0.291864	0.0980396	7	7	1.5813	18.241	17	0	0		n. def.	0	6	6	2.42501	14.925	10
	YLR216C	CPR6	42.071	54.4	2.6816e-250	0.128981	0.0981452	25	25	1.82472	17.92	119	18	18	1.22093	14.804	62	22	22	1.0941	18.759	104
	YBR082C;YDR059C	UBC4; UBC5	16.456	42.6	4.6812e-27	0.460757	0.0984723	2	2	4.05531	5.4556	2	4	4	2.05821	15.317	4	0	0		n. def.	0
	YDL130W	RPP1B	10.667	54.7	3.1485e-28	0.0792705	0.0987804	2	2	0.991867	6.6039	2	2	2	1.34573	23.445	3	3	3	1.29539	10.329	3
	YIR001C	SGN1	28.954	33.2	1.3116e-36	0.348512	0.0989635	7	7	1.72396	30.899	11	0	0		n. def.	0	1	1	2.88734	n. def.	1
	YPL037C	EGD1	17.02	74.5	4.0138e-216	0.115314	0.0989982	15	15	1.7106	15.41	24	11	11	1.20753	11.411	20	14	14	1.07373	10.639	27
	YPR060C	ARO7	29.747	17.6	1.0376e-09	0.253834	0.0993711	4	4	2.64901	20.576	4	1	1	0.975419	n. def.	1	2	2	2.23474	149.89	2
	YOR207C	RET1	129.46	3.9	1.7014e-11	0.352563	0.09945	4	4	2.92714	37.552	4	3	3	1.73253	25.806	3	0	0		n. def.	0
	YBL017C;YNR065C	PEP1; YNR065C	177.78	6.9	2.4489e-29	0.350832	0.0997465	7	7	2.91418	29.055	7	1	1	1.72643	33.328	2	0	0		n. def.	0
	YOR157C	PUP1	28.268	16.1	1.6957e-09	0.377256	0.0998831	3	3	3.15996	57.109	3	0	0		n. def.	0	2	2	1.79817	5.4622	2
	YLR175W	CBF5	54.704	41.8	1.1904e-170	0.101952	0.101	18	18	1.03541	33.548	39	19	19	1.22597	25.285	47	3	3	1.59317	31.022	3
	YGL049C	TIF4632	103.9	4.6	3.1517e-32	0.391603	0.101172	4	2	3.31466	14.02	3	1	1	1.83133	2.2803	2	0	0		n. def.	0
	YBL092W	RPL32	14.771	53.8	5.1874e-40	0.349039	0.101239	8	8	1.67434	16.61	10	9	9	1.27933	15.837	12	3	3	5.20346	39.347	3
	YIR006C	PAN1	160.27	30.4	5.0989e-288	0.181145	0.101532	34	34	1.82428	21.16	79	31	31	0.972573	17.253	64	12	12	1.96978	48.144	21
	YOR241W	MET7	62.151	1.6	0.0014001	0.438761	0.10201	1	1	3.84054	n. def.	1	1	1	1.96394	n. def.	1	0	0		n. def.	0
	YER056C-A;YIL052C	RPL34A; RPL34B	13.639	45.5	2.4432e-41	0.210938	0.102044	5	5	1.38739	9.6338	8	9	9	1.14296	8.8609	10	1	1	2.70761	n. def.	1
	YML063W	RPS1B	28.812	24.7	5.4145e-18	0.402725	0.102485	6	2	1.85518	22.648	2	0	0		n. def.	0	5	2	3.444	27.744	2
	YJR064W	CCT5	61.913	42	2.5028e-146	0.404953	0.102496	19	19	3.46777	22.373	22	11	11	1.86147	20.104	12	0	0		n. def.	0
	YMR002W	MIC17	16.669	10.3	1.5695e-06	0.243787	0.102564	1	1	2.11434	2.858	2	2	2	1.45345	14.17	2	0	0		n. def.	0
	YJL158C;YKL163W;YJL160C	CIS3; PIR3; YJL160C	23.241	11.5	3.1858e-11	0.186569	0.102748	2	1	1.77409	n. def.	1	1	0		n. def.	0	3	2	1.33096	0.50936	2
	YDR150W	NUM1	313.03	5.2	1.6124e-06	0.383031	0.103244	1	1	3.2495	23.9	2	1	1	1.79575	n. def.	1	0	0		n. def.	0
	YKR049C	FMP46	15.65	10.5	7.2289e-07	0.141824	0.103535	1	1	1.44465	n. def.	1	1	1	1.84257	n. def.	1	1	1	1.00066	n. def.	1
	YBR221C	PDB1	40.053	47.5	0	0.489055	0.104173	16	16	4.51937	31.618	21	0	0		n. def.	0	15	15	2.10393	12.87	19
	YPL249C-A	RPL36B	11.135	65	2.8409e-52	0.0995929	0.104301	7	2	1.35971	4.4389	2	12	2	1.16343	24.509	4	3	0		n. def.	0
	YBR054W	YRO2	38.719	14.5	3.4058e-12	0.5476	0.104989	3	1	5.43331	n. def.	1	4	1	2.29158	n. def.	1	0	0		n. def.	0
	YDR221W	GTB1	79.907	1.6	1.3316e-05	0.270865	0.1052	1	1	2.31096	n. def.	1	1	1	1.50639	n. def.	1	0	0		n. def.	0
	YDL122W	UBP1	92.768	6.3	1.0271e-07	0.376378	0.105204	3	3	3.20266	15.282	3	1	1	1.76703	n. def.	1	0	0		n. def.	0
	YOR123C	LEO1	53.919	5	1.3861e-09	0.252721	0.105558	2	2	2.18646	27.657	2	1	1	1.46454	n. def.	1	0	0		n. def.	0
	YPL059W	GRX5	16.931	29.3	2.4015e-23	0.0484933	0.106077	2	2	1.23256	2.9289	2	2	2	1.13722	41.302	2	3	3	0.997307	14.867	4
	YEL060C	PRB1	69.621	3.3	1.6047e-06	0.133866	0.10612	2	2	1.22323	28.355	2	0	0		n. def.	0	1	1	1.51435	n. def.	1
	YPL211W	NIP7	20.38	11.6	1.8832e-06	0.339994	0.106159	1	1	1.66803	n. def.	1	1	1	2.86936	n. def.	1	0	0		n. def.	0
	YDL143W	CCT4	57.603	29.9	2.9449e-54	0.47581	0.106604	5	5	4.37924	28.707	5	10	10	2.04278	50.374	13	0	0		n. def.	0
	YJL060W	BNA3	50.082	9	5.7815e-12	0.315818	0.106873	2	2	2.66702	3.6614	2	1	1	1.6055	n. def.	1	0	0		n. def.	0
	YOR239W	ABP140	71.485	10.8	3.5713e-26	0.344517	0.107063	7	7	2.91724	113.68	7	6	6	1.67518	21.081	6	0	0		n. def.	0
	YMR039C	SUB1	33.102	29.8	3.1819e-41	0.153234	0.10709	7	7	1.25789	27.952	14	0	0		n. def.	0	5	5	1.60999	17.955	11
	YNR043W	MVD1	44.115	17.9	8.2895e-32	0.0670596	0.107683	2	2	1.10527	32.948	2	0	0		n. def.	0	5	5	1.23212	14.156	9
	YDR353W;YHR106W	TRR1; TRR2	34.238	63	0	0.0635055	0.108104	14	14	1.09918	12.486	36	0	0		n. def.	0	11	11	1.21883	11.864	26
[truncated: 502 more rows]
